# Supplementary material for: Tetra­phenyl­phospho­nium iodide–1,3,5-tri­fluoro-2,4,6-tri­iodo­benzene–methanol (3/4/1)
Source: Acta Crystallogr Sect E Struct Rep Online. 2013 May 11;69(Pt 6):o865–6. doi: 10.1107/S1600536813012397 (PMC3685027; doi:10.1107/S1600536813012397)
Supplement: Supplementary file 1 [file e-69-0o865-sup1.cif]

##############################################################################
#                                                                            #
# This CIF contains the data in a paper accepted for publication in          #
# Acta Crystallographica Section E. It conforms to the requirements of       #
# Notes for Authors for Acta Crystallographica Section E, and has been       #
# peer reviewed under the auspices of the IUCr Commission on Journals.       #
#                                                                            #
# Full details of the Crystallographic Information File format               #
# are given in the paper "The Crystallographic Information File (CIF):       #
# a New Standard Archive File for Crystallography" by S. R. Hall, F. H.      #
# Allen and I. D. Brown [Acta Cryst. (1991), A47, 655-685].                  #
#                                                                            #
# The current version of the core CIF dictionary is obtainable from          #
# ftp://ftp.iucr.org/pub/cif_core.dic.                                       #
#                                                                            #
# Software is freely available for graphical display of the structure(s)     #
# in this CIF. For information consult the CIF software page                 #
# http://www.iucr.org/resources/cif/software.                                #
#                                                                            #
# This file may be used for bona fide research purposes within the           #
# scientific community so long as proper attribution is given to the journal # 
# article from which it was obtained.                                        #
#                                                                            #
##############################################################################
data_global
_audit_creation_method     'from SHELXL-97'
_journal_date_recd_electronic     2013-03-19
_journal_date_accepted     2013-05-06
_journal_name_full     'Acta Crystallographica, Section E'
_journal_year     2013
_journal_volume     69
_journal_issue      6
_journal_page_first     o865
_journal_page_last     o866
_journal_paper_category     QO
_journal_paper_doi     10.1107/S1600536813012397
_journal_coeditor_code     IM2426
_publ_contact_author_name
;
Giancarlo Terraneo
;
_publ_contact_author_address
;
         Dr. Giancarlo Terraneo
         NFMLab, Department of Chemistry, Materials and Chemical Engineering,
        "Giulio Natta"
         Politecnico di Milano
         Via Mancinelli, 7
 I-20131 Milano
           Italy
;
_publ_contact_author_email     'giancarlo.terraneo@polimi.it'
_publ_contact_author_fax     '++39 02 23993180'
_publ_contact_author_phone     '++39 02 23993063'
_publ_section_title
;
Tetraphenylphosphonium iodide--1,3,5-trifluoro-2,4,6-triiodobenzene--methanol
(3/4/1)
;
loop_
    _publ_author_name
    _publ_author_address
    'Gabriella Cavallo'
;
        NFMLab, Department of Chemistry, Materials and Chemical Engineering,
        "Giulio Natta"
         Politecnico di Milano
         Via Mancinelli, 7
 I-20131 Milano
           Italy
;
    'Pierangelo Metrangolo'
;
        NFMLab, Department of Chemistry, Materials and Chemical Engineering,
        "Giulio Natta"
         Politecnico di Milano
         Via Mancinelli, 7
 I-20131 Milano
           Italy
;
    'Tullio Pilati'
;
        NFMLab, Department of Chemistry, Materials and Chemical Engineering,
       "Giulio Natta"
         Politecnico di Milano
         Via Mancinelli, 7
 I-20131 Milano
           Italy
;
    'Giuseppe Resnati'
;
        NFMLab, Department of Chemistry, Materials and Chemical Engineering,
        "Giulio Natta"
         Politecnico di Milano
         Via Mancinelli, 7
 I-20131 Milano
           Italy
;
    'Giancarlo Terraneo'
;
        NFMLab, Department of Chemistry, Materials and Chemical Engineering,
        "Giulio Natta"
         Politecnico di Milano
         Via Mancinelli, 7
 I-20131 Milano
           Italy
;
_publ_section_synopsis     .
data_I
_audit_creation_method     SHELXL-2012
_chemical_name_systematic
;
Tetraphenylphosphonium iodide--1,3,5-trifluoro-2,4,6-triiodobenzene--methanol
(3/4/1)
;
_chemical_name_common     ?
_chemical_formula_moiety     '3(C24 H20 P +), 3(I -), 4(C6 F3 I3), C H4 O'
_chemical_formula_sum     'C97 H64 F12 I15 O P3'
_chemical_formula_iupac     '3C24 H20 P +, 3I -, 4C6 F3 I3, C H4 O'
_chemical_formula_weight     3469.89
_chemical_melting_point     ?
_shelx_space_group_comment
;
The symmetry employed for this shelxl refinement is uniquely defined
by the following loop, which should always be used as a source of
symmetry information in preference to the above space-group names.
They are only intended as comments.
;
_space_group_crystal_system     monoclinic
_space_group_name_H-M_alt     'P 21'
_space_group_name_Hall     'P 2yb'
loop_
    _space_group_symop_operation_xyz
    'x, y, z'
    '-x, y+1/2, -z'
_cell_length_a     17.233(3)
_cell_length_b     22.001(4)
_cell_length_c     28.260(5)
_cell_angle_alpha     90
_cell_angle_beta     92.49(2)
_cell_angle_gamma     90
_cell_volume     10704(3)
_cell_formula_units_Z     4
_cell_measurement_reflns_used     23933
_cell_measurement_theta_min     2.297
_cell_measurement_theta_max     28.227
_cell_measurement_temperature     90(2)
_exptl_crystal_description     'irregular prism'
_exptl_crystal_colour     colourless
_exptl_crystal_size_max     0.340
_exptl_crystal_size_mid     0.200
_exptl_crystal_size_min     0.120
_exptl_crystal_density_diffrn     2.153
_exptl_crystal_F_000     6408
_exptl_absorpt_coefficient_mu     4.446
_exptl_absorpt_correction_type     multi-scan
_exptl_absorpt_process_details     '(SADABS; Bruker, 1998)'
_shelx_estimated_absorpt_T_min     0.313
_shelx_estimated_absorpt_T_max     0.617
_exptl_absorpt_correction_T_min     0.613811
_exptl_absorpt_correction_T_max     1.000000
_exptl_special_details
;
;
_diffrn_ambient_temperature     90(2)
_diffrn_radiation_type     MoK\a
_diffrn_radiation_wavelength     0.71073
_diffrn_measurement_device_type     'Bruker SMART APEX'
_diffrn_measurement_method     'phi and omega scans'
_diffrn_reflns_number     105822
_diffrn_reflns_av_R_equivalents     0.0472
_diffrn_reflns_theta_min     1.502
_diffrn_reflns_theta_max     29.505
_diffrn_reflns_theta_full     25.242
_diffrn_measured_fraction_theta_max     0.934
_diffrn_measured_fraction_theta_full     0.999
_diffrn_reflns_limit_h_min     -23
_diffrn_reflns_limit_h_max     23
_diffrn_reflns_limit_k_min     -30
_diffrn_reflns_limit_k_max     30
_diffrn_reflns_limit_l_min     -38
_diffrn_reflns_limit_l_max     38
_diffrn_standards_decay_%     0.0
_refine_special_details
;
;
_reflns_number_total     28547
_reflns_number_gt     26385
_reflns_threshold_expression     'I>2\s(I)'
_refine_ls_structure_factor_coef     Fsqd
_refine_ls_matrix_type     full
_refine_ls_R_factor_all     0.0455
_refine_ls_R_factor_gt     0.0399
_refine_ls_wR_factor_gt     0.0787
_refine_ls_wR_factor_ref     0.0807
_refine_ls_goodness_of_fit_ref     1.087
_refine_ls_restrained_S_all     1.087
_refine_ls_number_reflns     28547
_refine_ls_number_parameters     2304
_refine_ls_number_restraints     13
_refine_ls_hydrogen_treatment     constr
_refine_ls_weighting_scheme     calc
_refine_ls_weighting_details
;
 w=1/[\s^2^(Fo^2^)+(0.0397P)^2^+2.7944P]
 where P=(Fo^2^+2Fc^2^)/3
;
_atom_sites_solution_hydrogens     geom
_atom_sites_solution_primary     direct
_atom_sites_solution_secondary     difmap
_refine_ls_shift/su_max     0.002
_refine_ls_shift/su_mean     0.000
_refine_diff_density_max     2.462
_refine_diff_density_min     -0.885
_refine_ls_extinction_method     none
_refine_ls_extinction_coef     .
loop_
    _atom_type_symbol
    _atom_type_description
    _atom_type_scat_dispersion_real
    _atom_type_scat_dispersion_imag
    _atom_type_scat_source
    'C' 'C' 0.0033 0.0016
                         'International Tables Vol C Tables 4.2.6.8 and 6.1.1.4'
    'H' 'H' 0.0000 0.0000
                         'International Tables Vol C Tables 4.2.6.8 and 6.1.1.4'
    'O' 'O' 0.0106 0.0060
                         'International Tables Vol C Tables 4.2.6.8 and 6.1.1.4'
    'F' 'F' 0.0171 0.0103
                         'International Tables Vol C Tables 4.2.6.8 and 6.1.1.4'
    'P' 'P' 0.1023 0.0942
                         'International Tables Vol C Tables 4.2.6.8 and 6.1.1.4'
    'I' 'I' -0.4742 1.8119
                         'International Tables Vol C Tables 4.2.6.8 and 6.1.1.4'
_computing_data_collection     'APEX2 (Bruker, 1998)'
_computing_cell_refinement     'SAINT (Bruker, 1998)'
_computing_data_reduction     'SAINT (Bruker, 1998)'
_computing_structure_solution     'SIR2002 (Burla <i>et al.</i>, 2003)'
_computing_structure_refinement     'SHELXL2012 (Sheldrick, 2008)'
_computing_molecular_graphics
 'ORTEP-3 for Windows (Farrugia, 2012) and Mercury (Macrae <i>et al.</i>, 2006)'
_computing_publication_material     'SHELXL2012 (Sheldrick, 2008)'
loop_
    _atom_site_type_symbol
    _atom_site_label
    _atom_site_fract_x
    _atom_site_fract_y
    _atom_site_fract_z
    _atom_site_U_iso_or_equiv
    _atom_site_adp_type
    _atom_site_calc_flag
    _atom_site_occupancy
    _atom_site_disorder_assembly
    _atom_site_disorder_group
    I I1 0.48788(4) 0.42157(3) 0.87134(2) 0.02089(12) Uani d 1 . .
    I I2 0.35374(3) 0.60861(3) 0.45407(2) 0.02348(13) Uani d 1 . .
    I I3 1.27368(3) 0.08604(3) 0.68027(2) 0.02004(12) Uani d 1 . .
    I I4 0.99320(4) 0.58570(3) 0.63416(2) 0.02230(12) Uani d 1 . .
    I I5 1.15821(3) 0.42256(3) 1.04672(2) 0.02239(12) Uani d 1 . .
    I I6 0.22490(3) 0.91480(3) 0.81920(2) 0.01906(11) Uani d 1 . .
    I I1A 0.53202(4) 0.48501(3) 0.76090(2) 0.02227(12) Uani d 1 . .
    I I2A 0.78941(3) 0.56014(3) 0.63496(2) 0.02262(12) Uani d 1 . .
    I I3A 0.45612(3) 0.56198(3) 0.55623(2) 0.02090(12) Uani d 1 . .
    F F1A 0.6947(3) 0.5224(2) 0.72370(17) 0.0232(11) Uani d 1 . .
    F F2A 0.6384(3) 0.5722(3) 0.56453(17) 0.0258(12) Uani d 1 . .
    F F3A 0.4378(3) 0.5137(3) 0.66250(18) 0.0261(12) Uani d 1 . .
    C C1A 0.5646(5) 0.5166(4) 0.6948(3) 0.0220(19) Uani d 1 . .
    C C2A 0.6435(5) 0.5285(4) 0.6870(3) 0.0182(18) Uani d 1 . .
    C C3A 0.6700(5) 0.5471(4) 0.6440(3) 0.0203(18) Uani d 1 . .
    C C4A 0.6149(5) 0.5538(4) 0.6071(3) 0.0190(18) Uani d 1 . .
    C C5A 0.5367(5) 0.5454(4) 0.6126(3) 0.0206(19) Uani d 1 . .
    C C6A 0.5143(5) 0.5261(4) 0.6564(3) 0.0211(19) Uani d 1 . .
    I I1B 0.56506(3) 0.28204(3) 0.84399(2) 0.02083(12) Uani d 1 . .
    I I2B 0.74521(3) 0.04470(3) 0.86393(2) 0.02143(12) Uani d 1 . .
    I I3B 0.63264(3) 0.13315(3) 0.67009(2) 0.01979(12) Uani d 1 . .
    F F1B 0.6519(3) 0.1648(2) 0.88909(17) 0.0239(12) Uani d 1 . .
    F F2B 0.7098(3) 0.0536(2) 0.75318(17) 0.0232(11) Uani d 1 . .
    F F3B 0.5750(3) 0.2382(2) 0.73825(18) 0.0249(12) Uani d 1 . .
    C C1B 0.6145(6) 0.2043(4) 0.8144(3) 0.0213(19) Uani d 1 . .
    C C2B 0.6496(5) 0.1595(4) 0.8418(3) 0.0180(18) Uani d 1 . .
    C C3B 0.6843(4) 0.1086(4) 0.8220(3) 0.0168(17) Uani d 1 . .
    C C4B 0.6786(5) 0.1034(4) 0.7734(3) 0.0179(18) Uani d 1 . .
    C C5B 0.6418(5) 0.1457(4) 0.7440(3) 0.0139(16) Uani d 1 . .
    C C6B 0.6111(5) 0.1954(4) 0.7659(3) 0.0186(18) Uani d 1 . .
    I I1C 1.13008(3) 0.17623(3) 0.64724(2) 0.01700(11) Uani d 1 . .
    I I2C 0.99571(3) 0.43226(3) 0.61722(2) 0.02144(12) Uani d 1 . .
    I I3C 0.79691(3) 0.21021(3) 0.57610(2) 0.02054(12) Uani d 1 . .
    F F1C 1.1147(3) 0.3228(2) 0.6401(2) 0.0271(12) Uani d 1 . .
    F F2C 0.8552(3) 0.3475(2) 0.58535(18) 0.0221(11) Uani d 1 . .
    F F3C 0.9579(3) 0.1522(2) 0.60831(19) 0.0238(12) Uani d 1 . .
    C C1C 1.0374(5) 0.2353(4) 0.6253(3) 0.0171(17) Uani d 1 . .
    C C2C 1.0454(5) 0.2989(4) 0.6259(3) 0.0153(17) Uani d 1 . .
    C C3C 0.9851(5) 0.3378(4) 0.6129(3) 0.0210(19) Uani d 1 . .
    C C4C 0.9168(5) 0.3118(4) 0.5980(3) 0.0208(19) Uani d 1 . .
    C C5C 0.9036(5) 0.2490(4) 0.5971(3) 0.0151(16) Uani d 1 . .
    C C6C 0.9663(5) 0.2121(4) 0.6099(3) 0.0202(18) Uani d 1 . .
    I I1D 0.70112(3) 0.39095(3) 0.29119(2) 0.02127(12) Uani d 1 . .
    I I2D 0.46797(3) 0.48346(3) 0.42597(2) 0.02289(12) Uani d 1 . .
    I I3D 0.62780(4) 0.24274(3) 0.46782(2) 0.03187(15) Uani d 1 . .
    F F1D 0.5743(3) 0.4689(2) 0.33943(18) 0.0246(12) Uani d 1 . .
    F F2D 0.5162(3) 0.3557(3) 0.47358(18) 0.0313(13) Uani d 1 . .
    F F3D 0.7077(3) 0.2874(3) 0.3733(2) 0.0319(13) Uani d 1 . .
    C C1D 0.6430(6) 0.3783(4) 0.3535(3) 0.023(2) Uani d 1 . .
    C C2D 0.5865(5) 0.4198(4) 0.3668(3) 0.0183(17) Uani d 1 . .
    C C3D 0.5445(5) 0.4137(4) 0.4063(3) 0.0223(19) Uani d 1 . .
    C C4D 0.5575(6) 0.3628(5) 0.4349(3) 0.024(2) Uani d 1 . .
    C C5D 0.6108(6) 0.3194(4) 0.4241(3) 0.025(2) Uani d 1 . .
    C C6D 0.6530(5) 0.3285(4) 0.3842(3) 0.0216(19) Uani d 1 . .
    I I1E 0.94880(3) 0.53018(3) 0.74804(2) 0.02023(12) Uani d 1 . .
    I I2E 0.70087(3) 0.43824(3) 0.87455(2) 0.02251(12) Uani d 1 . .
    I I3E 1.03676(3) 0.44957(3) 0.94998(2) 0.01902(12) Uani d 1 . .
    F F1E 0.7889(3) 0.4850(2) 0.78615(17) 0.0225(11) Uani d 1 . .
    F F2E 0.8554(3) 0.4246(3) 0.94140(17) 0.0258(12) Uani d 1 . .
    F F3E 1.0459(3) 0.5047(2) 0.84530(17) 0.0212(11) Uani d 1 . .
    C C1E 0.9178(5) 0.4964(4) 0.8141(3) 0.0208(19) Uani d 1 . .
    C C2E 0.8435(5) 0.4781(4) 0.8222(3) 0.0173(17) Uani d 1 . .
    C C3E 0.8193(5) 0.4568(4) 0.8646(3) 0.0194(18) Uani d 1 . .
    C C4E 0.8754(5) 0.4481(4) 0.8995(3) 0.0216(19) Uani d 1 . .
    C C5E 0.9531(5) 0.4632(4) 0.8941(3) 0.0210(19) Uani d 1 . .
    C C6E 0.9722(5) 0.4882(4) 0.8515(3) 0.0179(17) Uani d 1 . .
    I I1F 0.92817(3) 0.72748(3) 0.66130(2) 0.02239(12) Uani d 1 . .
    I I2F 0.74139(4) 0.96267(3) 0.64622(2) 0.02765(14) Uani d 1 . .
    I I3F 0.88425(4) 0.88532(3) 0.83422(2) 0.02367(13) Uani d 1 . .
    F F1F 0.8317(3) 0.8415(3) 0.61781(17) 0.0276(13) Uani d 1 . .
    F F2F 0.7977(3) 0.9593(2) 0.75376(17) 0.0224(11) Uani d 1 . .
    F F3F 0.9392(3) 0.7780(2) 0.76541(18) 0.0249(12) Uani d 1 . .
    C C1F 0.8849(5) 0.8085(4) 0.6916(3) 0.0187(18) Uani d 1 . .
    C C2F 0.8428(5) 0.8504(4) 0.6649(3) 0.0191(18) Uani d 1 . .
    C C3F 0.8112(5) 0.9015(4) 0.6852(3) 0.0158(17) Uani d 1 . .
    C C4F 0.8269(5) 0.9101(4) 0.7332(3) 0.0206(19) Uani d 1 . .
    C C5F 0.8692(6) 0.8698(4) 0.7614(3) 0.0212(19) Uani d 1 . .
    C C6F 0.8972(5) 0.8186(4) 0.7394(3) 0.0191(18) Uani d 1 . .
    I I1G 0.37461(3) 0.82873(2) 0.85027(2) 0.01662(11) Uani d 1 . .
    I I2G 0.50870(3) 0.57598(2) 0.89093(2) 0.01950(12) Uani d 1 . .
    I I3G 0.71177(3) 0.80152(3) 0.91375(2) 0.02290(12) Uani d 1 . .
    F F1G 0.3906(3) 0.6839(2) 0.86649(19) 0.0234(11) Uani d 1 . .
    F F2G 0.6546(3) 0.6628(2) 0.91318(18) 0.0228(11) Uani d 1 . .
    F F3G 0.5507(3) 0.8559(2) 0.87860(18) 0.0208(11) Uani d 1 . .
    C C1G 0.4685(5) 0.7711(4) 0.8710(3) 0.0169(17) Uani d 1 . .
    C C2G 0.4618(5) 0.7088(5) 0.8758(3) 0.024(2) Uani d 1 . .
    C C3G 0.5223(5) 0.6711(4) 0.8891(3) 0.0156(17) Uani d 1 . .
    C C4G 0.5937(5) 0.6979(4) 0.8992(3) 0.0182(18) Uani d 1 . .
    C C5G 0.6062(5) 0.7599(4) 0.8954(3) 0.0178(18) Uani d 1 . .
    C C6G 0.5414(5) 0.7948(4) 0.8818(3) 0.0172(17) Uani d 1 . .
    I I1H 0.79723(3) 0.61341(3) 1.21145(2) 0.02091(12) Uani d 1 . .
    I I2H 1.03764(3) 0.54967(3) 1.07214(2) 0.02596(13) Uani d 1 . .
    I I3H 0.84358(5) 0.77698(4) 1.03897(3) 0.04102(18) Uani d 1 . .
    F F1H 0.9330(3) 0.5503(2) 1.15952(18) 0.0238(11) Uani d 1 . .
    F F2H 0.9701(3) 0.6751(3) 1.02808(19) 0.0356(14) Uani d 1 . .
    F F3H 0.7745(3) 0.7220(3) 1.1333(2) 0.0332(14) Uani d 1 . .
    C C1H 0.8539(5) 0.6365(4) 1.1490(3) 0.0203(18) Uani d 1 . .
    C C2H 0.9139(5) 0.5993(4) 1.1339(3) 0.0209(19) Uani d 1 . .
    C C3H 0.9539(5) 0.6116(4) 1.0934(3) 0.024(2) Uani d 1 . .
    C C4H 0.9326(6) 0.6627(4) 1.0677(3) 0.026(2) Uani d 1 . .
    C C5H 0.8724(6) 0.7001(4) 1.0805(3) 0.025(2) Uani d 1 . .
    C C6H 0.8339(5) 0.6860(4) 1.1209(3) 0.024(2) Uani d 1 . .
    P P1I 0.39219(13) 0.31893(10) 0.61178(7) 0.0148(4) Uani d 1 . .
    C C1I 0.3701(6) 0.2518(4) 0.5784(3) 0.0213(19) Uani d 1 . .
    C C2I 0.4271(6) 0.2152(5) 0.5598(4) 0.031(2) Uani d 1 . .
    H H2I 0.4802 0.2262 0.5644 0.038 Uiso calc 1 . .
    C C3I 0.4077(7) 0.1641(5) 0.5349(4) 0.042(3) Uani d 1 . .
    H H3I 0.4469 0.1398 0.5217 0.050 Uiso calc 1 . .
    C C4I 0.3277(7) 0.1471(5) 0.5290(3) 0.035(3) Uani d 1 . .
    H H4I 0.3132 0.1113 0.5119 0.042 Uiso calc 1 . .
    C C5I 0.2724(6) 0.1829(5) 0.5481(3) 0.034(3) Uani d 1 . .
    H H5I 0.2195 0.1711 0.5446 0.041 Uiso calc 1 . .
    C C6I 0.2911(6) 0.2353(4) 0.5721(3) 0.023(2) Uani d 1 . .
    H H6I 0.2515 0.2601 0.5844 0.028 Uiso calc 1 . .
    C C7I 0.4932(5) 0.3383(4) 0.6067(3) 0.0139(16) Uani d 1 . .
    C C8I 0.5471(5) 0.2992(4) 0.6286(3) 0.0212(19) Uani d 1 . .
    H H8I 0.5302 0.2661 0.6471 0.025 Uiso calc 1 . .
    C C9I 0.6251(5) 0.3090(5) 0.6231(3) 0.028(2) Uani d 1 . .
    H H9I 0.6624 0.2826 0.6379 0.033 Uiso calc 1 . .
    C C10I 0.6488(5) 0.3572(4) 0.5961(4) 0.026(2) Uani d 1 . .
    H H10I 0.7025 0.3633 0.5915 0.031 Uiso calc 1 . .
    C C11I 0.5958(6) 0.3959(5) 0.5763(3) 0.028(2) Uani d 1 . .
    H H11I 0.6130 0.4297 0.5586 0.033 Uiso calc 1 . .
    C C12I 0.5162(5) 0.3871(4) 0.5812(3) 0.0223(19) Uani d 1 . .
    H H12I 0.4793 0.4145 0.5672 0.027 Uiso calc 1 . .
    C C13I 0.3303(5) 0.3780(4) 0.5895(3) 0.0211(19) Uani d 1 . .
    C C14I 0.3296(5) 0.3919(5) 0.5406(3) 0.024(2) Uani d 1 . .
    H H14I 0.3629 0.3706 0.5204 0.029 Uiso calc 1 . .
    C C15I 0.2801(6) 0.4370(6) 0.5222(4) 0.041(3) Uani d 1 . .
    H H15I 0.2805 0.4480 0.4897 0.049 Uiso calc 1 . .
    C C16I 0.2298(7) 0.4657(6) 0.5525(5) 0.050(3) Uani d 1 . .
    H H16I 0.1955 0.4960 0.5399 0.060 Uiso calc 1 . .
    C C17I 0.2279(7) 0.4517(6) 0.6001(4) 0.045(3) Uani d 1 . .
    H H17I 0.1918 0.4712 0.6196 0.054 Uiso calc 1 . .
    C C18I 0.2787(6) 0.4093(5) 0.6187(4) 0.038(3) Uani d 1 . .
    H H18I 0.2794 0.4008 0.6517 0.046 Uiso calc 1 . .
    C C19I 0.3772(5) 0.3061(4) 0.6735(3) 0.0139(16) Uani d 1 . .
    C C20I 0.3472(5) 0.2519(4) 0.6890(3) 0.0182(18) Uani d 1 . .
    H H20I 0.3325 0.2207 0.6671 0.022 Uiso calc 1 . .
    C C21I 0.3388(5) 0.2437(4) 0.7379(3) 0.0183(18) Uani d 1 . .
    H H21I 0.3193 0.2064 0.7494 0.022 Uiso calc 1 . .
    C C22I 0.3593(5) 0.2905(5) 0.7695(3) 0.026(2) Uani d 1 . .
    H H22I 0.3516 0.2858 0.8024 0.031 Uiso calc 1 . .
    C C23I 0.3908(6) 0.3435(5) 0.7527(4) 0.029(2) Uani d 1 . .
    H H23I 0.4061 0.3746 0.7745 0.035 Uiso calc 1 . .
    C C24I 0.4005(6) 0.3522(5) 0.7057(3) 0.027(2) Uani d 1 . .
    H H24I 0.4227 0.3888 0.6947 0.033 Uiso calc 1 . .
    P P1J 0.42376(13) 0.06838(10) 0.93211(8) 0.0172(4) Uani d 1 . .
    C C1J 0.4271(5) 0.0734(4) 0.8694(3) 0.0168(17) Uani d 1 . .
    C C2J 0.4132(5) 0.0198(5) 0.8435(3) 0.026(2) Uani d 1 . .
    H H2J 0.4055 -0.0178 0.8592 0.031 Uiso calc 1 . .
    C C3J 0.4111(6) 0.0232(6) 0.7935(3) 0.035(3) Uani d 1 . .
    H H3J 0.3975 -0.0113 0.7747 0.042 Uiso calc 1 . .
    C C4J 0.4295(6) 0.0790(7) 0.7722(4) 0.045(3) Uani d 1 . .
    H H4J 0.4314 0.0812 0.7387 0.054 Uiso calc 1 . .
    C C5J 0.4445(5) 0.1299(5) 0.7984(4) 0.035(3) Uani d 1 . .
    H H5J 0.4555 0.1670 0.7829 0.042 Uiso calc 1 . .
    C C6J 0.4439(5) 0.1285(4) 0.8477(3) 0.023(2) Uani d 1 . .
    H H6J 0.4547 0.1640 0.8659 0.028 Uiso calc 1 . .
    C C7J 0.4566(5) 0.1383(4) 0.9591(3) 0.0222(19) Uani d 1 . .
    C C8J 0.4071(7) 0.1885(5) 0.9574(4) 0.034(2) Uani d 1 . .
    H H8J 0.3565 0.1848 0.9429 0.040 Uiso calc 1 . .
    C C9J 0.4308(7) 0.2431(5) 0.9765(4) 0.044(3) Uani d 1 . .
    H H9J 0.3969 0.2771 0.9761 0.052 Uiso calc 1 . .
    C C10J 0.5073(7) 0.2471(5) 0.9967(4) 0.036(3) Uani d 1 . .
    H H10J 0.5249 0.2850 1.0091 0.044 Uiso calc 1 . .
    C C11J 0.5556(6) 0.1993(5) 0.9989(4) 0.034(2) Uani d 1 . .
    H H11J 0.6065 0.2035 1.0129 0.041 Uiso calc 1 . .
    C C12J 0.5306(6) 0.1433(4) 0.9804(3) 0.023(2) Uani d 1 . .
    H H12J 0.5639 0.1089 0.9824 0.028 Uiso calc 1 . .
    C C13J 0.3274(5) 0.0540(4) 0.9499(3) 0.0199(18) Uani d 1 . .
    C C14J 0.2718(5) 0.0304(4) 0.9177(3) 0.0209(19) Uani d 1 . .
    H H14J 0.2838 0.0249 0.8855 0.025 Uiso calc 1 . .
    C C15J 0.1975(5) 0.0149(4) 0.9330(3) 0.0178(18) Uani d 1 . .
    H H15J 0.1589 -0.0008 0.9113 0.021 Uiso calc 1 . .
    C C16J 0.1820(5) 0.0230(4) 0.9807(3) 0.0232(19) Uani d 1 . .
    H H16J 0.1322 0.0126 0.9915 0.028 Uiso calc 1 . .
    C C17J 0.2380(5) 0.0460(4) 1.0126(3) 0.023(2) Uani d 1 . .
    H H17J 0.2268 0.0506 1.0450 0.028 Uiso calc 1 . .
    C C18J 0.3105(6) 0.0623(5) 0.9972(3) 0.026(2) Uani d 1 . .
    H H18J 0.3484 0.0791 1.0188 0.031 Uiso calc 1 . .
    C C19J 0.4862(5) 0.0074(4) 0.9515(3) 0.0202(18) Uani d 1 . .
    C C20J 0.4632(6) -0.0339(4) 0.9848(3) 0.024(2) Uani d 1 . .
    H H20J 0.4131 -0.0308 0.9974 0.029 Uiso calc 1 . .
    C C21J 0.5139(7) -0.0805(4) 1.0000(3) 0.032(2) Uani d 1 . .
    H H21J 0.4986 -0.1097 1.0225 0.038 Uiso calc 1 . .
    C C22J 0.5880(7) -0.0830(5) 0.9811(3) 0.034(2) Uani d 1 . .
    H H22J 0.6240 -0.1130 0.9923 0.040 Uiso calc 1 . .
    C C23J 0.6093(6) -0.0432(4) 0.9469(4) 0.030(2) Uani d 1 . .
    H H23J 0.6587 -0.0469 0.9335 0.036 Uiso calc 1 . .
    C C24J 0.5589(5) 0.0025(4) 0.9318(3) 0.024(2) Uani d 1 . .
    H H24J 0.5736 0.0304 0.9081 0.028 Uiso calc 1 . .
    P P1K 0.08894(13) 0.76538(11) 0.21289(8) 0.0178(5) Uani d 1 . .
    C C1K 0.1611(5) 0.8145(4) 0.2413(3) 0.0179(18) Uani d 1 . .
    C C2K 0.2338(5) 0.8187(4) 0.2229(3) 0.0200(18) Uani d 1 . .
    H H2K 0.2445 0.7983 0.1943 0.024 Uiso calc 1 . .
    C C3K 0.2909(6) 0.8528(4) 0.2464(3) 0.026(2) Uani d 1 . .
    H H3K 0.3413 0.8555 0.2342 0.031 Uiso calc 1 . .
    C C4K 0.2739(6) 0.8838(4) 0.2886(3) 0.024(2) Uani d 1 . .
    H H4K 0.3128 0.9067 0.3055 0.029 Uiso calc 1 . .
    C C5K 0.1997(6) 0.8800(4) 0.3045(3) 0.028(2) Uani d 1 . .
    H H5K 0.1875 0.9019 0.3322 0.034 Uiso calc 1 . .
    C C6K 0.1427(6) 0.8458(4) 0.2821(3) 0.025(2) Uani d 1 . .
    H H6K 0.0921 0.8436 0.2939 0.029 Uiso calc 1 . .
    C C7K 0.1010(5) 0.6905(4) 0.2381(3) 0.0178(18) Uani d 1 . .
    C C8K 0.1352(5) 0.6819(4) 0.2830(3) 0.024(2) Uani d 1 . .
    H H8K 0.1555 0.7158 0.3003 0.028 Uiso calc 1 . .
    C C9K 0.1398(5) 0.6255(4) 0.3024(3) 0.0223(19) Uani d 1 . .
    H H9K 0.1642 0.6201 0.3329 0.027 Uiso calc 1 . .
    C C10K 0.1094(5) 0.5762(4) 0.2782(3) 0.024(2) Uani d 1 . .
    H H10K 0.1106 0.5373 0.2928 0.029 Uiso calc 1 . .
    C C11K 0.0771(5) 0.5825(4) 0.2330(3) 0.0226(19) Uani d 1 . .
    H H11K 0.0589 0.5478 0.2159 0.027 Uiso calc 1 . .
    C C12K 0.0714(5) 0.6406(4) 0.2124(3) 0.0228(19) Uani d 1 . .
    H H12K 0.0480 0.6459 0.1816 0.027 Uiso calc 1 . .
    C C13K 0.1026(5) 0.7593(4) 0.1501(3) 0.0193(18) Uani d 1 . .
    C C14K 0.1595(5) 0.7210(4) 0.1342(3) 0.0238(19) Uani d 1 . .
    H H14K 0.1895 0.6969 0.1561 0.029 Uiso calc 1 . .
    C C15K 0.1725(6) 0.7180(5) 0.0863(3) 0.027(2) Uani d 1 . .
    H H15K 0.2116 0.6917 0.0754 0.033 Uiso calc 1 . .
    C C16K 0.1300(6) 0.7526(4) 0.0544(3) 0.027(2) Uani d 1 . .
    H H16K 0.1403 0.7513 0.0217 0.032 Uiso calc 1 . .
    C C17K 0.0718(5) 0.7893(4) 0.0703(3) 0.026(2) Uani d 1 . .
    H H17K 0.0411 0.8122 0.0480 0.031 Uiso calc 1 . .
    C C18K 0.0569(5) 0.7938(4) 0.1181(3) 0.0224(19) Uani d 1 . .
    H H18K 0.0169 0.8195 0.1287 0.027 Uiso calc 1 . .
    C C19K -0.0049(5) 0.7961(4) 0.2231(3) 0.0176(17) Uani d 1 . .
    C C20K -0.0662(5) 0.7575(4) 0.2355(3) 0.0225(19) Uani d 1 . .
    H H20K -0.0570 0.7152 0.2400 0.027 Uiso calc 1 . .
    C C21K -0.1390(5) 0.7809(5) 0.2409(3) 0.026(2) Uani d 1 . .
    H H21K -0.1805 0.7547 0.2485 0.032 Uiso calc 1 . .
    C C22K -0.1524(5) 0.8426(5) 0.2353(4) 0.029(2) Uani d 1 . .
    H H22K -0.2030 0.8587 0.2388 0.035 Uiso calc 1 . .
    C C23K -0.0919(6) 0.8806(4) 0.2245(4) 0.032(2) Uani d 1 . .
    H H23K -0.1005 0.9231 0.2217 0.038 Uiso calc 1 . .
    C C24K -0.0193(6) 0.8573(4) 0.2178(4) 0.028(2) Uani d 1 . .
    H H24K 0.0215 0.8837 0.2095 0.034 Uiso calc 1 . .
    P P1L 0.12556(13) 0.68545(10) 0.88726(8) 0.0172(4) Uani d 1 . .
    C C1L 0.1517(6) 0.7546(4) 0.9187(3) 0.025(2) Uani d 1 . .
    C C2L 0.0998(7) 0.7990(4) 0.9281(3) 0.031(2) Uani d 1 . .
    H H2L 0.0469 0.7945 0.9177 0.037 Uiso calc 1 . .
    C C3L 0.1236(7) 0.8518(5) 0.9530(4) 0.037(3) Uani d 1 . .
    H H3L 0.0870 0.8826 0.9599 0.044 Uiso calc 1 . .
    C C4L 0.1999(7) 0.8580(5) 0.9671(3) 0.036(3) Uani d 1 . .
    H H4L 0.2160 0.8935 0.9839 0.044 Uiso calc 1 . .
    C C5L 0.2536(7) 0.8146(5) 0.9577(3) 0.038(3) Uani d 1 . .
    H H5L 0.3064 0.8201 0.9677 0.046 Uiso calc 1 . .
    C C6L 0.2304(6) 0.7616(5) 0.9330(3) 0.027(2) Uani d 1 . .
    H H6L 0.2672 0.7311 0.9262 0.01(2) Uiso calc 1 . .
    C C7L 0.0247(5) 0.6711(4) 0.8940(3) 0.0176(17) Uani d 1 . .
    C C8L -0.0295(6) 0.7069(5) 0.8693(3) 0.027(2) Uani d 1 . .
    H H8L -0.0127 0.7358 0.8470 0.033 Uiso calc 1 . .
    C C9L -0.1070(6) 0.7010(5) 0.8770(4) 0.033(2) Uani d 1 . .
    H H9L -0.1437 0.7265 0.8606 0.039 Uiso calc 1 . .
    C C10L -0.1321(6) 0.6575(5) 0.9088(4) 0.034(2) Uani d 1 . .
    H H10L -0.1857 0.6542 0.9148 0.040 Uiso calc 1 . .
    C C11L -0.0797(5) 0.6194(4) 0.9313(3) 0.025(2) Uani d 1 . .
    H H11L -0.0976 0.5879 0.9511 0.031 Uiso calc 1 . .
    C C12L -0.0001(5) 0.6265(5) 0.9253(3) 0.024(2) Uani d 1 . .
    H H12L 0.0365 0.6015 0.9421 0.02(3) Uiso calc 1 . .
    C C13L 0.1857(5) 0.6259(4) 0.9115(3) 0.0188(18) Uani d 1 . .
    C C14L 0.1893(6) 0.6162(5) 0.9605(3) 0.030(2) Uani d 1 . .
    H H14L 0.1589 0.6404 0.9804 0.036 Uiso calc 1 . .
    C C15L 0.2373(7) 0.5711(5) 0.9798(4) 0.043(3) Uani d 1 . .
    H H15L 0.2404 0.5646 1.0131 0.051 Uiso calc 1 . .
    C C16L 0.2804(7) 0.5361(6) 0.9504(5) 0.052(4) Uani d 1 . .
    H H16L 0.3125 0.5047 0.9636 0.062 Uiso calc 1 . .
    C C17L 0.2779(7) 0.5458(5) 0.9023(5) 0.043(3) Uani d 1 . .
    H H17L 0.3090 0.5219 0.8826 0.051 Uiso calc 1 . .
    C C18L 0.2294(6) 0.5910(5) 0.8823(4) 0.028(2) Uani d 1 . .
    H H18L 0.2267 0.5974 0.8490 0.034 Uiso calc 1 . .
    C C19L 0.1375(5) 0.6942(4) 0.8255(3) 0.0200(18) Uani d 1 . .
    C C20L 0.1712(6) 0.7468(4) 0.8073(3) 0.025(2) Uani d 1 . .
    H H20L 0.1915 0.7775 0.8280 0.030 Uiso calc 1 . .
    C C21L 0.1745(6) 0.7536(4) 0.7582(4) 0.030(2) Uani d 1 . .
    H H21L 0.1951 0.7899 0.7455 0.036 Uiso calc 1 . .
    C C22L 0.1481(5) 0.7083(5) 0.7282(3) 0.025(2) Uani d 1 . .
    H H22L 0.1522 0.7132 0.6950 0.030 Uiso calc 1 . .
    C C23L 0.1155(6) 0.6554(5) 0.7457(3) 0.029(2) Uani d 1 . .
    H H23L 0.0975 0.6242 0.7247 0.035 Uiso calc 1 . .
    C C24L 0.1098(6) 0.6493(4) 0.7946(3) 0.024(2) Uani d 1 . .
    H H24L 0.0866 0.6138 0.8069 0.029 Uiso calc 1 . .
    P P1M 0.05641(14) 0.93686(11) 0.56977(8) 0.0220(5) Uani d 1 . .
    C C1M 0.0547(5) 0.9384(5) 0.6339(3) 0.023(2) Uani d 1 . .
    C C2M 0.0602(5) 0.9943(5) 0.6557(3) 0.027(2) Uani d 1 . .
    H H2M 0.0610 1.0303 0.6371 0.032 Uiso calc 1 . .
    C C3M 0.0645(5) 0.9981(6) 0.7044(4) 0.033(3) Uani d 1 . .
    H H3M 0.0681 1.0367 0.7194 0.040 Uiso calc 1 . .
    C C4M 0.0637(6) 0.9467(6) 0.7310(4) 0.035(3) Uani d 1 . .
    H H4M 0.0669 0.9493 0.7646 0.042 Uiso calc 1 . .
    C C5M 0.0582(6) 0.8902(6) 0.7089(4) 0.034(2) Uani d 1 . .
    H H5M 0.0564 0.8543 0.7275 0.041 Uiso calc 1 . .
    C C6M 0.0554(6) 0.8861(5) 0.6606(4) 0.031(2) Uani d 1 . .
    H H6M 0.0540 0.8475 0.6457 0.037 Uiso calc 1 . .
    C C7M 0.0265(6) 0.8646(5) 0.5464(3) 0.028(2) Uani d 1 . .
    C C8M 0.0779(8) 0.8152(5) 0.5505(5) 0.048(3) Uani d 1 . .
    H H8M 0.1278 0.8202 0.5657 0.058 Uiso calc 1 . .
    C C9M 0.0553(8) 0.7589(6) 0.5324(5) 0.056(4) Uani d 1 . .
    H H9M 0.0904 0.7257 0.5348 0.067 Uiso calc 1 . .
    C C10M -0.0163(8) 0.7506(6) 0.5112(5) 0.053(4) Uani d 1 . .
    H H10M -0.0314 0.7115 0.5000 0.063 Uiso calc 1 . .
    C C11M -0.0673(8) 0.7992(6) 0.5059(4) 0.049(3) Uani d 1 . .
    H H11M -0.1165 0.7940 0.4900 0.059 Uiso calc 1 . .
    C C12M -0.0456(6) 0.8553(5) 0.5242(4) 0.036(3) Uani d 1 . .
    H H12M -0.0811 0.8883 0.5215 0.044 Uiso calc 1 . .
    C C13M 0.1524(5) 0.9524(4) 0.5515(3) 0.025(2) Uani d 1 . .
    C C14M 0.2079(5) 0.9785(4) 0.5818(3) 0.0191(18) Uani d 1 . .
    H H14M 0.1967 0.9865 0.6138 0.023 Uiso calc 1 . .
    C C15M 0.2796(5) 0.9928(4) 0.5653(3) 0.0226(19) Uani d 1 . .
    H H15M 0.3175 1.0112 0.5861 0.027 Uiso calc 1 . .
    C C16M 0.2974(5) 0.9811(5) 0.5195(3) 0.026(2) Uani d 1 . .
    H H16M 0.3478 0.9899 0.5090 0.031 Uiso calc 1 . .
    C C17M 0.2406(6) 0.9559(5) 0.4879(4) 0.035(2) Uani d 1 . .
    H H17M 0.2519 0.9495 0.4557 0.042 Uiso calc 1 . .
    C C18M 0.1682(6) 0.9405(5) 0.5038(3) 0.035(3) Uani d 1 . .
    H H18M 0.1301 0.9223 0.4831 0.042 Uiso calc 1 . .
    C C19M -0.0092(6) 0.9938(4) 0.5484(3) 0.0222(19) Uani d 1 . .
    C C20M 0.0078(7) 1.0319(5) 0.5096(3) 0.035(3) Uani d 1 . .
    H H20M 0.0558 1.0284 0.4945 0.041 Uiso calc 1 . .
    C C21M -0.0465(7) 1.0737(5) 0.4944(4) 0.038(3) Uani d 1 . .
    H H21M -0.0349 1.0995 0.4688 0.045 Uiso calc 1 . .
    C C22M -0.1161(7) 1.0800(5) 0.5143(4) 0.036(3) Uani d 1 . .
    H H22M -0.1520 1.1098 0.5027 0.043 Uiso calc 1 . .
    C C23M -0.1349(6) 1.0426(5) 0.5520(4) 0.033(2) Uani d 1 . .
    H H23M -0.1837 1.0460 0.5661 0.040 Uiso calc 1 . .
    C C24M -0.0802(6) 1.0000(4) 0.5683(4) 0.029(2) Uani d 1 . .
    H H24M -0.0923 0.9744 0.5940 0.034 Uiso calc 1 . .
    P P1N 0.40258(14) 0.25108(11) 1.28879(8) 0.0211(5) Uani d 1 . .
    C C1N 0.3412(5) 0.1999(4) 1.2568(3) 0.0216(19) Uani d 1 . .
    C C2N 0.2597(6) 0.2032(5) 1.2610(3) 0.031(2) Uani d 1 . .
    H H2N 0.2380 0.2304 1.2829 0.037 Uiso calc 1 . .
    C C3N 0.2120(6) 0.1659(5) 1.2324(4) 0.034(2) Uani d 1 . .
    H H3N 0.1573 0.1687 1.2347 0.040 Uiso calc 1 . .
    C C4N 0.2405(6) 0.1265(5) 1.2019(3) 0.029(2) Uani d 1 . .
    H H4N 0.2061 0.1014 1.1834 0.034 Uiso calc 1 . .
    C C5N 0.3201(7) 0.1216(5) 1.1971(4) 0.036(3) Uani d 1 . .
    H H5N 0.3401 0.0934 1.1753 0.043 Uiso calc 1 . .
    C C6N 0.3702(6) 0.1581(5) 1.2241(3) 0.026(2) Uani d 1 . .
    H H6N 0.4246 0.1549 1.2206 0.031 Uiso calc 1 . .
    C C7N 0.4024(5) 0.3228(4) 1.2601(3) 0.023(2) Uani d 1 . .
    C C8N 0.4579(7) 0.3662(5) 1.2737(4) 0.041(3) Uani d 1 . .
    H H8N 0.4976 0.3564 1.2968 0.049 Uiso calc 1 . .
    C C9N 0.4557(7) 0.4229(6) 1.2539(4) 0.043(3) Uani d 1 . .
    H H9N 0.4922 0.4529 1.2643 0.051 Uiso calc 1 . .
    C C10N 0.4000(6) 0.4367(5) 1.2184(3) 0.028(2) Uani d 1 . .
    H H10N 0.3993 0.4759 1.2043 0.033 Uiso calc 1 . .
    C C11N 0.3468(6) 0.3948(4) 1.2038(3) 0.026(2) Uani d 1 . .
    H H11N 0.3092 0.4048 1.1794 0.032 Uiso calc 1 . .
    C C12N 0.3464(6) 0.3372(4) 1.2241(3) 0.025(2) Uani d 1 . .
    H H12N 0.3088 0.3079 1.2137 0.029 Uiso calc 1 . .
    C C13N 0.3653(6) 0.2607(5) 1.3474(3) 0.029(2) Uani d 1 . .
    C C14N 0.3746(6) 0.3136(4) 1.3719(3) 0.025(2) Uani d 1 . .
    H H14N 0.3979 0.3476 1.3574 0.030 Uiso calc 1 . .
    C C15N 0.3501(6) 0.3182(5) 1.4180(4) 0.036(3) Uani d 1 . .
    H H15N 0.3563 0.3555 1.4347 0.043 Uiso calc 1 . .
    C C16N 0.3180(7) 0.2704(5) 1.4389(4) 0.038(3) Uani d 1 . .
    H H16N 0.3041 0.2735 1.4710 0.046 Uiso calc 1 . .
    C C17N 0.3046(6) 0.2170(5) 1.4149(4) 0.036(2) Uani d 1 . .
    H H17N 0.2787 0.1843 1.4295 0.043 Uiso calc 1 . .
    C C18N 0.3293(6) 0.2115(5) 1.3696(4) 0.035(2) Uani d 1 . .
    H H18N 0.3220 0.1742 1.3531 0.041 Uiso calc 1 . .
    C C19N 0.4986(5) 0.2233(4) 1.2934(3) 0.026(2) Uani d 1 . .
    C C20N 0.5469(6) 0.2317(6) 1.2563(4) 0.045(3) Uani d 1 . .
    H H20N 0.5285 0.2541 1.2294 0.054 Uiso calc 1 . .
    C C21N 0.6224(6) 0.2079(7) 1.2574(4) 0.047(3) Uani d 1 . .
    H H21N 0.6557 0.2146 1.2320 0.057 Uiso calc 1 . .
    C C22N 0.6473(7) 0.1735(6) 1.2975(4) 0.044(3) Uani d 1 . .
    H H22N 0.6974 0.1552 1.2985 0.053 Uiso calc 1 . .
    C C23N 0.6003(6) 0.1660(5) 1.3353(4) 0.035(2) Uani d 1 . .
    H H23N 0.6187 0.1437 1.3623 0.042 Uiso calc 1 . .
    C C24N 0.5261(6) 0.1907(5) 1.3342(4) 0.033(2) Uani d 1 . .
    H H24N 0.4941 0.1859 1.3605 0.039 Uiso calc 1 . .
    O O1S 0.2860(9) 0.4190(7) 0.8386(5) 0.124(5) Uani d 1 . .
    H H1S 0.3345 0.4203 0.8456 0.185 Uiso d 1 . .
    C C1S 0.2488(16) 0.3864(13) 0.8752(9) 0.145(8) Uani d 1 . .
    H H11S 0.2002 0.3848 0.8686 0.217 Uiso d 1 . .
    H H12S 0.2569 0.4045 0.9015 0.217 Uiso d 1 . .
    H H13S 0.2670 0.3506 0.8771 0.217 Uiso d 1 . .
    O O2S 0.2281(15) 0.5108(13) 0.7859(6) 0.232(9) Uani d 1 . .
    H H2S 0.2453 0.4822 0.8036 0.348 Uiso d 1 . .
    C C2S 0.257(3) 0.505(3) 0.7458(13) 0.260(12) Uani d 1 . .
    H H21S 0.2401 0.5335 0.7276 0.390 Uiso d 1 . .
    H H22S 0.2436 0.4710 0.7340 0.390 Uiso d 1 . .
    H H23S 0.3060 0.5071 0.7488 0.390 Uiso d 1 . .
loop_
    _atom_site_aniso_label
    _atom_site_aniso_U_11
    _atom_site_aniso_U_22
    _atom_site_aniso_U_33
    _atom_site_aniso_U_12
    _atom_site_aniso_U_13
    _atom_site_aniso_U_23
    I1 0.0303(3) 0.0157(3) 0.0168(3) 0.0010(2) 0.0020(2) -0.0018(2)
    I2 0.0202(3) 0.0338(3) 0.0161(3) 0.0116(3) -0.0037(2) 0.0005(2)
    I3 0.0193(3) 0.0168(3) 0.0236(3) 0.0046(2) -0.0036(2) -0.0025(2)
    I4 0.0320(3) 0.0160(3) 0.0192(3) 0.0014(2) 0.0048(2) -0.0020(2)
    I5 0.0170(3) 0.0310(3) 0.0189(3) 0.0064(2) -0.0020(2) 0.0058(2)
    I6 0.0202(3) 0.0154(3) 0.0214(3) 0.0019(2) -0.0011(2) -0.0017(2)
    I1A 0.0296(3) 0.0223(3) 0.0145(3) -0.0053(2) -0.0040(2) 0.0031(2)
    I2A 0.0212(3) 0.0237(3) 0.0227(3) 0.0015(2) -0.0021(2) -0.0012(2)
    I3A 0.0241(3) 0.0243(3) 0.0137(3) 0.0033(2) -0.0057(2) 0.0007(2)
    F1A 0.022(3) 0.029(3) 0.018(2) -0.004(2) -0.009(2) 0.001(2)
    F2A 0.029(3) 0.032(3) 0.017(2) 0.002(2) 0.002(2) 0.006(2)
    F3A 0.020(3) 0.036(3) 0.022(3) -0.008(2) -0.003(2) 0.005(2)
    C1A 0.025(5) 0.020(5) 0.021(4) -0.004(4) -0.004(4) 0.003(4)
    C2A 0.033(5) 0.014(4) 0.007(4) -0.005(4) -0.009(3) -0.002(3)
    C3A 0.020(4) 0.022(5) 0.019(4) -0.001(4) -0.004(3) -0.003(3)
    C4A 0.024(4) 0.020(4) 0.013(4) 0.004(4) 0.002(3) -0.005(3)
    C5A 0.018(4) 0.023(5) 0.019(4) 0.002(4) -0.013(3) -0.005(4)
    C6A 0.027(5) 0.013(4) 0.022(4) 0.002(4) -0.002(4) 0.002(3)
    I1B 0.0236(3) 0.0159(3) 0.0233(3) 0.0014(2) 0.0032(2) -0.0047(2)
    I2B 0.0204(3) 0.0221(3) 0.0214(3) 0.0045(2) -0.0033(2) -0.0011(2)
    I3B 0.0247(3) 0.0176(3) 0.0171(3) 0.0023(2) 0.0002(2) -0.0003(2)
    F1B 0.030(3) 0.023(3) 0.019(3) 0.006(2) 0.003(2) -0.002(2)
    F2B 0.028(3) 0.018(3) 0.023(3) 0.011(2) 0.001(2) -0.002(2)
    F3B 0.032(3) 0.017(3) 0.026(3) 0.011(2) -0.001(2) 0.003(2)
    C1B 0.032(5) 0.017(4) 0.016(4) 0.000(4) 0.003(4) -0.003(3)
    C2B 0.016(4) 0.015(4) 0.022(4) 0.002(3) 0.001(3) 0.000(3)
    C3B 0.007(4) 0.023(4) 0.020(4) -0.002(3) -0.004(3) 0.002(3)
    C4B 0.007(4) 0.018(4) 0.029(5) 0.003(3) 0.004(3) -0.008(4)
    C5B 0.013(4) 0.017(4) 0.012(4) -0.001(3) 0.004(3) 0.000(3)
    C6B 0.013(4) 0.014(4) 0.028(5) 0.000(3) -0.003(3) 0.005(3)
    I1C 0.0132(2) 0.0154(3) 0.0223(3) 0.0010(2) 0.0003(2) 0.0007(2)
    I2C 0.0235(3) 0.0142(3) 0.0265(3) 0.0002(2) -0.0016(2) 0.0015(2)
    I3C 0.0140(3) 0.0242(3) 0.0231(3) -0.0012(2) -0.0030(2) -0.0014(2)
    F1C 0.016(3) 0.020(3) 0.044(3) -0.004(2) -0.008(2) 0.003(2)
    F2C 0.017(3) 0.021(3) 0.028(3) 0.009(2) -0.002(2) 0.003(2)
    F3C 0.020(3) 0.018(3) 0.033(3) -0.002(2) 0.000(2) 0.002(2)
    C1C 0.019(4) 0.013(4) 0.020(4) -0.002(3) 0.007(3) 0.003(3)
    C2C 0.010(4) 0.015(4) 0.022(4) -0.001(3) -0.001(3) 0.001(3)
    C3C 0.018(4) 0.022(5) 0.023(5) 0.003(4) -0.001(4) 0.009(4)
    C4C 0.020(4) 0.018(4) 0.024(5) 0.004(4) -0.004(4) 0.004(4)
    C5C 0.012(4) 0.017(4) 0.016(4) -0.001(3) 0.003(3) 0.000(3)
    C6C 0.024(5) 0.017(4) 0.020(4) -0.002(4) 0.004(4) -0.004(3)
    I1D 0.0236(3) 0.0177(3) 0.0228(3) 0.0031(2) 0.0039(2) -0.0027(2)
    I2D 0.0191(3) 0.0272(3) 0.0224(3) 0.0016(2) 0.0007(2) -0.0070(2)
    I3D 0.0444(4) 0.0283(3) 0.0224(3) 0.0031(3) -0.0040(3) 0.0048(3)
    F1D 0.028(3) 0.021(3) 0.025(3) 0.002(2) 0.005(2) 0.000(2)
    F2D 0.032(3) 0.044(4) 0.017(3) 0.006(3) 0.003(2) 0.006(2)
    F3D 0.041(3) 0.023(3) 0.032(3) 0.013(3) 0.006(3) 0.005(2)
    C1D 0.027(5) 0.022(5) 0.020(4) -0.009(4) 0.001(4) -0.003(4)
    C2D 0.020(4) 0.017(4) 0.017(4) -0.008(4) -0.004(3) -0.003(3)
    C3D 0.019(4) 0.024(5) 0.024(4) -0.004(4) -0.002(4) -0.005(4)
    C4D 0.026(5) 0.035(5) 0.010(4) -0.005(4) -0.003(3) 0.000(4)
    C5D 0.037(6) 0.023(5) 0.015(4) 0.000(4) -0.006(4) 0.002(4)
    C6D 0.027(5) 0.021(5) 0.016(4) 0.004(4) -0.010(4) -0.007(3)
    I1E 0.0245(3) 0.0190(3) 0.0169(3) -0.0014(2) -0.0028(2) 0.0031(2)
    I2E 0.0194(3) 0.0265(3) 0.0213(3) -0.0018(2) -0.0018(2) -0.0018(2)
    I3E 0.0195(3) 0.0204(3) 0.0166(3) 0.0023(2) -0.0054(2) 0.0000(2)
    F1E 0.020(3) 0.028(3) 0.018(2) -0.001(2) -0.009(2) 0.005(2)
    F2E 0.027(3) 0.034(3) 0.016(2) 0.003(2) -0.003(2) 0.002(2)
    F3E 0.018(3) 0.027(3) 0.018(2) -0.003(2) -0.002(2) 0.003(2)
    C1E 0.027(5) 0.020(5) 0.015(4) -0.009(4) -0.001(3) 0.001(3)
    C2E 0.019(4) 0.021(4) 0.012(4) 0.008(3) -0.005(3) 0.006(3)
    C3E 0.025(5) 0.016(4) 0.016(4) 0.006(4) -0.006(3) -0.005(3)
    C4E 0.028(5) 0.020(5) 0.016(4) 0.009(4) -0.007(4) -0.003(3)
    C5E 0.028(5) 0.021(5) 0.014(4) 0.011(4) -0.002(4) -0.002(3)
    C6E 0.016(4) 0.010(4) 0.027(4) -0.001(3) -0.003(3) -0.003(3)
    I1F 0.0242(3) 0.0181(3) 0.0251(3) 0.0034(2) 0.0044(2) -0.0045(2)
    I2F 0.0270(3) 0.0275(3) 0.0279(3) 0.0109(3) -0.0051(3) -0.0034(3)
    I3F 0.0332(3) 0.0199(3) 0.0180(3) 0.0018(2) 0.0024(2) -0.0003(2)
    F1F 0.032(3) 0.034(3) 0.016(3) 0.012(3) -0.005(2) -0.006(2)
    F2F 0.031(3) 0.017(3) 0.020(3) 0.005(2) 0.008(2) -0.003(2)
    F3F 0.036(3) 0.018(3) 0.021(3) 0.009(2) 0.000(2) 0.001(2)
    C1F 0.015(4) 0.016(4) 0.027(5) -0.004(3) 0.013(3) -0.003(3)
    C2F 0.017(4) 0.020(4) 0.021(4) -0.003(3) 0.006(3) -0.006(3)
    C3F 0.016(4) 0.008(4) 0.024(4) 0.003(3) 0.005(3) -0.002(3)
    C4F 0.025(5) 0.014(4) 0.024(4) -0.003(4) 0.012(4) -0.006(3)
    C5F 0.032(5) 0.011(4) 0.021(4) -0.009(4) 0.007(4) -0.001(3)
    C6F 0.024(5) 0.022(5) 0.012(4) -0.003(4) 0.006(3) 0.003(3)
    I1G 0.0150(3) 0.0153(3) 0.0195(3) -0.0008(2) 0.0000(2) 0.0003(2)
    I2G 0.0212(3) 0.0137(3) 0.0235(3) -0.0001(2) 0.0001(2) -0.0009(2)
    I3G 0.0160(3) 0.0248(3) 0.0274(3) -0.0037(2) -0.0052(2) 0.0023(2)
    F1G 0.017(3) 0.020(3) 0.033(3) -0.005(2) -0.002(2) 0.002(2)
    F2G 0.014(2) 0.024(3) 0.030(3) 0.002(2) -0.004(2) 0.002(2)
    F3G 0.019(3) 0.013(2) 0.030(3) -0.002(2) -0.004(2) 0.006(2)
    C1G 0.010(4) 0.025(5) 0.016(4) -0.005(3) 0.001(3) 0.000(3)
    C2G 0.024(5) 0.030(5) 0.017(4) -0.007(4) -0.002(4) -0.007(4)
    C3G 0.021(4) 0.008(4) 0.017(4) -0.001(3) 0.005(3) 0.004(3)
    C4G 0.019(4) 0.026(5) 0.010(4) 0.002(4) 0.001(3) 0.001(3)
    C5G 0.019(4) 0.023(5) 0.012(4) -0.004(4) 0.002(3) -0.006(3)
    C6G 0.020(4) 0.017(4) 0.015(4) -0.002(3) 0.004(3) 0.002(3)
    I1H 0.0198(3) 0.0174(3) 0.0256(3) 0.0007(2) 0.0015(2) -0.0048(2)
    I2H 0.0175(3) 0.0358(4) 0.0245(3) 0.0026(3) -0.0008(2) -0.0078(3)
    I3H 0.0485(4) 0.0378(4) 0.0357(4) 0.0079(3) -0.0110(3) 0.0115(3)
    F1H 0.025(3) 0.019(3) 0.028(3) 0.005(2) 0.000(2) 0.001(2)
    F2H 0.042(4) 0.045(4) 0.021(3) -0.004(3) 0.007(3) 0.002(3)
    F3H 0.034(3) 0.029(3) 0.037(3) 0.014(3) 0.004(3) 0.004(3)
    C1H 0.023(5) 0.017(4) 0.020(4) 0.006(4) -0.007(4) -0.001(3)
    C2H 0.020(4) 0.012(4) 0.030(5) -0.001(3) -0.007(4) -0.006(3)
    C3H 0.025(5) 0.023(5) 0.022(4) 0.002(4) -0.004(4) -0.017(4)
    C4H 0.035(5) 0.023(5) 0.020(5) -0.012(4) -0.008(4) 0.003(4)
    C5H 0.030(5) 0.023(5) 0.022(5) 0.003(4) -0.009(4) -0.001(4)
    C6H 0.024(5) 0.017(5) 0.031(5) 0.008(4) 0.002(4) -0.005(4)
    P1I 0.0177(11) 0.0133(10) 0.0134(10) -0.0001(8) 0.0006(8) 0.0015(8)
    C1I 0.033(5) 0.011(4) 0.020(4) -0.002(4) 0.004(4) -0.006(3)
    C2I 0.030(5) 0.027(5) 0.037(6) -0.003(4) 0.005(4) -0.003(4)
    C3I 0.058(8) 0.025(6) 0.044(7) 0.001(5) 0.016(6) -0.009(5)
    C4I 0.067(8) 0.019(5) 0.021(5) -0.014(5) 0.014(5) -0.003(4)
    C5I 0.040(6) 0.040(6) 0.023(5) -0.023(5) 0.011(4) -0.009(4)
    C6I 0.029(5) 0.025(5) 0.017(4) -0.003(4) 0.011(4) -0.002(4)
    C7I 0.016(4) 0.013(4) 0.014(4) -0.007(3) 0.007(3) 0.001(3)
    C8I 0.017(4) 0.025(5) 0.021(4) 0.002(4) -0.001(3) 0.013(4)
    C9I 0.018(5) 0.038(6) 0.028(5) 0.012(4) 0.001(4) 0.012(4)
    C10I 0.013(4) 0.025(5) 0.039(6) 0.007(4) 0.005(4) 0.001(4)
    C11I 0.031(5) 0.027(5) 0.026(5) 0.000(4) 0.014(4) 0.005(4)
    C12I 0.023(5) 0.016(4) 0.028(5) 0.009(4) -0.002(4) 0.005(4)
    C13I 0.015(4) 0.025(5) 0.023(4) -0.011(4) 0.000(3) 0.006(4)
    C14I 0.024(5) 0.032(5) 0.015(4) -0.004(4) -0.010(4) 0.007(4)
    C15I 0.038(6) 0.057(8) 0.025(5) 0.010(6) -0.018(5) 0.011(5)
    C16I 0.031(6) 0.043(7) 0.075(9) 0.014(5) -0.004(6) 0.022(7)
    C17I 0.043(7) 0.040(7) 0.051(7) 0.024(6) 0.006(6) 0.008(6)
    C18I 0.025(5) 0.048(7) 0.043(6) 0.005(5) 0.011(5) 0.005(5)
    C19I 0.013(4) 0.019(4) 0.009(4) -0.002(3) -0.001(3) -0.001(3)
    C20I 0.015(4) 0.017(4) 0.022(4) -0.002(3) -0.002(3) 0.000(3)
    C21I 0.013(4) 0.022(4) 0.020(4) -0.004(3) -0.003(3) 0.001(3)
    C22I 0.022(5) 0.039(6) 0.017(4) 0.007(4) 0.000(4) 0.000(4)
    C23I 0.026(5) 0.032(6) 0.028(5) -0.012(4) -0.006(4) -0.005(4)
    C24I 0.031(5) 0.030(5) 0.021(5) -0.014(4) 0.001(4) -0.003(4)
    P1J 0.0199(11) 0.0157(11) 0.0160(10) -0.0009(9) -0.0001(8) -0.0028(8)
    C1J 0.013(4) 0.017(4) 0.021(4) 0.004(3) 0.001(3) 0.006(3)
    C2J 0.028(5) 0.029(5) 0.021(5) -0.008(4) -0.001(4) -0.004(4)
    C3J 0.031(5) 0.055(7) 0.019(5) -0.008(5) 0.006(4) -0.018(5)
    C4J 0.021(5) 0.097(11) 0.018(5) -0.016(6) -0.001(4) 0.006(6)
    C5J 0.013(4) 0.042(6) 0.048(6) -0.006(4) -0.006(4) 0.018(5)
    C6J 0.017(4) 0.019(5) 0.034(5) 0.005(4) 0.004(4) 0.008(4)
    C7J 0.024(5) 0.021(5) 0.022(4) -0.002(4) 0.001(4) -0.007(4)
    C8J 0.040(6) 0.029(6) 0.031(5) 0.012(5) -0.003(5) -0.007(4)
    C9J 0.056(8) 0.026(6) 0.049(7) -0.003(5) 0.007(6) -0.012(5)
    C10J 0.057(7) 0.024(5) 0.030(5) -0.021(5) 0.013(5) -0.014(4)
    C11J 0.031(6) 0.039(6) 0.033(6) -0.018(5) 0.006(4) -0.004(5)
    C12J 0.035(5) 0.018(5) 0.016(4) -0.011(4) 0.001(4) -0.003(3)
    C13J 0.022(4) 0.016(4) 0.022(4) 0.010(4) 0.006(3) 0.005(3)
    C14J 0.023(5) 0.016(4) 0.023(4) -0.003(4) 0.006(4) -0.005(4)
    C15J 0.015(4) 0.018(4) 0.021(4) 0.012(3) 0.002(3) -0.003(3)
    C16J 0.022(5) 0.021(5) 0.027(5) 0.007(4) 0.005(4) 0.006(4)
    C17J 0.028(5) 0.030(5) 0.014(4) 0.008(4) 0.013(4) 0.003(4)
    C18J 0.026(5) 0.032(5) 0.021(4) 0.005(4) 0.004(4) -0.005(4)
    C19J 0.022(4) 0.021(4) 0.017(4) -0.002(4) -0.003(3) -0.003(3)
    C20J 0.036(5) 0.023(5) 0.013(4) 0.002(4) 0.003(4) -0.002(3)
    C21J 0.063(7) 0.021(5) 0.012(4) 0.011(5) 0.002(4) 0.002(4)
    C22J 0.055(7) 0.023(5) 0.022(5) 0.014(5) -0.009(5) -0.009(4)
    C23J 0.025(5) 0.020(5) 0.045(6) 0.002(4) 0.001(4) 0.001(4)
    C24J 0.026(5) 0.022(5) 0.023(5) -0.001(4) 0.003(4) 0.004(4)
    P1K 0.0176(11) 0.0175(11) 0.0182(11) -0.0015(9) 0.0006(9) -0.0006(8)
    C1K 0.017(4) 0.022(5) 0.015(4) -0.001(3) 0.002(3) 0.004(3)
    C2K 0.020(4) 0.019(4) 0.020(4) -0.007(4) -0.003(3) -0.003(3)
    C3K 0.027(5) 0.019(5) 0.033(5) -0.002(4) 0.006(4) 0.007(4)
    C4K 0.031(5) 0.015(4) 0.027(5) -0.007(4) -0.004(4) 0.004(4)
    C5K 0.044(6) 0.018(5) 0.023(5) -0.006(4) 0.007(4) -0.009(4)
    C6K 0.027(5) 0.022(5) 0.026(5) -0.009(4) 0.005(4) -0.003(4)
    C7K 0.020(4) 0.022(5) 0.012(4) -0.001(4) 0.005(3) -0.008(3)
    C8K 0.022(5) 0.028(5) 0.020(4) -0.004(4) -0.006(4) -0.006(4)
    C9K 0.020(4) 0.029(5) 0.017(4) 0.008(4) -0.004(3) 0.001(4)
    C10K 0.022(5) 0.019(5) 0.031(5) 0.011(4) 0.001(4) 0.005(4)
    C11K 0.025(5) 0.016(4) 0.026(5) -0.001(4) -0.003(4) -0.003(4)
    C12K 0.023(5) 0.019(4) 0.026(5) -0.002(4) -0.013(4) -0.002(4)
    C13K 0.026(5) 0.019(4) 0.013(4) 0.003(4) 0.001(3) -0.001(3)
    C14K 0.023(5) 0.023(5) 0.024(5) 0.005(4) -0.003(4) -0.004(4)
    C15K 0.030(5) 0.030(5) 0.022(5) 0.009(4) 0.004(4) 0.000(4)
    C16K 0.041(6) 0.023(5) 0.016(4) -0.003(4) -0.007(4) 0.003(4)
    C17K 0.026(5) 0.026(5) 0.025(5) 0.003(4) 0.002(4) 0.005(4)
    C18K 0.021(4) 0.025(5) 0.021(4) 0.002(4) -0.004(4) -0.002(4)
    C19K 0.010(4) 0.027(5) 0.017(4) 0.004(3) 0.009(3) -0.005(3)
    C20K 0.021(4) 0.019(4) 0.028(5) -0.004(4) -0.001(4) -0.003(4)
    C21K 0.016(4) 0.029(5) 0.034(5) -0.004(4) 0.003(4) 0.002(4)
    C22K 0.012(4) 0.027(5) 0.048(6) 0.002(4) 0.005(4) -0.004(5)
    C23K 0.030(5) 0.019(5) 0.046(6) 0.003(4) 0.002(5) 0.000(4)
    C24K 0.026(5) 0.018(5) 0.041(6) -0.010(4) 0.004(4) -0.003(4)
    P1L 0.0206(11) 0.0158(11) 0.0154(10) -0.0026(9) 0.0016(8) 0.0015(8)
    C1L 0.045(6) 0.020(5) 0.010(4) 0.000(4) 0.007(4) 0.002(3)
    C2L 0.047(6) 0.021(5) 0.024(5) 0.004(5) -0.003(4) 0.005(4)
    C3L 0.063(8) 0.019(5) 0.028(5) 0.006(5) 0.009(5) -0.001(4)
    C4L 0.063(8) 0.031(6) 0.017(5) -0.024(5) 0.016(5) -0.009(4)
    C5L 0.056(7) 0.040(6) 0.019(5) -0.031(6) 0.014(5) -0.018(4)
    C6L 0.031(5) 0.028(5) 0.022(5) -0.015(4) 0.010(4) -0.007(4)
    C7L 0.018(4) 0.021(4) 0.014(4) 0.000(3) 0.004(3) -0.003(3)
    C8L 0.032(5) 0.030(5) 0.020(5) -0.001(4) 0.000(4) 0.006(4)
    C9L 0.028(5) 0.035(6) 0.034(6) 0.006(5) -0.002(4) -0.001(5)
    C10L 0.030(6) 0.040(6) 0.031(6) -0.004(5) 0.004(4) 0.001(5)
    C11L 0.020(5) 0.024(5) 0.033(5) -0.010(4) 0.006(4) 0.006(4)
    C12L 0.018(4) 0.030(5) 0.025(5) -0.003(4) 0.005(4) 0.004(4)
    C13L 0.019(4) 0.018(4) 0.019(4) -0.003(3) -0.001(3) 0.008(3)
    C14L 0.036(6) 0.030(5) 0.023(5) -0.004(5) -0.002(4) 0.005(4)
    C15L 0.043(7) 0.036(7) 0.049(7) -0.001(5) -0.007(5) 0.025(5)
    C16L 0.042(7) 0.035(7) 0.076(9) 0.003(6) -0.016(7) 0.025(7)
    C17L 0.032(6) 0.029(6) 0.066(8) 0.006(5) 0.003(6) 0.012(6)
    C18L 0.023(5) 0.028(5) 0.035(5) -0.011(4) 0.005(4) 0.003(4)
    C19L 0.022(4) 0.023(5) 0.015(4) 0.000(4) 0.003(3) 0.004(3)
    C20L 0.028(5) 0.021(5) 0.025(5) -0.008(4) -0.004(4) -0.002(4)
    C21L 0.040(6) 0.019(5) 0.032(5) -0.007(4) 0.011(4) 0.010(4)
    C22L 0.017(4) 0.038(6) 0.020(4) -0.002(4) 0.007(4) 0.004(4)
    C23L 0.035(6) 0.033(6) 0.019(5) -0.012(5) 0.003(4) -0.004(4)
    C24L 0.032(5) 0.022(5) 0.018(4) -0.006(4) -0.002(4) 0.004(4)
    P1M 0.0212(11) 0.0208(12) 0.0242(12) -0.0038(9) 0.0041(9) -0.0078(9)
    C1M 0.015(4) 0.034(5) 0.020(4) -0.003(4) 0.000(3) -0.005(4)
    C2M 0.026(5) 0.034(6) 0.021(5) -0.005(4) 0.012(4) -0.007(4)
    C3M 0.011(4) 0.055(7) 0.032(5) -0.015(4) 0.003(4) -0.013(5)
    C4M 0.020(5) 0.064(8) 0.022(5) 0.008(5) -0.004(4) 0.011(5)
    C5M 0.017(5) 0.051(7) 0.035(6) 0.000(5) -0.001(4) 0.017(5)
    C6M 0.021(5) 0.032(6) 0.040(6) -0.001(4) 0.003(4) 0.000(5)
    C7M 0.029(5) 0.027(5) 0.029(5) -0.012(4) 0.008(4) -0.009(4)
    C8M 0.051(8) 0.037(7) 0.058(8) -0.013(6) 0.027(6) -0.009(6)
    C9M 0.064(9) 0.027(6) 0.080(10) -0.005(6) 0.040(8) -0.005(6)
    C10M 0.068(9) 0.029(7) 0.062(8) -0.017(6) 0.020(7) -0.022(6)
    C11M 0.060(8) 0.042(7) 0.047(7) -0.025(6) 0.006(6) -0.016(6)
    C12M 0.034(6) 0.036(6) 0.040(6) -0.013(5) 0.011(5) -0.007(5)
    C13M 0.027(5) 0.027(5) 0.023(5) -0.010(4) 0.012(4) -0.007(4)
    C14M 0.027(5) 0.016(4) 0.015(4) 0.000(4) -0.004(3) 0.005(3)
    C15M 0.021(5) 0.017(4) 0.029(5) 0.006(4) -0.004(4) -0.001(4)
    C16M 0.016(4) 0.034(5) 0.029(5) 0.002(4) 0.005(4) -0.002(4)
    C17M 0.035(6) 0.043(6) 0.028(5) 0.000(5) 0.010(4) -0.014(5)
    C18M 0.025(5) 0.051(7) 0.028(5) -0.009(5) 0.006(4) -0.019(5)
    C19M 0.034(5) 0.014(4) 0.018(4) -0.005(4) 0.001(4) -0.001(3)
    C20M 0.054(7) 0.034(6) 0.017(5) -0.003(5) 0.015(5) -0.009(4)
    C21M 0.071(8) 0.021(5) 0.022(5) 0.004(5) 0.011(5) 0.000(4)
    C22M 0.054(7) 0.025(5) 0.029(5) 0.012(5) -0.008(5) -0.009(4)
    C23M 0.025(5) 0.038(6) 0.037(6) 0.002(4) -0.004(4) -0.006(5)
    C24M 0.035(6) 0.020(5) 0.031(5) -0.011(4) 0.002(4) 0.003(4)
    P1N 0.0208(12) 0.0232(12) 0.0192(11) -0.0055(10) -0.0010(9) 0.0045(9)
    C1N 0.015(4) 0.028(5) 0.021(4) -0.003(4) 0.001(3) -0.005(4)
    C2N 0.027(5) 0.037(6) 0.029(5) 0.002(4) 0.006(4) -0.008(4)
    C3N 0.025(5) 0.033(6) 0.042(6) -0.006(4) -0.003(5) -0.003(5)
    C4N 0.039(6) 0.023(5) 0.023(5) -0.008(4) 0.001(4) 0.003(4)
    C5N 0.056(7) 0.022(5) 0.032(5) 0.000(5) 0.005(5) 0.004(4)
    C6N 0.019(5) 0.036(6) 0.022(5) -0.003(4) 0.005(4) 0.004(4)
    C7N 0.026(5) 0.023(5) 0.021(4) -0.004(4) 0.007(4) 0.005(4)
    C8N 0.036(6) 0.040(6) 0.044(7) -0.005(5) -0.016(5) 0.009(5)
    C9N 0.043(7) 0.040(7) 0.044(6) -0.016(5) -0.011(5) 0.012(5)
    C10N 0.032(5) 0.028(5) 0.023(5) -0.001(4) 0.002(4) 0.001(4)
    C11N 0.028(5) 0.025(5) 0.026(5) -0.003(4) -0.001(4) 0.005(4)
    C12N 0.025(5) 0.023(5) 0.026(5) 0.001(4) -0.003(4) -0.002(4)
    C13N 0.033(5) 0.025(5) 0.028(5) -0.010(4) -0.005(4) 0.007(4)
    C14N 0.031(5) 0.026(5) 0.019(4) -0.009(4) -0.005(4) 0.010(4)
    C15N 0.047(7) 0.031(6) 0.030(5) -0.009(5) -0.001(5) 0.000(4)
    C16N 0.050(7) 0.043(7) 0.021(5) -0.017(5) 0.004(5) -0.006(4)
    C17N 0.032(6) 0.037(6) 0.038(6) -0.009(5) 0.004(5) 0.004(5)
    C18N 0.049(7) 0.025(5) 0.030(5) -0.011(5) 0.003(5) -0.008(4)
    C19N 0.022(5) 0.024(5) 0.031(5) -0.001(4) -0.004(4) 0.002(4)
    C20N 0.033(6) 0.066(9) 0.034(6) 0.017(6) -0.005(5) 0.017(6)
    C21N 0.027(6) 0.094(11) 0.021(5) 0.005(6) 0.001(4) 0.016(6)
    C22N 0.037(6) 0.050(7) 0.046(7) 0.013(6) 0.006(5) 0.013(6)
    C23N 0.032(6) 0.040(6) 0.032(6) 0.007(5) 0.005(4) 0.007(5)
    C24N 0.028(5) 0.036(6) 0.035(5) -0.011(4) 0.005(4) 0.007(5)
    O1S 0.129(12) 0.131(12) 0.112(11) -0.015(10) 0.021 -0.001(10)
    C1S 0.160(17) 0.146(17) 0.132(16) -0.020(15) 0.052(13) -0.002(15)
    O2S 0.31(3) 0.28(2) 0.111(13) 0.07(2) 0.070 0.035
    C2S 0.33(3) 0.30(3) 0.15(2) 0.08(2) 0.092(17) 0.061(17)
_geom_special_details
;
All e.s.d.'s are estimated using the full covariance matrix. The cell e.s.d.'s
are taken into account individually in the estimation of e.s.d.'s in
distances, angles and torsion angles; correlations between e.s.d.'s in cell
parameters are used only when they are defined by crystal symmetry.
;
loop_
    _geom_bond_atom_site_label_1
    _geom_bond_atom_site_label_2
    _geom_bond_site_symmetry_2
    _geom_bond_distance
    _geom_bond_publ_flag
    I1A C1A . 2.093(9) ?
    I2A C3A . 2.104(9) ?
    I3A C5A . 2.099(8) ?
    F1A C2A . 1.339(9) ?
    F2A C4A . 1.347(10) ?
    F3A C6A . 1.364(10) ?
    C1A C6A . 1.375(12) ?
    C1A C2A . 1.410(13) ?
    C2A C3A . 1.380(12) ?
    C3A C4A . 1.387(12) ?
    C4A C5A . 1.377(12) ?
    C5A C6A . 1.379(12) ?
    I1B C1B . 2.100(9) ?
    I2B C3B . 2.090(8) ?
    I3B C5B . 2.106(8) ?
    F1B C2B . 1.341(10) ?
    F2B C4B . 1.357(9) ?
    F3B C6B . 1.357(10) ?
    C1B C2B . 1.376(12) ?
    C1B C6B . 1.385(12) ?
    C2B C3B . 1.398(12) ?
    C3B C4B . 1.380(12) ?
    C4B C5B . 1.383(12) ?
    C5B C6B . 1.372(12) ?
    I1C C1C . 2.131(9) ?
    I2C C3C . 2.089(10) ?
    I3C C5C . 2.088(8) ?
    F1C C2C . 1.351(9) ?
    F2C C4C . 1.356(10) ?
    F3C C6C . 1.326(10) ?
    C1C C6C . 1.381(12) ?
    C1C C2C . 1.405(12) ?
    C2C C3C . 1.384(12) ?
    C3C C4C . 1.359(13) ?
    C4C C5C . 1.400(12) ?
    C5C C6C . 1.387(12) ?
    I1D C1D . 2.082(9) ?
    I2D C3D . 2.112(9) ?
    I3D C5D . 2.104(9) ?
    F1D C2D . 1.341(10) ?
    F2D C4D . 1.338(10) ?
    F3D C6D . 1.350(10) ?
    C1D C2D . 1.397(13) ?
    C1D C6D . 1.405(13) ?
    C2D C3D . 1.363(12) ?
    C3D C4D . 1.395(13) ?
    C4D C5D . 1.369(14) ?
    C5D C6D . 1.382(13) ?
    I1E C1E . 2.101(8) ?
    I2E C3E . 2.113(9) ?
    I3E C5E . 2.112(9) ?
    F1E C2E . 1.365(9) ?
    F2E C4E . 1.350(10) ?
    F3E C6E . 1.339(10) ?
    C1E C2E . 1.371(12) ?
    C1E C6E . 1.393(12) ?
    C2E C3E . 1.367(12) ?
    C3E C4E . 1.364(12) ?
    C4E C5E . 1.395(13) ?
    C5E C6E . 1.378(12) ?
    I1F C1F . 2.127(9) ?
    I2F C3F . 2.088(8) ?
    I3F C5F . 2.090(9) ?
    F1F C2F . 1.352(10) ?
    F2F C4F . 1.338(10) ?
    F3F C6F . 1.348(10) ?
    C1F C6F . 1.377(12) ?
    C1F C2F . 1.378(13) ?
    C2F C3F . 1.383(11) ?
    C3F C4F . 1.383(12) ?
    C4F C5F . 1.381(13) ?
    C5F C6F . 1.383(12) ?
    I1G C1G . 2.117(9) ?
    I2G C3G . 2.106(8) ?
    I3G C5G . 2.082(9) ?
    F1G C2G . 1.359(10) ?
    F2G C4G . 1.347(10) ?
    F3G C6G . 1.357(10) ?
    C1G C6G . 1.382(11) ?
    C1G C2G . 1.384(13) ?
    C2G C3G . 1.373(13) ?
    C3G C4G . 1.382(12) ?
    C4G C5G . 1.386(13) ?
    C5G C6G . 1.397(12) ?
    I1H C1H . 2.116(9) ?
    I2H C3H . 2.092(9) ?
    I3H C5H . 2.106(9) ?
    F1H C2H . 1.332(10) ?
    F2H C4H . 1.344(11) ?
    F3H C6H . 1.354(10) ?
    C1H C6H . 1.383(13) ?
    C1H C2H . 1.400(12) ?
    C2H C3H . 1.387(13) ?
    C3H C4H . 1.381(13) ?
    C4H C5H . 1.385(14) ?
    C5H C6H . 1.379(13) ?
    P1I C13I . 1.779(10) ?
    P1I C1I . 1.784(9) ?
    P1I C19I . 1.798(8) ?
    P1I C7I . 1.804(8) ?
    C1I C2I . 1.390(13) ?
    C1I C6I . 1.414(13) ?
    C2I C3I . 1.360(14) ?
    C2I H2I . 0.9500 ?
    C3I C4I . 1.432(16) ?
    C3I H3I . 0.9500 ?
    C4I C5I . 1.365(15) ?
    C4I H4I . 0.9500 ?
    C5I C6I . 1.370(13) ?
    C5I H5I . 0.9500 ?
    C6I H6I . 0.9500 ?
    C7I C12I . 1.363(12) ?
    C7I C8I . 1.390(12) ?
    C8I C9I . 1.376(12) ?
    C8I H8I . 0.9500 ?
    C9I C10I . 1.379(14) ?
    C9I H9I . 0.9500 ?
    C10I C11I . 1.352(13) ?
    C10I H10I . 0.9500 ?
    C11I C12I . 1.398(13) ?
    C11I H11I . 0.9500 ?
    C12I H12I . 0.9500 ?
    C13I C14I . 1.414(12) ?
    C13I C18I . 1.418(14) ?
    C14I C15I . 1.395(14) ?
    C14I H14I . 0.9500 ?
    C15I C16I . 1.395(17) ?
    C15I H15I . 0.9500 ?
    C16I C17I . 1.381(17) ?
    C16I H16I . 0.9500 ?
    C17I C18I . 1.370(15) ?
    C17I H17I . 0.9500 ?
    C18I H18I . 0.9500 ?
    C19I C20I . 1.379(12) ?
    C19I C24I . 1.408(12) ?
    C20I C21I . 1.406(12) ?
    C20I H20I . 0.9500 ?
    C21I C22I . 1.399(13) ?
    C21I H21I . 0.9500 ?
    C22I C23I . 1.379(14) ?
    C22I H22I . 0.9500 ?
    C23I C24I . 1.361(13) ?
    C23I H23I . 0.9500 ?
    C24I H24I . 0.9500 ?
    P1J C1J . 1.779(9) ?
    P1J C13J . 1.785(9) ?
    P1J C19J . 1.792(9) ?
    P1J C7J . 1.798(9) ?
    C1J C6J . 1.395(12) ?
    C1J C2J . 1.403(13) ?
    C2J C3J . 1.414(13) ?
    C2J H2J . 0.9500 ?
    C3J C4J . 1.411(17) ?
    C3J H3J . 0.9500 ?
    C4J C5J . 1.361(17) ?
    C4J H4J . 0.9500 ?
    C5J C6J . 1.393(14) ?
    C5J H5J . 0.9500 ?
    C6J H6J . 0.9500 ?
    C7J C12J . 1.390(13) ?
    C7J C8J . 1.395(14) ?
    C8J C9J . 1.372(15) ?
    C8J H8J . 0.9500 ?
    C9J C10J . 1.416(17) ?
    C9J H9J . 0.9500 ?
    C10J C11J . 1.342(16) ?
    C10J H10J . 0.9500 ?
    C11J C12J . 1.399(14) ?
    C11J H11J . 0.9500 ?
    C12J H12J . 0.9500 ?
    C13J C18J . 1.391(12) ?
    C13J C14J . 1.393(13) ?
    C14J C15J . 1.410(12) ?
    C14J H14J . 0.9500 ?
    C15J C16J . 1.397(12) ?
    C15J H15J . 0.9500 ?
    C16J C17J . 1.387(13) ?
    C16J H16J . 0.9500 ?
    C17J C18J . 1.388(13) ?
    C17J H17J . 0.9500 ?
    C18J H18J . 0.9500 ?
    C19J C20J . 1.377(12) ?
    C19J C24J . 1.398(13) ?
    C20J C21J . 1.403(13) ?
    C20J H20J . 0.9500 ?
    C21J C22J . 1.406(15) ?
    C21J H21J . 0.9500 ?
    C22J C23J . 1.367(14) ?
    C22J H22J . 0.9500 ?
    C23J C24J . 1.384(13) ?
    C23J H23J . 0.9500 ?
    C24J H24J . 0.9500 ?
    P1K C19K . 1.788(8) ?
    P1K C7K . 1.802(10) ?
    P1K C13K . 1.805(8) ?
    P1K C1K . 1.810(9) ?
    C1K C2K . 1.380(12) ?
    C1K C6K . 1.390(12) ?
    C2K C3K . 1.385(13) ?
    C2K H2K . 0.9500 ?
    C3K C4K . 1.414(13) ?
    C3K H3K . 0.9500 ?
    C4K C5K . 1.378(14) ?
    C4K H4K . 0.9500 ?
    C5K C6K . 1.370(13) ?
    C5K H5K . 0.9500 ?
    C6K H6K . 0.9500 ?
    C7K C8K . 1.390(12) ?
    C7K C12K . 1.399(12) ?
    C8K C9K . 1.358(13) ?
    C8K H8K . 0.9500 ?
    C9K C10K . 1.373(13) ?
    C9K H9K . 0.9500 ?
    C10K C11K . 1.377(13) ?
    C10K H10K . 0.9500 ?
    C11K C12K . 1.407(13) ?
    C11K H11K . 0.9500 ?
    C12K H12K . 0.9500 ?
    C13K C14K . 1.384(12) ?
    C13K C18K . 1.395(12) ?
    C14K C15K . 1.383(12) ?
    C14K H14K . 0.9500 ?
    C15K C16K . 1.368(13) ?
    C15K H15K . 0.9500 ?
    C16K C17K . 1.377(13) ?
    C16K H16K . 0.9500 ?
    C17K C18K . 1.389(12) ?
    C17K H17K . 0.9500 ?
    C18K H18K . 0.9500 ?
    C19K C24K . 1.375(13) ?
    C19K C20K . 1.411(12) ?
    C20K C21K . 1.372(13) ?
    C20K H20K . 0.9500 ?
    C21K C22K . 1.385(14) ?
    C21K H21K . 0.9500 ?
    C22K C23K . 1.381(13) ?
    C22K H22K . 0.9500 ?
    C23K C24K . 1.373(13) ?
    C23K H23K . 0.9500 ?
    C24K H24K . 0.9500 ?
    P1L C19L . 1.777(9) ?
    P1L C7L . 1.784(9) ?
    P1L C13L . 1.788(9) ?
    P1L C1L . 1.809(10) ?
    C1L C2L . 1.359(14) ?
    C1L C6L . 1.407(14) ?
    C2L C3L . 1.410(14) ?
    C2L H2L . 0.9500 ?
    C3L C4L . 1.364(16) ?
    C3L H3L . 0.9500 ?
    C4L C5L . 1.364(17) ?
    C4L H4L . 0.9500 ?
    C5L C6L . 1.407(13) ?
    C5L H5L . 0.9500 ?
    C6L H6L . 0.9500 ?
    C7L C8L . 1.386(13) ?
    C7L C12L . 1.400(12) ?
    C8L C9L . 1.369(14) ?
    C8L H8L . 0.9500 ?
    C9L C10L . 1.395(15) ?
    C9L H9L . 0.9500 ?
    C10L C11L . 1.368(14) ?
    C10L H10L . 0.9500 ?
    C11L C12L . 1.399(12) ?
    C11L H11L . 0.9500 ?
    C12L H12L . 0.9500 ?
    C13L C18L . 1.376(13) ?
    C13L C14L . 1.398(12) ?
    C14L C15L . 1.389(14) ?
    C14L H14L . 0.9500 ?
    C15L C16L . 1.375(18) ?
    C15L H15L . 0.9500 ?
    C16L C17L . 1.376(17) ?
    C16L H16L . 0.9500 ?
    C17L C18L . 1.401(15) ?
    C17L H17L . 0.9500 ?
    C18L H18L . 0.9500 ?
    C19L C24L . 1.391(13) ?
    C19L C20L . 1.403(13) ?
    C20L C21L . 1.398(13) ?
    C20L H20L . 0.9500 ?
    C21L C22L . 1.373(14) ?
    C21L H21L . 0.9500 ?
    C22L C23L . 1.392(14) ?
    C22L H22L . 0.9500 ?
    C23L C24L . 1.397(12) ?
    C23L H23L . 0.9500 ?
    C24L H24L . 0.9500 ?
    P1M C19M . 1.776(10) ?
    P1M C13M . 1.787(9) ?
    P1M C7M . 1.790(10) ?
    P1M C1M . 1.815(9) ?
    C1M C6M . 1.375(14) ?
    C1M C2M . 1.377(13) ?
    C2M C3M . 1.378(13) ?
    C2M H2M . 0.9500 ?
    C3M C4M . 1.358(16) ?
    C3M H3M . 0.9500 ?
    C4M C5M . 1.392(17) ?
    C4M H4M . 0.9500 ?
    C5M C6M . 1.365(14) ?
    C5M H5M . 0.9500 ?
    C6M H6M . 0.9500 ?
    C7M C12M . 1.383(14) ?
    C7M C8M . 1.402(16) ?
    C8M C9M . 1.390(17) ?
    C8M H8M . 0.9500 ?
    C9M C10M . 1.36(2) ?
    C9M H9M . 0.9500 ?
    C10M C11M . 1.389(19) ?
    C10M H10M . 0.9500 ?
    C11M C12M . 1.383(15) ?
    C11M H11M . 0.9500 ?
    C12M H12M . 0.9500 ?
    C13M C14M . 1.380(12) ?
    C13M C18M . 1.411(12) ?
    C14M C15M . 1.377(13) ?
    C14M H14M . 0.9500 ?
    C15M C16M . 1.368(13) ?
    C15M H15M . 0.9500 ?
    C16M C17M . 1.409(14) ?
    C16M H16M . 0.9500 ?
    C17M C18M . 1.387(14) ?
    C17M H17M . 0.9500 ?
    C18M H18M . 0.9500 ?
    C19M C24M . 1.376(13) ?
    C19M C20M . 1.420(13) ?
    C20M C21M . 1.368(15) ?
    C20M H20M . 0.9500 ?
    C21M C22M . 1.353(16) ?
    C21M H21M . 0.9500 ?
    C22M C23M . 1.394(15) ?
    C22M H22M . 0.9500 ?
    C23M C24M . 1.394(14) ?
    C23M H23M . 0.9500 ?
    C24M H24M . 0.9500 ?
    P1N C19N . 1.764(10) ?
    P1N C1N . 1.767(9) ?
    P1N C7N . 1.773(10) ?
    P1N C13N . 1.815(10) ?
    C1N C6N . 1.411(13) ?
    C1N C2N . 1.415(13) ?
    C2N C3N . 1.395(14) ?
    C2N H2N . 0.9500 ?
    C3N C4N . 1.331(14) ?
    C3N H3N . 0.9500 ?
    C4N C5N . 1.390(15) ?
    C4N H4N . 0.9500 ?
    C5N C6N . 1.384(14) ?
    C5N H5N . 0.9500 ?
    C6N H6N . 0.9500 ?
    C7N C8N . 1.395(14) ?
    C7N C12N . 1.409(13) ?
    C8N C9N . 1.367(16) ?
    C8N H8N . 0.9500 ?
    C9N C10N . 1.391(14) ?
    C9N H9N . 0.9500 ?
    C10N C11N . 1.352(14) ?
    C10N H10N . 0.9500 ?
    C11N C12N . 1.392(13) ?
    C11N H11N . 0.9500 ?
    C12N H12N . 0.9500 ?
    C13N C14N . 1.359(14) ?
    C13N C18N . 1.410(14) ?
    C14N C15N . 1.390(14) ?
    C14N H14N . 0.9500 ?
    C15N C16N . 1.340(15) ?
    C15N H15N . 0.9500 ?
    C16N C17N . 1.369(15) ?
    C16N H16N . 0.9500 ?
    C17N C18N . 1.373(14) ?
    C17N H17N . 0.9500 ?
    C18N H18N . 0.9500 ?
    C19N C20N . 1.377(15) ?
    C19N C24N . 1.421(13) ?
    C20N C21N . 1.401(15) ?
    C20N H20N . 0.9500 ?
    C21N C22N . 1.415(15) ?
    C21N H21N . 0.9500 ?
    C22N C23N . 1.378(15) ?
    C22N H22N . 0.9500 ?
    C23N C24N . 1.388(14) ?
    C23N H23N . 0.9500 ?
    C24N H24N . 0.9500 ?
    O1S C1S . 1.43(3) ?
    O1S H1S . 0.850(15) ?
    C1S H11S . 0.85(3) ?
    C1S H12S . 0.85(3) ?
    C1S H13S . 0.85(3) ?
    O2S C2S . 1.26(3) ?
    O2S H2S . 0.85(2) ?
    C2S H21S . 0.85(5) ?
    C2S H22S . 0.85(6) ?
    C2S H23S . 0.85(5) ?
loop_
    _geom_angle_atom_site_label_1
    _geom_angle_atom_site_label_2
    _geom_angle_atom_site_label_3
    _geom_angle_site_symmetry_1
    _geom_angle_site_symmetry_3
    _geom_angle
    _geom_angle_publ_flag
    C6A C1A C2A . . 115.3(8) ?
    C6A C1A I1A . . 124.8(7) ?
    C2A C1A I1A . . 119.9(6) ?
    F1A C2A C3A . . 118.6(8) ?
    F1A C2A C1A . . 118.0(7) ?
    C3A C2A C1A . . 123.4(8) ?
    C2A C3A C4A . . 116.9(8) ?
    C2A C3A I2A . . 120.7(6) ?
    C4A C3A I2A . . 122.3(7) ?
    F2A C4A C5A . . 118.3(8) ?
    F2A C4A C3A . . 118.8(8) ?
    C5A C4A C3A . . 122.8(8) ?
    C4A C5A C6A . . 117.1(8) ?
    C4A C5A I3A . . 120.7(7) ?
    C6A C5A I3A . . 122.2(7) ?
    F3A C6A C1A . . 116.6(8) ?
    F3A C6A C5A . . 119.0(8) ?
    C1A C6A C5A . . 124.3(9) ?
    C2B C1B C6B . . 117.0(8) ?
    C2B C1B I1B . . 122.4(6) ?
    C6B C1B I1B . . 120.6(7) ?
    F1B C2B C1B . . 119.4(8) ?
    F1B C2B C3B . . 118.2(8) ?
    C1B C2B C3B . . 122.4(8) ?
    C4B C3B C2B . . 116.8(8) ?
    C4B C3B I2B . . 121.5(7) ?
    C2B C3B I2B . . 121.7(6) ?
    F2B C4B C3B . . 118.2(8) ?
    F2B C4B C5B . . 118.1(8) ?
    C3B C4B C5B . . 123.7(8) ?
    C6B C5B C4B . . 116.2(8) ?
    C6B C5B I3B . . 122.5(6) ?
    C4B C5B I3B . . 121.3(6) ?
    F3B C6B C5B . . 118.0(8) ?
    F3B C6B C1B . . 118.0(8) ?
    C5B C6B C1B . . 124.0(8) ?
    C6C C1C C2C . . 117.2(8) ?
    C6C C1C I1C . . 120.6(6) ?
    C2C C1C I1C . . 122.2(6) ?
    F1C C2C C3C . . 118.8(8) ?
    F1C C2C C1C . . 118.4(7) ?
    C3C C2C C1C . . 122.8(8) ?
    C4C C3C C2C . . 116.8(9) ?
    C4C C3C I2C . . 120.7(7) ?
    C2C C3C I2C . . 122.5(7) ?
    F2C C4C C3C . . 119.6(8) ?
    F2C C4C C5C . . 116.3(8) ?
    C3C C4C C5C . . 124.0(8) ?
    C6C C5C C4C . . 116.6(8) ?
    C6C C5C I3C . . 120.1(6) ?
    C4C C5C I3C . . 123.3(6) ?
    F3C C6C C1C . . 118.2(8) ?
    F3C C6C C5C . . 119.4(8) ?
    C1C C6C C5C . . 122.4(8) ?
    C2D C1D C6D . . 114.3(8) ?
    C2D C1D I1D . . 120.5(7) ?
    C6D C1D I1D . . 125.1(7) ?
    F1D C2D C3D . . 118.4(8) ?
    F1D C2D C1D . . 117.7(8) ?
    C3D C2D C1D . . 123.9(9) ?
    C2D C3D C4D . . 118.4(9) ?
    C2D C3D I2D . . 120.3(7) ?
    C4D C3D I2D . . 121.2(7) ?
    F2D C4D C5D . . 119.2(9) ?
    F2D C4D C3D . . 119.3(9) ?
    C5D C4D C3D . . 121.5(8) ?
    C4D C5D C6D . . 117.7(9) ?
    C4D C5D I3D . . 120.3(7) ?
    C6D C5D I3D . . 122.0(7) ?
    F3D C6D C5D . . 119.1(8) ?
    F3D C6D C1D . . 116.8(8) ?
    C5D C6D C1D . . 124.1(9) ?
    C2E C1E C6E . . 116.1(8) ?
    C2E C1E I1E . . 121.8(6) ?
    C6E C1E I1E . . 122.0(7) ?
    F1E C2E C3E . . 117.8(8) ?
    F1E C2E C1E . . 117.4(7) ?
    C3E C2E C1E . . 124.6(8) ?
    C4E C3E C2E . . 116.7(9) ?
    C4E C3E I2E . . 122.3(7) ?
    C2E C3E I2E . . 121.0(6) ?
    F2E C4E C3E . . 119.2(8) ?
    F2E C4E C5E . . 118.0(7) ?
    C3E C4E C5E . . 122.8(9) ?
    C6E C5E C4E . . 117.2(8) ?
    C6E C5E I3E . . 122.0(7) ?
    C4E C5E I3E . . 120.8(6) ?
    F3E C6E C5E . . 119.1(8) ?
    F3E C6E C1E . . 118.6(8) ?
    C5E C6E C1E . . 122.4(8) ?
    C6F C1F C2F . . 118.9(8) ?
    C6F C1F I1F . . 119.3(7) ?
    C2F C1F I1F . . 121.8(6) ?
    F1F C2F C1F . . 119.3(8) ?
    F1F C2F C3F . . 119.0(8) ?
    C1F C2F C3F . . 121.6(8) ?
    C4F C3F C2F . . 117.0(8) ?
    C4F C3F I2F . . 120.8(6) ?
    C2F C3F I2F . . 122.2(7) ?
    F2F C4F C5F . . 117.9(8) ?
    F2F C4F C3F . . 118.5(8) ?
    C5F C4F C3F . . 123.6(8) ?
    C4F C5F C6F . . 116.7(8) ?
    C4F C5F I3F . . 120.2(6) ?
    C6F C5F I3F . . 123.0(7) ?
    F3F C6F C1F . . 118.9(8) ?
    F3F C6F C5F . . 119.0(8) ?
    C1F C6F C5F . . 122.1(9) ?
    C6G C1G C2G . . 115.6(8) ?
    C6G C1G I1G . . 120.8(7) ?
    C2G C1G I1G . . 123.6(6) ?
    F1G C2G C3G . . 118.6(8) ?
    F1G C2G C1G . . 117.4(8) ?
    C3G C2G C1G . . 124.1(8) ?
    C2G C3G C4G . . 117.2(8) ?
    C2G C3G I2G . . 121.5(7) ?
    C4G C3G I2G . . 121.2(6) ?
    F2G C4G C3G . . 119.5(8) ?
    F2G C4G C5G . . 117.6(8) ?
    C3G C4G C5G . . 122.9(8) ?
    C4G C5G C6G . . 116.0(8) ?
    C4G C5G I3G . . 123.4(7) ?
    C6G C5G I3G . . 120.4(6) ?
    F3G C6G C1G . . 117.9(8) ?
    F3G C6G C5G . . 117.9(7) ?
    C1G C6G C5G . . 124.2(8) ?
    C6H C1H C2H . . 117.0(8) ?
    C6H C1H I1H . . 123.8(7) ?
    C2H C1H I1H . . 119.2(7) ?
    F1H C2H C3H . . 119.1(8) ?
    F1H C2H C1H . . 118.4(8) ?
    C3H C2H C1H . . 122.5(9) ?
    C4H C3H C2H . . 117.6(9) ?
    C4H C3H I2H . . 123.3(7) ?
    C2H C3H I2H . . 119.0(7) ?
    F2H C4H C3H . . 118.5(9) ?
    F2H C4H C5H . . 119.4(9) ?
    C3H C4H C5H . . 122.1(9) ?
    C6H C5H C4H . . 118.4(9) ?
    C6H C5H I3H . . 122.1(7) ?
    C4H C5H I3H . . 119.5(7) ?
    F3H C6H C5H . . 118.6(8) ?
    F3H C6H C1H . . 119.0(8) ?
    C5H C6H C1H . . 122.4(9) ?
    C13I P1I C1I . . 107.9(4) ?
    C13I P1I C19I . . 110.4(4) ?
    C1I P1I C19I . . 110.3(4) ?
    C13I P1I C7I . . 111.4(4) ?
    C1I P1I C7I . . 109.7(4) ?
    C19I P1I C7I . . 107.1(4) ?
    C2I C1I C6I . . 119.7(8) ?
    C2I C1I P1I . . 122.8(8) ?
    C6I C1I P1I . . 117.4(7) ?
    C3I C2I C1I . . 120.9(10) ?
    C3I C2I H2I . . 119.6 ?
    C1I C2I H2I . . 119.6 ?
    C2I C3I C4I . . 119.3(10) ?
    C2I C3I H3I . . 120.3 ?
    C4I C3I H3I . . 120.3 ?
    C5I C4I C3I . . 119.2(9) ?
    C5I C4I H4I . . 120.4 ?
    C3I C4I H4I . . 120.4 ?
    C4I C5I C6I . . 122.0(10) ?
    C4I C5I H5I . . 119.0 ?
    C6I C5I H5I . . 119.0 ?
    C5I C6I C1I . . 118.8(9) ?
    C5I C6I H6I . . 120.6 ?
    C1I C6I H6I . . 120.6 ?
    C12I C7I C8I . . 121.2(8) ?
    C12I C7I P1I . . 122.2(7) ?
    C8I C7I P1I . . 116.5(6) ?
    C9I C8I C7I . . 119.3(8) ?
    C9I C8I H8I . . 120.3 ?
    C7I C8I H8I . . 120.3 ?
    C8I C9I C10I . . 119.8(9) ?
    C8I C9I H9I . . 120.1 ?
    C10I C9I H9I . . 120.1 ?
    C11I C10I C9I . . 120.2(9) ?
    C11I C10I H10I . . 119.9 ?
    C9I C10I H10I . . 119.9 ?
    C10I C11I C12I . . 121.3(9) ?
    C10I C11I H11I . . 119.3 ?
    C12I C11I H11I . . 119.3 ?
    C7I C12I C11I . . 118.1(8) ?
    C7I C12I H12I . . 120.9 ?
    C11I C12I H12I . . 120.9 ?
    C14I C13I C18I . . 119.0(9) ?
    C14I C13I P1I . . 118.9(7) ?
    C18I C13I P1I . . 122.0(7) ?
    C15I C14I C13I . . 119.8(10) ?
    C15I C14I H14I . . 120.1 ?
    C13I C14I H14I . . 120.1 ?
    C16I C15I C14I . . 118.6(10) ?
    C16I C15I H15I . . 120.7 ?
    C14I C15I H15I . . 120.7 ?
    C17I C16I C15I . . 122.6(10) ?
    C17I C16I H16I . . 118.7 ?
    C15I C16I H16I . . 118.7 ?
    C18I C17I C16I . . 118.9(11) ?
    C18I C17I H17I . . 120.5 ?
    C16I C17I H17I . . 120.5 ?
    C17I C18I C13I . . 120.9(11) ?
    C17I C18I H18I . . 119.5 ?
    C13I C18I H18I . . 119.5 ?
    C20I C19I C24I . . 121.3(8) ?
    C20I C19I P1I . . 121.0(6) ?
    C24I C19I P1I . . 117.6(7) ?
    C19I C20I C21I . . 118.6(8) ?
    C19I C20I H20I . . 120.7 ?
    C21I C20I H20I . . 120.7 ?
    C22I C21I C20I . . 120.0(8) ?
    C22I C21I H21I . . 120.0 ?
    C20I C21I H21I . . 120.0 ?
    C23I C22I C21I . . 119.7(9) ?
    C23I C22I H22I . . 120.2 ?
    C21I C22I H22I . . 120.2 ?
    C24I C23I C22I . . 121.4(9) ?
    C24I C23I H23I . . 119.3 ?
    C22I C23I H23I . . 119.3 ?
    C23I C24I C19I . . 119.0(9) ?
    C23I C24I H24I . . 120.5 ?
    C19I C24I H24I . . 120.5 ?
    C1J P1J C13J . . 111.3(4) ?
    C1J P1J C19J . . 107.9(4) ?
    C13J P1J C19J . . 109.5(4) ?
    C1J P1J C7J . . 110.3(4) ?
    C13J P1J C7J . . 108.2(4) ?
    C19J P1J C7J . . 109.7(4) ?
    C6J C1J C2J . . 122.4(8) ?
    C6J C1J P1J . . 120.6(7) ?
    C2J C1J P1J . . 117.0(7) ?
    C1J C2J C3J . . 118.2(9) ?
    C1J C2J H2J . . 120.9 ?
    C3J C2J H2J . . 120.9 ?
    C4J C3J C2J . . 118.5(10) ?
    C4J C3J H3J . . 120.8 ?
    C2J C3J H3J . . 120.8 ?
    C5J C4J C3J . . 121.6(9) ?
    C5J C4J H4J . . 119.2 ?
    C3J C4J H4J . . 119.2 ?
    C4J C5J C6J . . 121.1(10) ?
    C4J C5J H5J . . 119.4 ?
    C6J C5J H5J . . 119.4 ?
    C5J C6J C1J . . 118.0(10) ?
    C5J C6J H6J . . 121.0 ?
    C1J C6J H6J . . 121.0 ?
    C12J C7J C8J . . 120.1(9) ?
    C12J C7J P1J . . 121.1(7) ?
    C8J C7J P1J . . 118.8(7) ?
    C9J C8J C7J . . 120.5(11) ?
    C9J C8J H8J . . 119.8 ?
    C7J C8J H8J . . 119.8 ?
    C8J C9J C10J . . 118.1(11) ?
    C8J C9J H9J . . 121.0 ?
    C10J C9J H9J . . 121.0 ?
    C11J C10J C9J . . 122.3(10) ?
    C11J C10J H10J . . 118.8 ?
    C9J C10J H10J . . 118.8 ?
    C10J C11J C12J . . 119.5(10) ?
    C10J C11J H11J . . 120.3 ?
    C12J C11J H11J . . 120.3 ?
    C7J C12J C11J . . 119.5(10) ?
    C7J C12J H12J . . 120.2 ?
    C11J C12J H12J . . 120.2 ?
    C18J C13J C14J . . 120.7(8) ?
    C18J C13J P1J . . 118.9(7) ?
    C14J C13J P1J . . 120.2(7) ?
    C13J C14J C15J . . 119.8(8) ?
    C13J C14J H14J . . 120.1 ?
    C15J C14J H14J . . 120.1 ?
    C16J C15J C14J . . 118.7(8) ?
    C16J C15J H15J . . 120.7 ?
    C14J C15J H15J . . 120.7 ?
    C17J C16J C15J . . 121.0(9) ?
    C17J C16J H16J . . 119.5 ?
    C15J C16J H16J . . 119.5 ?
    C16J C17J C18J . . 120.1(8) ?
    C16J C17J H17J . . 119.9 ?
    C18J C17J H17J . . 119.9 ?
    C17J C18J C13J . . 119.7(9) ?
    C17J C18J H18J . . 120.2 ?
    C13J C18J H18J . . 120.2 ?
    C20J C19J C24J . . 120.8(9) ?
    C20J C19J P1J . . 121.1(7) ?
    C24J C19J P1J . . 118.1(7) ?
    C19J C20J C21J . . 119.8(9) ?
    C19J C20J H20J . . 120.1 ?
    C21J C20J H20J . . 120.1 ?
    C20J C21J C22J . . 118.4(9) ?
    C20J C21J H21J . . 120.8 ?
    C22J C21J H21J . . 120.8 ?
    C23J C22J C21J . . 121.3(9) ?
    C23J C22J H22J . . 119.3 ?
    C21J C22J H22J . . 119.3 ?
    C22J C23J C24J . . 120.0(10) ?
    C22J C23J H23J . . 120.0 ?
    C24J C23J H23J . . 120.0 ?
    C23J C24J C19J . . 119.6(9) ?
    C23J C24J H24J . . 120.2 ?
    C19J C24J H24J . . 120.2 ?
    C19K P1K C7K . . 111.8(4) ?
    C19K P1K C13K . . 110.1(4) ?
    C7K P1K C13K . . 107.6(4) ?
    C19K P1K C1K . . 108.2(4) ?
    C7K P1K C1K . . 107.7(4) ?
    C13K P1K C1K . . 111.4(4) ?
    C2K C1K C6K . . 121.5(8) ?
    C2K C1K P1K . . 119.3(7) ?
    C6K C1K P1K . . 119.1(7) ?
    C1K C2K C3K . . 119.5(8) ?
    C1K C2K H2K . . 120.2 ?
    C3K C2K H2K . . 120.2 ?
    C2K C3K C4K . . 119.8(9) ?
    C2K C3K H3K . . 120.1 ?
    C4K C3K H3K . . 120.1 ?
    C5K C4K C3K . . 118.4(9) ?
    C5K C4K H4K . . 120.8 ?
    C3K C4K H4K . . 120.8 ?
    C6K C5K C4K . . 122.6(9) ?
    C6K C5K H5K . . 118.7 ?
    C4K C5K H5K . . 118.7 ?
    C5K C6K C1K . . 118.1(9) ?
    C5K C6K H6K . . 121.0 ?
    C1K C6K H6K . . 121.0 ?
    C8K C7K C12K . . 119.8(9) ?
    C8K C7K P1K . . 121.5(7) ?
    C12K C7K P1K . . 118.6(7) ?
    C9K C8K C7K . . 120.6(9) ?
    C9K C8K H8K . . 119.7 ?
    C7K C8K H8K . . 119.7 ?
    C8K C9K C10K . . 120.4(8) ?
    C8K C9K H9K . . 119.8 ?
    C10K C9K H9K . . 119.8 ?
    C9K C10K C11K . . 120.8(9) ?
    C9K C10K H10K . . 119.6 ?
    C11K C10K H10K . . 119.6 ?
    C10K C11K C12K . . 119.6(8) ?
    C10K C11K H11K . . 120.2 ?
    C12K C11K H11K . . 120.2 ?
    C7K C12K C11K . . 118.8(8) ?
    C7K C12K H12K . . 120.6 ?
    C11K C12K H12K . . 120.6 ?
    C14K C13K C18K . . 120.6(8) ?
    C14K C13K P1K . . 119.2(7) ?
    C18K C13K P1K . . 120.2(7) ?
    C15K C14K C13K . . 119.6(8) ?
    C15K C14K H14K . . 120.2 ?
    C13K C14K H14K . . 120.2 ?
    C16K C15K C14K . . 120.9(9) ?
    C16K C15K H15K . . 119.5 ?
    C14K C15K H15K . . 119.5 ?
    C15K C16K C17K . . 119.1(9) ?
    C15K C16K H16K . . 120.4 ?
    C17K C16K H16K . . 120.4 ?
    C16K C17K C18K . . 121.8(9) ?
    C16K C17K H17K . . 119.1 ?
    C18K C17K H17K . . 119.1 ?
    C17K C18K C13K . . 117.9(8) ?
    C17K C18K H18K . . 121.0 ?
    C13K C18K H18K . . 121.0 ?
    C24K C19K C20K . . 119.0(8) ?
    C24K C19K P1K . . 120.8(7) ?
    C20K C19K P1K . . 120.3(7) ?
    C21K C20K C19K . . 119.9(9) ?
    C21K C20K H20K . . 120.0 ?
    C19K C20K H20K . . 120.0 ?
    C20K C21K C22K . . 120.3(9) ?
    C20K C21K H21K . . 119.8 ?
    C22K C21K H21K . . 119.8 ?
    C23K C22K C21K . . 119.6(9) ?
    C23K C22K H22K . . 120.2 ?
    C21K C22K H22K . . 120.2 ?
    C24K C23K C22K . . 120.4(9) ?
    C24K C23K H23K . . 119.8 ?
    C22K C23K H23K . . 119.8 ?
    C23K C24K C19K . . 120.7(9) ?
    C23K C24K H24K . . 119.6 ?
    C19K C24K H24K . . 119.6 ?
    C19L P1L C7L . . 106.2(4) ?
    C19L P1L C13L . . 111.5(4) ?
    C7L P1L C13L . . 112.4(4) ?
    C19L P1L C1L . . 110.7(4) ?
    C7L P1L C1L . . 108.6(4) ?
    C13L P1L C1L . . 107.5(4) ?
    C2L C1L C6L . . 120.0(9) ?
    C2L C1L P1L . . 123.3(8) ?
    C6L C1L P1L . . 116.7(7) ?
    C1L C2L C3L . . 120.7(11) ?
    C1L C2L H2L . . 119.7 ?
    C3L C2L H2L . . 119.7 ?
    C4L C3L C2L . . 119.0(10) ?
    C4L C3L H3L . . 120.5 ?
    C2L C3L H3L . . 120.5 ?
    C3L C4L C5L . . 121.8(10) ?
    C3L C4L H4L . . 119.1 ?
    C5L C4L H4L . . 119.1 ?
    C4L C5L C6L . . 119.8(11) ?
    C4L C5L H5L . . 120.1 ?
    C6L C5L H5L . . 120.1 ?
    C5L C6L C1L . . 118.9(10) ?
    C5L C6L H6L . . 120.6 ?
    C1L C6L H6L . . 120.6 ?
    C8L C7L C12L . . 119.8(8) ?
    C8L C7L P1L . . 119.0(7) ?
    C12L C7L P1L . . 121.1(7) ?
    C9L C8L C7L . . 120.6(9) ?
    C9L C8L H8L . . 119.7 ?
    C7L C8L H8L . . 119.7 ?
    C8L C9L C10L . . 119.8(10) ?
    C8L C9L H9L . . 120.1 ?
    C10L C9L H9L . . 120.1 ?
    C11L C10L C9L . . 120.3(10) ?
    C11L C10L H10L . . 119.9 ?
    C9L C10L H10L . . 119.9 ?
    C10L C11L C12L . . 120.4(9) ?
    C10L C11L H11L . . 119.8 ?
    C12L C11L H11L . . 119.8 ?
    C11L C12L C7L . . 118.9(9) ?
    C11L C12L H12L . . 120.5 ?
    C7L C12L H12L . . 120.5 ?
    C18L C13L C14L . . 120.4(9) ?
    C18L C13L P1L . . 120.1(7) ?
    C14L C13L P1L . . 119.4(7) ?
    C15L C14L C13L . . 120.0(10) ?
    C15L C14L H14L . . 120.0 ?
    C13L C14L H14L . . 120.0 ?
    C16L C15L C14L . . 119.4(11) ?
    C16L C15L H15L . . 120.3 ?
    C14L C15L H15L . . 120.3 ?
    C15L C16L C17L . . 121.0(11) ?
    C15L C16L H16L . . 119.5 ?
    C17L C16L H16L . . 119.5 ?
    C16L C17L C18L . . 120.1(12) ?
    C16L C17L H17L . . 119.9 ?
    C18L C17L H17L . . 119.9 ?
    C13L C18L C17L . . 119.1(10) ?
    C13L C18L H18L . . 120.4 ?
    C17L C18L H18L . . 120.4 ?
    C24L C19L C20L . . 119.5(8) ?
    C24L C19L P1L . . 119.2(7) ?
    C20L C19L P1L . . 121.2(7) ?
    C21L C20L C19L . . 119.2(9) ?
    C21L C20L H20L . . 120.4 ?
    C19L C20L H20L . . 120.4 ?
    C22L C21L C20L . . 120.5(9) ?
    C22L C21L H21L . . 119.7 ?
    C20L C21L H21L . . 119.7 ?
    C21L C22L C23L . . 121.1(9) ?
    C21L C22L H22L . . 119.5 ?
    C23L C22L H22L . . 119.5 ?
    C22L C23L C24L . . 118.6(9) ?
    C22L C23L H23L . . 120.7 ?
    C24L C23L H23L . . 120.7 ?
    C19L C24L C23L . . 121.1(9) ?
    C19L C24L H24L . . 119.5 ?
    C23L C24L H24L . . 119.5 ?
    C19M P1M C13M . . 110.5(5) ?
    C19M P1M C7M . . 109.5(5) ?
    C13M P1M C7M . . 108.5(5) ?
    C19M P1M C1M . . 106.8(4) ?
    C13M P1M C1M . . 109.9(4) ?
    C7M P1M C1M . . 111.6(5) ?
    C6M C1M C2M . . 120.2(9) ?
    C6M C1M P1M . . 122.2(8) ?
    C2M C1M P1M . . 117.3(8) ?
    C1M C2M C3M . . 119.9(10) ?
    C1M C2M H2M . . 120.0 ?
    C3M C2M H2M . . 120.0 ?
    C4M C3M C2M . . 120.1(11) ?
    C4M C3M H3M . . 119.9 ?
    C2M C3M H3M . . 119.9 ?
    C3M C4M C5M . . 119.8(9) ?
    C3M C4M H4M . . 120.1 ?
    C5M C4M H4M . . 120.1 ?
    C6M C5M C4M . . 120.4(10) ?
    C6M C5M H5M . . 119.8 ?
    C4M C5M H5M . . 119.8 ?
    C5M C6M C1M . . 119.5(10) ?
    C5M C6M H6M . . 120.3 ?
    C1M C6M H6M . . 120.3 ?
    C12M C7M C8M . . 118.5(10) ?
    C12M C7M P1M . . 122.4(9) ?
    C8M C7M P1M . . 119.1(8) ?
    C9M C8M C7M . . 119.5(13) ?
    C9M C8M H8M . . 120.2 ?
    C7M C8M H8M . . 120.2 ?
    C10M C9M C8M . . 121.1(13) ?
    C10M C9M H9M . . 119.4 ?
    C8M C9M H9M . . 119.4 ?
    C9M C10M C11M . . 120.1(11) ?
    C9M C10M H10M . . 119.9 ?
    C11M C10M H10M . . 119.9 ?
    C12M C11M C10M . . 119.2(12) ?
    C12M C11M H11M . . 120.4 ?
    C10M C11M H11M . . 120.4 ?
    C7M C12M C11M . . 121.5(12) ?
    C7M C12M H12M . . 119.2 ?
    C11M C12M H12M . . 119.2 ?
    C14M C13M C18M . . 120.8(9) ?
    C14M C13M P1M . . 121.7(7) ?
    C18M C13M P1M . . 117.3(7) ?
    C15M C14M C13M . . 119.5(8) ?
    C15M C14M H14M . . 120.2 ?
    C13M C14M H14M . . 120.2 ?
    C16M C15M C14M . . 121.3(9) ?
    C16M C15M H15M . . 119.4 ?
    C14M C15M H15M . . 119.4 ?
    C15M C16M C17M . . 119.7(9) ?
    C15M C16M H16M . . 120.1 ?
    C17M C16M H16M . . 120.1 ?
    C18M C17M C16M . . 120.0(9) ?
    C18M C17M H17M . . 120.0 ?
    C16M C17M H17M . . 120.0 ?
    C17M C18M C13M . . 118.6(9) ?
    C17M C18M H18M . . 120.7 ?
    C13M C18M H18M . . 120.7 ?
    C24M C19M C20M . . 118.3(9) ?
    C24M C19M P1M . . 119.6(7) ?
    C20M C19M P1M . . 122.0(8) ?
    C21M C20M C19M . . 118.5(10) ?
    C21M C20M H20M . . 120.7 ?
    C19M C20M H20M . . 120.7 ?
    C22M C21M C20M . . 123.1(10) ?
    C22M C21M H21M . . 118.5 ?
    C20M C21M H21M . . 118.5 ?
    C21M C22M C23M . . 119.7(10) ?
    C21M C22M H22M . . 120.1 ?
    C23M C22M H22M . . 120.1 ?
    C22M C23M C24M . . 118.3(10) ?
    C22M C23M H23M . . 120.9 ?
    C24M C23M H23M . . 120.9 ?
    C19M C24M C23M . . 122.1(9) ?
    C19M C24M H24M . . 119.0 ?
    C23M C24M H24M . . 119.0 ?
    C19N P1N C1N . . 110.8(5) ?
    C19N P1N C7N . . 109.0(5) ?
    C1N P1N C7N . . 110.1(5) ?
    C19N P1N C13N . . 110.0(5) ?
    C1N P1N C13N . . 108.3(4) ?
    C7N P1N C13N . . 108.6(5) ?
    C6N C1N C2N . . 118.0(9) ?
    C6N C1N P1N . . 121.9(7) ?
    C2N C1N P1N . . 119.9(7) ?
    C3N C2N C1N . . 118.9(9) ?
    C3N C2N H2N . . 120.6 ?
    C1N C2N H2N . . 120.6 ?
    C4N C3N C2N . . 122.2(10) ?
    C4N C3N H3N . . 118.9 ?
    C2N C3N H3N . . 118.9 ?
    C3N C4N C5N . . 120.6(10) ?
    C3N C4N H4N . . 119.7 ?
    C5N C4N H4N . . 119.7 ?
    C6N C5N C4N . . 119.7(10) ?
    C6N C5N H5N . . 120.2 ?
    C4N C5N H5N . . 120.2 ?
    C5N C6N C1N . . 120.6(9) ?
    C5N C6N H6N . . 119.7 ?
    C1N C6N H6N . . 119.7 ?
    C8N C7N C12N . . 119.0(9) ?
    C8N C7N P1N . . 119.8(8) ?
    C12N C7N P1N . . 121.2(7) ?
    C9N C8N C7N . . 120.4(10) ?
    C9N C8N H8N . . 119.8 ?
    C7N C8N H8N . . 119.8 ?
    C8N C9N C10N . . 120.0(10) ?
    C8N C9N H9N . . 120.0 ?
    C10N C9N H9N . . 120.0 ?
    C11N C10N C9N . . 120.6(10) ?
    C11N C10N H10N . . 119.7 ?
    C9N C10N H10N . . 119.7 ?
    C10N C11N C12N . . 120.8(9) ?
    C10N C11N H11N . . 119.6 ?
    C12N C11N H11N . . 119.6 ?
    C11N C12N C7N . . 119.2(9) ?
    C11N C12N H12N . . 120.4 ?
    C7N C12N H12N . . 120.4 ?
    C14N C13N C18N . . 118.4(9) ?
    C14N C13N P1N . . 121.8(7) ?
    C18N C13N P1N . . 119.8(8) ?
    C13N C14N C15N . . 120.4(9) ?
    C13N C14N H14N . . 119.8 ?
    C15N C14N H14N . . 119.8 ?
    C16N C15N C14N . . 120.2(10) ?
    C16N C15N H15N . . 119.9 ?
    C14N C15N H15N . . 119.9 ?
    C15N C16N C17N . . 121.3(10) ?
    C15N C16N H16N . . 119.3 ?
    C17N C16N H16N . . 119.3 ?
    C16N C17N C18N . . 119.0(10) ?
    C16N C17N H17N . . 120.5 ?
    C18N C17N H17N . . 120.5 ?
    C17N C18N C13N . . 120.5(10) ?
    C17N C18N H18N . . 119.8 ?
    C13N C18N H18N . . 119.8 ?
    C20N C19N C24N . . 119.6(9) ?
    C20N C19N P1N . . 119.5(8) ?
    C24N C19N P1N . . 120.9(8) ?
    C19N C20N C21N . . 121.6(10) ?
    C19N C20N H20N . . 119.2 ?
    C21N C20N H20N . . 119.2 ?
    C20N C21N C22N . . 117.8(10) ?
    C20N C21N H21N . . 121.1 ?
    C22N C21N H21N . . 121.1 ?
    C23N C22N C21N . . 121.1(11) ?
    C23N C22N H22N . . 119.5 ?
    C21N C22N H22N . . 119.5 ?
    C22N C23N C24N . . 120.5(10) ?
    C22N C23N H23N . . 119.7 ?
    C24N C23N H23N . . 119.7 ?
    C23N C24N C19N . . 119.3(9) ?
    C23N C24N H24N . . 120.3 ?
    C19N C24N H24N . . 120.3 ?
    C1S O1S H1S . . 108.6(18) ?
    O1S C1S H11S . . 109(3) ?
    O1S C1S H12S . . 109(3) ?
    H11S C1S H12S . . 109(3) ?
    O1S C1S H13S . . 109(2) ?
    H11S C1S H13S . . 109(3) ?
    H12S C1S H13S . . 110(3) ?
    C2S O2S H2S . . 108(3) ?
    O2S C2S H21S . . 109(4) ?
    O2S C2S H22S . . 110(4) ?
    H21S C2S H22S . . 110(5) ?
    O2S C2S H23S . . 109(4) ?
    H21S C2S H23S . . 109(5) ?
    H22S C2S H23S . . 109(5) ?
loop_
    _geom_torsion_atom_site_label_1
    _geom_torsion_atom_site_label_2
    _geom_torsion_atom_site_label_3
    _geom_torsion_atom_site_label_4
    _geom_torsion_site_symmetry_1
    _geom_torsion_site_symmetry_2
    _geom_torsion_site_symmetry_3
    _geom_torsion_site_symmetry_4
    _geom_torsion
    _geom_torsion_publ_flag
    C6A C1A C2A F1A . . . . 177.4(8) ?
    I1A C1A C2A F1A . . . . -4.1(11) ?
    C6A C1A C2A C3A . . . . -1.2(14) ?
    I1A C1A C2A C3A . . . . 177.4(7) ?
    F1A C2A C3A C4A . . . . -178.9(8) ?
    C1A C2A C3A C4A . . . . -0.4(14) ?
    F1A C2A C3A I2A . . . . 4.0(11) ?
    C1A C2A C3A I2A . . . . -177.5(7) ?
    C2A C3A C4A F2A . . . . 179.7(8) ?
    I2A C3A C4A F2A . . . . -3.2(12) ?
    C2A C3A C4A C5A . . . . 3.0(14) ?
    I2A C3A C4A C5A . . . . -179.9(7) ?
    F2A C4A C5A C6A . . . . 179.4(8) ?
    C3A C4A C5A C6A . . . . -3.9(14) ?
    F2A C4A C5A I3A . . . . -0.7(12) ?
    C3A C4A C5A I3A . . . . 176.0(7) ?
    C2A C1A C6A F3A . . . . 178.6(8) ?
    I1A C1A C6A F3A . . . . 0.1(12) ?
    C2A C1A C6A C5A . . . . 0.2(14) ?
    I1A C1A C6A C5A . . . . -178.2(7) ?
    C4A C5A C6A F3A . . . . -176.1(8) ?
    I3A C5A C6A F3A . . . . 4.1(12) ?
    C4A C5A C6A C1A . . . . 2.2(14) ?
    I3A C5A C6A C1A . . . . -177.7(7) ?
    C6B C1B C2B F1B . . . . -177.5(8) ?
    I1B C1B C2B F1B . . . . 0.9(12) ?
    C6B C1B C2B C3B . . . . 3.3(14) ?
    I1B C1B C2B C3B . . . . -178.3(7) ?
    F1B C2B C3B C4B . . . . 177.8(7) ?
    C1B C2B C3B C4B . . . . -3.1(13) ?
    F1B C2B C3B I2B . . . . -4.2(11) ?
    C1B C2B C3B I2B . . . . 175.0(7) ?
    C2B C3B C4B F2B . . . . -178.2(7) ?
    I2B C3B C4B F2B . . . . 3.8(11) ?
    C2B C3B C4B C5B . . . . 0.7(13) ?
    I2B C3B C4B C5B . . . . -177.3(6) ?
    F2B C4B C5B C6B . . . . -180.0(7) ?
    C3B C4B C5B C6B . . . . 1.1(13) ?
    F2B C4B C5B I3B . . . . 0.8(11) ?
    C3B C4B C5B I3B . . . . -178.1(6) ?
    C4B C5B C6B F3B . . . . 179.5(7) ?
    I3B C5B C6B F3B . . . . -1.2(11) ?
    C4B C5B C6B C1B . . . . -0.9(13) ?
    I3B C5B C6B C1B . . . . 178.4(7) ?
    C2B C1B C6B F3B . . . . 178.4(8) ?
    I1B C1B C6B F3B . . . . -0.1(11) ?
    C2B C1B C6B C5B . . . . -1.3(14) ?
    I1B C1B C6B C5B . . . . -179.7(7) ?
    C6C C1C C2C F1C . . . . -179.0(7) ?
    I1C C1C C2C F1C . . . . 0.9(11) ?
    C6C C1C C2C C3C . . . . 1.8(13) ?
    I1C C1C C2C C3C . . . . -178.3(7) ?
    F1C C2C C3C C4C . . . . 178.9(8) ?
    C1C C2C C3C C4C . . . . -1.9(13) ?
    F1C C2C C3C I2C . . . . -2.6(11) ?
    C1C C2C C3C I2C . . . . 176.6(7) ?
    C2C C3C C4C F2C . . . . 179.2(8) ?
    I2C C3C C4C F2C . . . . 0.7(12) ?
    C2C C3C C4C C5C . . . . 2.8(14) ?
    I2C C3C C4C C5C . . . . -175.7(7) ?
    F2C C4C C5C C6C . . . . 179.9(7) ?
    C3C C4C C5C C6C . . . . -3.6(14) ?
    F2C C4C C5C I3C . . . . 1.4(11) ?
    C3C C4C C5C I3C . . . . 177.9(7) ?
    C2C C1C C6C F3C . . . . 178.8(8) ?
    I1C C1C C6C F3C . . . . -1.1(11) ?
    C2C C1C C6C C5C . . . . -2.7(13) ?
    I1C C1C C6C C5C . . . . 177.4(6) ?
    C4C C5C C6C F3C . . . . -178.0(8) ?
    I3C C5C C6C F3C . . . . 0.5(11) ?
    C4C C5C C6C C1C . . . . 3.5(13) ?
    I3C C5C C6C C1C . . . . -178.0(6) ?
    C6D C1D C2D F1D . . . . 179.3(7) ?
    I1D C1D C2D F1D . . . . -3.3(11) ?
    C6D C1D C2D C3D . . . . 0.6(13) ?
    I1D C1D C2D C3D . . . . 178.1(7) ?
    F1D C2D C3D C4D . . . . -179.7(7) ?
    C1D C2D C3D C4D . . . . -1.0(13) ?
    F1D C2D C3D I2D . . . . -4.2(11) ?
    C1D C2D C3D I2D . . . . 174.4(7) ?
    C2D C3D C4D F2D . . . . -179.3(8) ?
    I2D C3D C4D F2D . . . . 5.2(12) ?
    C2D C3D C4D C5D . . . . -0.1(14) ?
    I2D C3D C4D C5D . . . . -175.5(7) ?
    F2D C4D C5D C6D . . . . -179.2(8) ?
    C3D C4D C5D C6D . . . . 1.5(14) ?
    F2D C4D C5D I3D . . . . -0.2(12) ?
    C3D C4D C5D I3D . . . . -179.4(7) ?
    C4D C5D C6D F3D . . . . 178.1(8) ?
    I3D C5D C6D F3D . . . . -0.9(12) ?
    C4D C5D C6D C1D . . . . -2.0(14) ?
    I3D C5D C6D C1D . . . . 178.9(7) ?
    C2D C1D C6D F3D . . . . -179.2(7) ?
    I1D C1D C6D F3D . . . . 3.5(12) ?
    C2D C1D C6D C5D . . . . 1.0(13) ?
    I1D C1D C6D C5D . . . . -176.4(7) ?
    C6E C1E C2E F1E . . . . -179.4(8) ?
    I1E C1E C2E F1E . . . . -2.7(12) ?
    C6E C1E C2E C3E . . . . 4.6(14) ?
    I1E C1E C2E C3E . . . . -178.7(7) ?
    F1E C2E C3E C4E . . . . 177.7(8) ?
    C1E C2E C3E C4E . . . . -6.3(14) ?
    F1E C2E C3E I2E . . . . -2.2(11) ?
    C1E C2E C3E I2E . . . . 173.8(7) ?
    C2E C3E C4E F2E . . . . -177.1(8) ?
    I2E C3E C4E F2E . . . . 2.7(12) ?
    C2E C3E C4E C5E . . . . 3.6(14) ?
    I2E C3E C4E C5E . . . . -176.5(7) ?
    F2E C4E C5E C6E . . . . -178.8(8) ?
    C3E C4E C5E C6E . . . . 0.5(14) ?
    F2E C4E C5E I3E . . . . 0.0(11) ?
    C3E C4E C5E I3E . . . . 179.3(7) ?
    C4E C5E C6E F3E . . . . 178.4(8) ?
    I3E C5E C6E F3E . . . . -0.4(11) ?
    C4E C5E C6E C1E . . . . -2.4(13) ?
    I3E C5E C6E C1E . . . . 178.8(7) ?
    C2E C1E C6E F3E . . . . 179.3(8) ?
    I1E C1E C6E F3E . . . . 2.6(11) ?
    C2E C1E C6E C5E . . . . 0.0(13) ?
    I1E C1E C6E C5E . . . . -176.7(7) ?
    C6F C1F C2F F1F . . . . 178.7(8) ?
    I1F C1F C2F F1F . . . . -3.3(11) ?
    C6F C1F C2F C3F . . . . -1.5(13) ?
    I1F C1F C2F C3F . . . . 176.5(6) ?
    F1F C2F C3F C4F . . . . -177.3(8) ?
    C1F C2F C3F C4F . . . . 2.9(13) ?
    F1F C2F C3F I2F . . . . 3.8(11) ?
    C1F C2F C3F I2F . . . . -176.0(6) ?
    C2F C3F C4F F2F . . . . 179.5(8) ?
    I2F C3F C4F F2F . . . . -1.5(11) ?
    C2F C3F C4F C5F . . . . -2.5(13) ?
    I2F C3F C4F C5F . . . . 176.5(7) ?
    F2F C4F C5F C6F . . . . 178.5(8) ?
    C3F C4F C5F C6F . . . . 0.5(14) ?
    F2F C4F C5F I3F . . . . 1.2(11) ?
    C3F C4F C5F I3F . . . . -176.8(7) ?
    C2F C1F C6F F3F . . . . -179.2(8) ?
    I1F C1F C6F F3F . . . . 2.8(11) ?
    C2F C1F C6F C5F . . . . -0.6(13) ?
    I1F C1F C6F C5F . . . . -178.7(7) ?
    C4F C5F C6F F3F . . . . 179.6(8) ?
    I3F C5F C6F F3F . . . . -3.1(12) ?
    C4F C5F C6F C1F . . . . 1.0(13) ?
    I3F C5F C6F C1F . . . . 178.3(7) ?
    C6G C1G C2G F1G . . . . 178.6(7) ?
    I1G C1G C2G F1G . . . . 0.1(12) ?
    C6G C1G C2G C3G . . . . -1.7(13) ?
    I1G C1G C2G C3G . . . . 179.9(6) ?
    F1G C2G C3G C4G . . . . -178.6(7) ?
    C1G C2G C3G C4G . . . . 1.6(13) ?
    F1G C2G C3G I2G . . . . 4.1(11) ?
    C1G C2G C3G I2G . . . . -175.7(7) ?
    C2G C3G C4G F2G . . . . 178.9(7) ?
    I2G C3G C4G F2G . . . . -3.8(11) ?
    C2G C3G C4G C5G . . . . -1.7(13) ?
    I2G C3G C4G C5G . . . . 175.6(6) ?
    F2G C4G C5G C6G . . . . -178.7(7) ?
    C3G C4G C5G C6G . . . . 1.9(12) ?
    F2G C4G C5G I3G . . . . -3.8(11) ?
    C3G C4G C5G I3G . . . . 176.8(6) ?
    C2G C1G C6G F3G . . . . -178.6(7) ?
    I1G C1G C6G F3G . . . . -0.1(10) ?
    C2G C1G C6G C5G . . . . 1.9(13) ?
    I1G C1G C6G C5G . . . . -179.6(6) ?
    C4G C5G C6G F3G . . . . 178.5(7) ?
    I3G C5G C6G F3G . . . . 3.4(10) ?
    C4G C5G C6G C1G . . . . -2.1(12) ?
    I3G C5G C6G C1G . . . . -177.1(6) ?
    C6H C1H C2H F1H . . . . -178.2(8) ?
    I1H C1H C2H F1H . . . . 0.4(11) ?
    C6H C1H C2H C3H . . . . 1.6(13) ?
    I1H C1H C2H C3H . . . . -179.8(7) ?
    F1H C2H C3H C4H . . . . 180.0(8) ?
    C1H C2H C3H C4H . . . . 0.2(13) ?
    F1H C2H C3H I2H . . . . 3.7(11) ?
    C1H C2H C3H I2H . . . . -176.1(7) ?
    C2H C3H C4H F2H . . . . -179.3(8) ?
    I2H C3H C4H F2H . . . . -3.2(12) ?
    C2H C3H C4H C5H . . . . -1.7(14) ?
    I2H C3H C4H C5H . . . . 174.4(7) ?
    F2H C4H C5H C6H . . . . 178.9(8) ?
    C3H C4H C5H C6H . . . . 1.3(14) ?
    F2H C4H C5H I3H . . . . -2.0(12) ?
    C3H C4H C5H I3H . . . . -179.6(7) ?
    C4H C5H C6H F3H . . . . -179.3(8) ?
    I3H C5H C6H F3H . . . . 1.7(13) ?
    C4H C5H C6H C1H . . . . 0.7(15) ?
    I3H C5H C6H C1H . . . . -178.3(7) ?
    C2H C1H C6H F3H . . . . 177.9(8) ?
    I1H C1H C6H F3H . . . . -0.6(12) ?
    C2H C1H C6H C5H . . . . -2.1(14) ?
    I1H C1H C6H C5H . . . . 179.4(7) ?
    C13I P1I C1I C2I . . . . 132.8(8) ?
    C19I P1I C1I C2I . . . . -106.5(8) ?
    C7I P1I C1I C2I . . . . 11.3(9) ?
    C13I P1I C1I C6I . . . . -48.6(8) ?
    C19I P1I C1I C6I . . . . 72.1(8) ?
    C7I P1I C1I C6I . . . . -170.2(7) ?
    C6I C1I C2I C3I . . . . 0.8(15) ?
    P1I C1I C2I C3I . . . . 179.3(8) ?
    C1I C2I C3I C4I . . . . -1.4(16) ?
    C2I C3I C4I C5I . . . . 0.4(16) ?
    C3I C4I C5I C6I . . . . 1.2(16) ?
    C4I C5I C6I C1I . . . . -1.8(15) ?
    C2I C1I C6I C5I . . . . 0.8(14) ?
    P1I C1I C6I C5I . . . . -177.8(7) ?
    C13I P1I C7I C12I . . . . -10.8(9) ?
    C1I P1I C7I C12I . . . . 108.6(8) ?
    C19I P1I C7I C12I . . . . -131.7(7) ?
    C13I P1I C7I C8I . . . . 171.8(7) ?
    C1I P1I C7I C8I . . . . -68.8(8) ?
    C19I P1I C7I C8I . . . . 50.9(8) ?
    C12I C7I C8I C9I . . . . -2.1(14) ?
    P1I C7I C8I C9I . . . . 175.4(8) ?
    C7I C8I C9I C10I . . . . 0.0(15) ?
    C8I C9I C10I C11I . . . . 2.0(16) ?
    C9I C10I C11I C12I . . . . -2.0(16) ?
    C8I C7I C12I C11I . . . . 2.1(13) ?
    P1I C7I C12I C11I . . . . -175.2(7) ?
    C10I C11I C12I C7I . . . . 0.0(15) ?
    C1I P1I C13I C14I . . . . -55.0(8) ?
    C19I P1I C13I C14I . . . . -175.6(7) ?
    C7I P1I C13I C14I . . . . 65.5(8) ?
    C1I P1I C13I C18I . . . . 121.5(8) ?
    C19I P1I C13I C18I . . . . 1.0(9) ?
    C7I P1I C13I C18I . . . . -118.0(8) ?
    C18I C13I C14I C15I . . . . 1.6(14) ?
    P1I C13I C14I C15I . . . . 178.3(8) ?
    C13I C14I C15I C16I . . . . -2.6(16) ?
    C14I C15I C16I C17I . . . . 1(2) ?
    C15I C16I C17I C18I . . . . 2(2) ?
    C16I C17I C18I C13I . . . . -2.8(19) ?
    C14I C13I C18I C17I . . . . 1.1(16) ?
    P1I C13I C18I C17I . . . . -175.5(9) ?
    C13I P1I C19I C20I . . . . 114.8(7) ?
    C1I P1I C19I C20I . . . . -4.3(8) ?
    C7I P1I C19I C20I . . . . -123.6(7) ?
    C13I P1I C19I C24I . . . . -68.1(8) ?
    C1I P1I C19I C24I . . . . 172.8(7) ?
    C7I P1I C19I C24I . . . . 53.4(8) ?
    C24I C19I C20I C21I . . . . 1.2(13) ?
    P1I C19I C20I C21I . . . . 178.2(6) ?
    C19I C20I C21I C22I . . . . 1.2(13) ?
    C20I C21I C22I C23I . . . . -2.8(14) ?
    C21I C22I C23I C24I . . . . 1.9(15) ?
    C22I C23I C24I C19I . . . . 0.6(16) ?
    C20I C19I C24I C23I . . . . -2.1(14) ?
    P1I C19I C24I C23I . . . . -179.2(8) ?
    C13J P1J C1J C6J . . . . 112.5(7) ?
    C19J P1J C1J C6J . . . . -127.3(7) ?
    C7J P1J C1J C6J . . . . -7.5(8) ?
    C13J P1J C1J C2J . . . . -68.2(8) ?
    C19J P1J C1J C2J . . . . 51.9(8) ?
    C7J P1J C1J C2J . . . . 171.7(7) ?
    C6J C1J C2J C3J . . . . -4.4(14) ?
    P1J C1J C2J C3J . . . . 176.4(7) ?
    C1J C2J C3J C4J . . . . 5.3(14) ?
    C2J C3J C4J C5J . . . . -4.0(16) ?
    C3J C4J C5J C6J . . . . 1.4(16) ?
    C4J C5J C6J C1J . . . . -0.3(14) ?
    C2J C1J C6J C5J . . . . 1.9(13) ?
    P1J C1J C6J C5J . . . . -178.9(7) ?
    C1J P1J C7J C12J . . . . -102.8(8) ?
    C13J P1J C7J C12J . . . . 135.3(8) ?
    C19J P1J C7J C12J . . . . 15.9(9) ?
    C1J P1J C7J C8J . . . . 75.6(9) ?
    C13J P1J C7J C8J . . . . -46.3(9) ?
    C19J P1J C7J C8J . . . . -165.7(8) ?
    C12J C7J C8J C9J . . . . 0.2(16) ?
    P1J C7J C8J C9J . . . . -178.2(9) ?
    C7J C8J C9J C10J . . . . 1.6(17) ?
    C8J C9J C10J C11J . . . . -2.0(17) ?
    C9J C10J C11J C12J . . . . 0.5(16) ?
    C8J C7J C12J C11J . . . . -1.7(14) ?
    P1J C7J C12J C11J . . . . 176.7(7) ?
    C10J C11J C12J C7J . . . . 1.4(15) ?
    C1J P1J C13J C18J . . . . -165.5(7) ?
    C19J P1J C13J C18J . . . . 75.3(8) ?
    C7J P1J C13J C18J . . . . -44.2(9) ?
    C1J P1J C13J C14J . . . . 19.2(9) ?
    C19J P1J C13J C14J . . . . -100.0(8) ?
    C7J P1J C13J C14J . . . . 140.5(7) ?
    C18J C13J C14J C15J . . . . 0.0(13) ?
    P1J C13J C14J C15J . . . . 175.2(7) ?
    C13J C14J C15J C16J . . . . -0.7(13) ?
    C14J C15J C16J C17J . . . . 0.2(13) ?
    C15J C16J C17J C18J . . . . 1.0(14) ?
    C16J C17J C18J C13J . . . . -1.7(14) ?
    C14J C13J C18J C17J . . . . 1.2(14) ?
    P1J C13J C18J C17J . . . . -174.1(7) ?
    C1J P1J C19J C20J . . . . -135.8(7) ?
    C13J P1J C19J C20J . . . . -14.5(9) ?
    C7J P1J C19J C20J . . . . 104.0(8) ?
    C1J P1J C19J C24J . . . . 43.7(8) ?
    C13J P1J C19J C24J . . . . 165.0(7) ?
    C7J P1J C19J C24J . . . . -76.4(8) ?
    C24J C19J C20J C21J . . . . 1.7(14) ?
    P1J C19J C20J C21J . . . . -178.8(7) ?
    C19J C20J C21J C22J . . . . 1.0(14) ?
    C20J C21J C22J C23J . . . . -3.4(15) ?
    C21J C22J C23J C24J . . . . 3.0(15) ?
    C22J C23J C24J C19J . . . . -0.3(15) ?
    C20J C19J C24J C23J . . . . -2.0(14) ?
    P1J C19J C24J C23J . . . . 178.4(7) ?
    C19K P1K C1K C2K . . . . -151.0(7) ?
    C7K P1K C1K C2K . . . . 87.9(8) ?
    C13K P1K C1K C2K . . . . -29.9(9) ?
    C19K P1K C1K C6K . . . . 30.7(9) ?
    C7K P1K C1K C6K . . . . -90.4(8) ?
    C13K P1K C1K C6K . . . . 151.8(7) ?
    C6K C1K C2K C3K . . . . 2.8(14) ?
    P1K C1K C2K C3K . . . . -175.5(7) ?
    C1K C2K C3K C4K . . . . -1.0(13) ?
    C2K C3K C4K C5K . . . . -1.4(14) ?
    C3K C4K C5K C6K . . . . 2.2(15) ?
    C4K C5K C6K C1K . . . . -0.6(15) ?
    C2K C1K C6K C5K . . . . -2.0(14) ?
    P1K C1K C6K C5K . . . . 176.3(7) ?
    C19K P1K C7K C8K . . . . -94.3(8) ?
    C13K P1K C7K C8K . . . . 144.6(7) ?
    C1K P1K C7K C8K . . . . 24.4(8) ?
    C19K P1K C7K C12K . . . . 82.3(8) ?
    C13K P1K C7K C12K . . . . -38.8(8) ?
    C1K P1K C7K C12K . . . . -159.0(7) ?
    C12K C7K C8K C9K . . . . -0.3(14) ?
    P1K C7K C8K C9K . . . . 176.3(7) ?
    C7K C8K C9K C10K . . . . -1.3(14) ?
    C8K C9K C10K C11K . . . . 3.2(14) ?
    C9K C10K C11K C12K . . . . -3.5(14) ?
    C8K C7K C12K C11K . . . . 0.0(14) ?
    P1K C7K C12K C11K . . . . -176.7(7) ?
    C10K C11K C12K C7K . . . . 1.9(14) ?
    C19K P1K C13K C14K . . . . -160.9(7) ?
    C7K P1K C13K C14K . . . . -38.8(9) ?
    C1K P1K C13K C14K . . . . 79.1(8) ?
    C19K P1K C13K C18K . . . . 20.2(9) ?
    C7K P1K C13K C18K . . . . 142.3(7) ?
    C1K P1K C13K C18K . . . . -99.8(8) ?
    C18K C13K C14K C15K . . . . 1.6(14) ?
    P1K C13K C14K C15K . . . . -177.3(8) ?
    C13K C14K C15K C16K . . . . 0.2(15) ?
    C14K C15K C16K C17K . . . . -2.0(15) ?
    C15K C16K C17K C18K . . . . 2.2(15) ?
    C16K C17K C18K C13K . . . . -0.5(14) ?
    C14K C13K C18K C17K . . . . -1.4(14) ?
    P1K C13K C18K C17K . . . . 177.4(7) ?
    C7K P1K C19K C24K . . . . 163.3(7) ?
    C13K P1K C19K C24K . . . . -77.1(9) ?
    C1K P1K C19K C24K . . . . 44.8(9) ?
    C7K P1K C19K C20K . . . . -18.5(8) ?
    C13K P1K C19K C20K . . . . 101.1(8) ?
    C1K P1K C19K C20K . . . . -137.0(7) ?
    C24K C19K C20K C21K . . . . 1.5(14) ?
    P1K C19K C20K C21K . . . . -176.7(7) ?
    C19K C20K C21K C22K . . . . -1.4(15) ?
    C20K C21K C22K C23K . . . . -0.5(16) ?
    C21K C22K C23K C24K . . . . 2.2(16) ?
    C22K C23K C24K C19K . . . . -2.0(16) ?
    C20K C19K C24K C23K . . . . 0.1(14) ?
    P1K C19K C24K C23K . . . . 178.3(8) ?
    C19L P1L C1L C2L . . . . 91.8(9) ?
    C7L P1L C1L C2L . . . . -24.5(9) ?
    C13L P1L C1L C2L . . . . -146.3(8) ?
    C19L P1L C1L C6L . . . . -87.3(8) ?
    C7L P1L C1L C6L . . . . 156.5(7) ?
    C13L P1L C1L C6L . . . . 34.7(8) ?
    C6L C1L C2L C3L . . . . -1.4(14) ?
    P1L C1L C2L C3L . . . . 179.6(7) ?
    C1L C2L C3L C4L . . . . 0.8(15) ?
    C2L C3L C4L C5L . . . . 0.0(15) ?
    C3L C4L C5L C6L . . . . -0.4(15) ?
    C4L C5L C6L C1L . . . . -0.2(14) ?
    C2L C1L C6L C5L . . . . 1.0(14) ?
    P1L C1L C6L C5L . . . . -179.9(7) ?
    C19L P1L C7L C8L . . . . -45.8(8) ?
    C13L P1L C7L C8L . . . . -168.0(7) ?
    C1L P1L C7L C8L . . . . 73.3(8) ?
    C19L P1L C7L C12L . . . . 137.3(8) ?
    C13L P1L C7L C12L . . . . 15.2(9) ?
    C1L P1L C7L C12L . . . . -103.6(8) ?
    C12L C7L C8L C9L . . . . 3.0(14) ?
    P1L C7L C8L C9L . . . . -173.9(8) ?
    C7L C8L C9L C10L . . . . -1.8(16) ?
    C8L C9L C10L C11L . . . . -2.0(16) ?
    C9L C10L C11L C12L . . . . 4.6(16) ?
    C10L C11L C12L C7L . . . . -3.3(15) ?
    C8L C7L C12L C11L . . . . -0.5(14) ?
    P1L C7L C12L C11L . . . . 176.3(7) ?
    C19L P1L C13L C18L . . . . -4.3(9) ?
    C7L P1L C13L C18L . . . . 114.8(8) ?
    C1L P1L C13L C18L . . . . -125.8(8) ?
    C19L P1L C13L C14L . . . . 174.2(7) ?
    C7L P1L C13L C14L . . . . -66.8(8) ?
    C1L P1L C13L C14L . . . . 52.7(9) ?
    C18L C13L C14L C15L . . . . 0.1(15) ?
    P1L C13L C14L C15L . . . . -178.3(8) ?
    C13L C14L C15L C16L . . . . -0.6(17) ?
    C14L C15L C16L C17L . . . . 1.4(18) ?
    C15L C16L C17L C18L . . . . -1.6(19) ?
    C14L C13L C18L C17L . . . . -0.4(14) ?
    P1L C13L C18L C17L . . . . 178.1(8) ?
    C16L C17L C18L C13L . . . . 1.1(16) ?
    C7L P1L C19L C24L . . . . -53.0(9) ?
    C13L P1L C19L C24L . . . . 69.7(9) ?
    C1L P1L C19L C24L . . . . -170.7(8) ?
    C7L P1L C19L C20L . . . . 124.2(8) ?
    C13L P1L C19L C20L . . . . -113.2(8) ?
    C1L P1L C19L C20L . . . . 6.4(9) ?
    C24L C19L C20L C21L . . . . 1.6(14) ?
    P1L C19L C20L C21L . . . . -175.6(8) ?
    C19L C20L C21L C22L . . . . -2.8(15) ?
    C20L C21L C22L C23L . . . . 1.9(16) ?
    C21L C22L C23L C24L . . . . 0.2(15) ?
    C20L C19L C24L C23L . . . . 0.5(15) ?
    P1L C19L C24L C23L . . . . 177.7(8) ?
    C22L C23L C24L C19L . . . . -1.4(15) ?
    C19M P1M C1M C6M . . . . 139.2(8) ?
    C13M P1M C1M C6M . . . . -100.9(8) ?
    C7M P1M C1M C6M . . . . 19.6(9) ?
    C19M P1M C1M C2M . . . . -46.9(8) ?
    C13M P1M C1M C2M . . . . 73.0(9) ?
    C7M P1M C1M C2M . . . . -166.5(7) ?
    C6M C1M C2M C3M . . . . -1.6(14) ?
    P1M C1M C2M C3M . . . . -175.6(7) ?
    C1M C2M C3M C4M . . . . 0.3(14) ?
    C2M C3M C4M C5M . . . . -0.3(14) ?
    C3M C4M C5M C6M . . . . 1.5(15) ?
    C4M C5M C6M C1M . . . . -2.8(15) ?
    C2M C1M C6M C5M . . . . 2.9(14) ?
    P1M C1M C6M C5M . . . . 176.5(7) ?
    C19M P1M C7M C12M . . . . -13.0(10) ?
    C13M P1M C7M C12M . . . . -133.7(9) ?
    C1M P1M C7M C12M . . . . 105.0(9) ?
    C19M P1M C7M C8M . . . . 167.1(8) ?
    C13M P1M C7M C8M . . . . 46.4(10) ?
    C1M P1M C7M C8M . . . . -74.9(9) ?
    C12M C7M C8M C9M . . . . 0.2(17) ?
    P1M C7M C8M C9M . . . . -179.9(9) ?
    C7M C8M C9M C10M . . . . -0.9(19) ?
    C8M C9M C10M C11M . . . . 2(2) ?
    C9M C10M C11M C12M . . . . -3(2) ?
    C8M C7M C12M C11M . . . . -0.7(16) ?
    P1M C7M C12M C11M . . . . 179.3(9) ?
    C10M C11M C12M C7M . . . . 2.0(18) ?
    C19M P1M C13M C14M . . . . 100.6(9) ?
    C7M P1M C13M C14M . . . . -139.4(8) ?
    C1M P1M C13M C14M . . . . -17.1(10) ?
    C19M P1M C13M C18M . . . . -75.4(9) ?
    C7M P1M C13M C18M . . . . 44.6(10) ?
    C1M P1M C13M C18M . . . . 166.9(8) ?
    C18M C13M C14M C15M . . . . -0.3(15) ?
    P1M C13M C14M C15M . . . . -176.2(7) ?
    C13M C14M C15M C16M . . . . -0.7(14) ?
    C14M C15M C16M C17M . . . . 2.3(15) ?
    C15M C16M C17M C18M . . . . -3.0(17) ?
    C16M C17M C18M C13M . . . . 2.0(17) ?
    C14M C13M C18M C17M . . . . -0.4(17) ?
    P1M C13M C18M C17M . . . . 175.7(9) ?
    C13M P1M C19M C24M . . . . -162.7(7) ?
    C7M P1M C19M C24M . . . . 77.8(8) ?
    C1M P1M C19M C24M . . . . -43.2(9) ?
    C13M P1M C19M C20M . . . . 20.3(9) ?
    C7M P1M C19M C20M . . . . -99.2(8) ?
    C1M P1M C19M C20M . . . . 139.8(8) ?
    C24M C19M C20M C21M . . . . 1.3(14) ?
    P1M C19M C20M C21M . . . . 178.4(8) ?
    C19M C20M C21M C22M . . . . -0.8(16) ?
    C20M C21M C22M C23M . . . . -0.2(16) ?
    C21M C22M C23M C24M . . . . 0.8(15) ?
    C20M C19M C24M C23M . . . . -0.8(14) ?
    P1M C19M C24M C23M . . . . -177.9(8) ?
    C22M C23M C24M C19M . . . . -0.2(15) ?
    C19N P1N C1N C6N . . . . -24.0(10) ?
    C7N P1N C1N C6N . . . . 96.7(9) ?
    C13N P1N C1N C6N . . . . -144.7(8) ?
    C19N P1N C1N C2N . . . . 160.7(8) ?
    C7N P1N C1N C2N . . . . -78.6(9) ?
    C13N P1N C1N C2N . . . . 40.0(9) ?
    C6N C1N C2N C3N . . . . -0.9(15) ?
    P1N C1N C2N C3N . . . . 174.6(8) ?
    C1N C2N C3N C4N . . . . 1.3(16) ?
    C2N C3N C4N C5N . . . . -0.9(16) ?
    C3N C4N C5N C6N . . . . 0.0(15) ?
    C4N C5N C6N C1N . . . . 0.4(15) ?
    C2N C1N C6N C5N . . . . 0.1(15) ?
    P1N C1N C6N C5N . . . . -175.3(8) ?
    C19N P1N C7N C8N . . . . -45.6(10) ?
    C1N P1N C7N C8N . . . . -167.3(9) ?
    C13N P1N C7N C8N . . . . 74.2(10) ?
    C19N P1N C7N C12N . . . . 135.2(8) ?
    C1N P1N C7N C12N . . . . 13.4(9) ?
    C13N P1N C7N C12N . . . . -105.0(8) ?
    C12N C7N C8N C9N . . . . 3.2(17) ?
    P1N C7N C8N C9N . . . . -176.1(9) ?
    C7N C8N C9N C10N . . . . -3.0(19) ?
    C8N C9N C10N C11N . . . . 1.3(17) ?
    C9N C10N C11N C12N . . . . 0.3(16) ?
    C10N C11N C12N C7N . . . . -0.1(15) ?
    C8N C7N C12N C11N . . . . -1.6(14) ?
    P1N C7N C12N C11N . . . . 177.7(7) ?
    C19N P1N C13N C14N . . . . 89.4(9) ?
    C1N P1N C13N C14N . . . . -149.4(8) ?
    C7N P1N C13N C14N . . . . -29.8(10) ?
    C19N P1N C13N C18N . . . . -87.3(9) ?
    C1N P1N C13N C18N . . . . 33.9(10) ?
    C7N P1N C13N C18N . . . . 153.5(8) ?
    C18N C13N C14N C15N . . . . 1.1(15) ?
    P1N C13N C14N C15N . . . . -175.6(8) ?
    C13N C14N C15N C16N . . . . 0.7(17) ?
    C14N C15N C16N C17N . . . . -3.4(18) ?
    C15N C16N C17N C18N . . . . 4.2(18) ?
    C16N C17N C18N C13N . . . . -2.2(17) ?
    C14N C13N C18N C17N . . . . -0.4(16) ?
    P1N C13N C18N C17N . . . . 176.4(8) ?
    C1N P1N C19N C20N . . . . 82.1(10) ?
    C7N P1N C19N C20N . . . . -39.2(11) ?
    C13N P1N C19N C20N . . . . -158.2(9) ?
    C1N P1N C19N C24N . . . . -95.9(9) ?
    C7N P1N C19N C24N . . . . 142.8(8) ?
    C13N P1N C19N C24N . . . . 23.8(10) ?
    C24N C19N C20N C21N . . . . 1.2(19) ?
    P1N C19N C20N C21N . . . . -176.9(10) ?
    C19N C20N C21N C22N . . . . 1(2) ?
    C20N C21N C22N C23N . . . . -3(2) ?
    C21N C22N C23N C24N . . . . 1.8(19) ?
    C22N C23N C24N C19N . . . . 0.8(17) ?
    C20N C19N C24N C23N . . . . -2.3(16) ?
    P1N C19N C24N C23N . . . . 175.7(8) ?
loop_
    _geom_hbond_atom_site_label_D
    _geom_hbond_atom_site_label_H
    _geom_hbond_atom_site_label_A
    _geom_hbond_site_symmetry_A
    _geom_hbond_distance_DH
    _geom_hbond_distance_HA
    _geom_hbond_distance_DA
    _geom_hbond_angle_DHA
    C20I H20I I3 1_455 0.95 3.16 3.866(9) 133
    C20L H20L I6 . 0.95 3.09 3.821(9) 135
    C14M H14M I3 1_465 0.95 3.14 3.788(9) 127
    C8L H8L F3F 1_455 0.95 2.59 3.351(10) 138
    C20L H20L I6 . 0.95 3.09 3.821(9) 135
    C18M H18M F2C 2_656 0.95 2.56 3.257(11) 130
    C18L H18L O2S . 0.95 2.61 3.25(2) 125
    O1S H1S I1 . 0.85 2.71 3.561(15) 177
    O2S H2S O1S . 0.85 1.83 2.68(3) 176
_shelx_hkl_checksum     10210
_shelx_hkl_file
;
   2   0   0  270.47    6.51
   3   0   0    2.31    0.40
   4   0   0  267.16    5.51
   5   0   0    0.22    0.53
   6   0   0  168.74    4.21
   7   0   0   23.38    1.39
   8   0   0  122.94    3.64
   9   0   0  198.30    5.23
  10   0   0   82.36    3.01
  11   0   0   58.44    4.81
  12   0   0 1029.66   26.62
  13   0   0    5.59    2.41
  14   0   0  347.55   12.93
  15   0   0    5.50    2.82
  16   0   0    5.52    2.81
  17   0   0    0.06    2.74
  18   0   0    0.44    3.18
  19   0   0  110.62    8.49
  20   0   0   46.66    6.47
  21   0   0    5.30    4.01
  22   0   0   28.83    6.15
  23   0   0   23.03    6.94
   1   1   0   62.02    1.94
   2   1   0  791.25   10.93
   3   1   0  136.69    2.91
   4   1   0   69.66    1.76
   5   1   0  110.82    2.80
   6   1   0  399.28    6.61
   7   1   0   67.43    2.15
   8   1   0  260.66    5.13
   9   1   0 1208.95   17.85
  10   1   0   66.27    2.45
  11   1   0  150.46    4.01
  12   1   0  286.21    7.62
  13   1   0  401.04    9.71
  14   1   0  291.71    8.17
  15   1   0  206.05    6.95
  16   1   0   28.81    3.34
  17   1   0   93.53    5.13
  18   1   0   46.35    3.96
  19   1   0  173.66    7.28
  20   1   0    5.65    2.70
  21   1   0   27.21    3.96
  22   1   0   46.42    5.05
  23   1   0   42.96    6.03
   0   2   0  505.51    9.80
   1   2   0    2.16    0.23
   2   2   0  110.51    2.19
   3   2   0   33.65    0.93
   4   2   0 6777.09   94.58
   5   2   0  375.07    6.18
   6   2   0   25.53    1.32
   7   2   0  601.05    9.56
   8   2   0   11.23    1.12
   9   2   0  179.07    4.24
  10   2   0  136.48    3.75
  11   2   0   91.79    3.19
  12   2   0   13.86    2.04
  13   2   0  389.61    9.53
  14   2   0  227.75    7.11
  15   2   0  298.45    8.65
  16   2   0   77.84    4.55
  17   2   0  108.65    5.48
  18   2   0   60.63    4.51
  19   2   0  119.08    6.18
  20   2   0   48.73    4.51
  21   2   0   27.12    4.02
  22   2   0   67.01    5.83
  23   2   0   39.15    8.53
   1   3   0   30.71    0.93
   2   3   0  142.74    2.33
   3   3   0  154.83    2.59
   4   3   0 1326.12   16.60
   5   3   0  664.41   10.02
   6   3   0   89.98    2.53
   7   3   0   36.35    1.72
   8   3   0   56.81    2.23
   9   3   0  115.72    3.40
  10   3   0   31.20    1.91
  11   3   0  152.54    4.24
  12   3   0  151.71    4.40
  13   3   0   88.91    4.26
  14   3   0  227.56    7.13
  15   3   0   53.26    3.78
  16   3   0  130.58    5.76
  17   3   0   48.02    3.93
  18   3   0  614.56   14.74
  19   3   0  109.80    5.93
  20   3   0   23.10    3.57
  21   3   0   62.68    5.18
  22   3   0   31.06    4.29
  23   3   0   22.19    6.55
   0   4   0   64.11    1.93
   1   4   0  278.67    3.97
   2   4   0  468.78    7.04
   3   4   0  451.50    6.26
   4   4   0  355.40    5.25
   5   4   0   12.41    0.80
   6   4   0  831.43   12.51
   7   4   0   11.50    1.14
   8   4   0  543.34    9.21
   9   4   0  203.50    4.75
  10   4   0  304.15    6.39
  11   4   0  192.28    4.93
  12   4   0    9.83    1.54
  13   4   0  106.96    4.66
  14   4   0  153.51    5.76
  15   4   0   70.99    4.17
  16   4   0   22.44    3.04
  17   4   0  100.23    5.34
  18   4   0   64.99    4.69
  19   4   0    8.18    2.76
  20   4   0   15.16    3.10
  21   4   0   30.32    4.10
  22   4   0   31.56    4.48
  23   4   0   33.85    7.26
   1   5   0  200.01    3.17
   2   5   0   99.87    2.00
   3   5   0 1877.64   23.15
   4   5   0  200.52    3.25
   5   5   0  230.47    3.95
   6   5   0  673.33    9.43
   7   5   0   14.55    0.95
   8   5   0  158.61    3.99
   9   5   0  226.43    5.17
  10   5   0  273.44    6.03
  11   5   0  401.96    8.48
  12   5   0   37.34    2.40
  13   5   0   19.77    2.42
  14   5   0   37.31    3.18
  15   5   0  213.79    7.18
  16   5   0   70.06    4.39
  17   5   0   22.87    3.09
  18   5   0  100.02    5.50
  19   5   0   38.54    4.04
  20   5   0   17.60    3.29
  21   5   0   41.62    4.53
  22   5   0   12.43    3.33
  23   5   0   10.24    5.32
   0   6   0 1890.35   36.15
   1   6   0  215.18    3.50
   2   6   0   35.11    1.23
   3   6   0  101.63    2.23
   4   6   0  971.73   12.78
   5   6   0   71.75    1.94
   6   6   0  220.50    4.02
   7   6   0   51.81    1.74
   8   6   0   39.42    1.49
   9   6   0   24.53    1.81
  10   6   0  231.38    5.70
  11   6   0  334.89    7.20
  12   6   0  283.03    7.53
  13   6   0   64.25    3.72
  14   6   0  370.05    9.62
  15   6   0  138.96    5.69
  16   6   0   29.53    3.15
  17   6   0   19.71    2.96
  18   6   0  116.72    5.91
  19   6   0   25.48    3.35
  20   6   0   54.96    4.61
  21   6   0   57.19    5.05
  22   6   0    8.17    3.04
  23   6   0    8.05    4.95
   1   7   0   46.45    1.65
   2   7   0  295.24    4.67
   3   7   0    8.60    0.87
   4   7   0  229.17    4.02
   5   7   0  120.66    2.70
   6   7   0   44.73    1.66
   7   7   0  235.76    4.42
   8   7   0  142.23    3.22
   9   7   0  165.62    3.58
  10   7   0   92.77    3.41
  11   7   0   27.15    2.13
  12   7   0   31.61    2.33
  13   7   0   73.23    3.65
  14   7   0   21.22    2.71
  15   7   0   31.01    3.10
  16   7   0  121.81    5.65
  17   7   0   91.17    5.04
  18   7   0   41.30    3.82
  19   7   0  140.73    6.65
  20   7   0   21.08    3.60
  21   7   0   28.33    4.09
  22   7   0   19.65    6.60
   0   8   0 1251.51   22.70
   1   8   0  231.85    3.98
   2   8   0   11.82    0.88
   3   8   0    7.10    0.79
   4   8   0  893.51   12.11
   5   8   0  154.07    3.28
   6   8   0   15.82    1.16
   7   8   0  689.82   10.08
   8   8   0  220.05    4.40
   9   8   0   65.31    2.16
  10   8   0  109.21    4.17
  11   8   0  487.24    9.45
  12   8   0    2.45    1.44
  13   8   0    3.93    1.58
  14   8   0   17.84    2.56
  15   8   0  229.07    7.46
  16   8   0    5.68    2.23
  17   8   0   71.56    4.68
  18   8   0  125.64    6.37
  19   8   0   23.50    3.33
  20   8   0   16.26    3.40
  21   8   0   10.13    3.50
   1   9   0   95.20    2.35
   2   9   0   59.30    1.85
   3   9   0   15.25    1.04
   4   9   0   41.52    1.64
   5   9   0 2311.83   29.06
   6   9   0  233.16    4.47
   7   9   0   87.01    2.54
   8   9   0  202.65    4.34
   9   9   0  173.50    3.91
  10   9   0  229.64    5.69
  11   9   0   93.23    3.64
  12   9   0   84.42    3.63
  13   9   0  120.95    4.45
  14   9   0    2.37    1.83
  15   9   0  171.00    6.44
  16   9   0   41.78    3.61
  17   9   0   80.04    4.88
  18   9   0   52.47    4.28
  19   9   0   68.94    6.23
  20   9   0   53.16    5.63
  21   9   0    0.90    2.64
   0  10   0   25.60    1.88
   1  10   0  135.12    3.04
   2  10   0  209.04    4.01
   3  10   0  734.60   10.43
   4  10   0   74.56    2.27
   5  10   0  674.45    9.90
   6  10   0   43.12    1.95
   7  10   0  736.64   10.85
   8  10   0   43.13    1.96
   9  10   0  367.78    6.57
  10  10   0  380.03    7.93
  11  10   0   25.56    2.16
  12  10   0    3.06    1.46
  13  10   0   85.76    3.85
  14  10   0  223.81    7.17
  15  10   0  144.62    5.91
  16  10   0   57.60    4.16
  17  10   0   53.59    4.07
  18  10   0   16.70    3.88
  19  10   0   35.98    4.82
  20  10   0   24.17    4.13
  21  10   0   22.04    3.94
   1  11   0  387.22    6.48
   2  11   0   73.39    2.28
   3  11   0  128.52    3.21
   4  11   0  278.89    5.09
   5  11   0   44.01    1.98
   6  11   0  116.18    3.07
   7  11   0  134.88    3.41
   8  11   0  155.51    3.81
   9  11   0  740.92   11.89
  10  11   0    6.47    1.50
  11  11   0   93.19    3.74
  12  11   0   62.78    3.27
  13  11   0   15.62    2.16
  14  11   0   28.00    2.53
  15  11   0  189.53    6.77
  16  11   0   10.31    3.11
  17  11   0   20.95    3.84
  18  11   0   93.72    6.57
  19  11   0   11.27    3.93
  20  11   0    6.58    3.20
  21  11   0  106.74    8.96
   0  12   0   59.27    3.02
   1  12   0  774.12   11.75
   2  12   0  372.26    6.34
   3  12   0  109.58    2.93
   4  12   0   78.85    2.52
   5  12   0  105.81    2.95
   6  12   0  540.42    8.65
   7  12   0  297.61    5.71
   8  12   0  600.75    9.58
   9  12   0    7.71    1.42
  10  12   0  120.23    4.08
  11  12   0   78.67    3.51
  12  12   0  315.60    7.56
  13  12   0  265.38    6.95
  14  12   0  145.03    6.05
  15  12   0    1.49    2.44
  16  12   0   25.08    4.01
  17  12   0   28.33    4.47
  18  12   0   95.58    6.81
  19  12   0    3.27    3.03
  20  12   0  143.77    8.32
  21  12   0    2.24    5.81
   1  13   0  218.75    4.53
   2  13   0   27.83    1.63
   3  13   0   47.68    2.14
   4  13   0  221.64    4.64
   5  13   0  343.66    6.28
   6  13   0  125.90    3.44
   7  13   0  320.93    5.66
   8  13   0   54.46    2.36
   9  13   0   52.80    2.74
  10  13   0   29.19    2.23
  11  13   0   13.84    1.88
  12  13   0  170.21    6.36
  13  13   0    4.28    2.16
  14  13   0   97.38    5.25
  15  13   0   45.23    4.65
  16  13   0   18.63    3.81
  17  13   0   53.25    5.20
  18  13   0   22.23    4.10
  19  13   0   36.95    5.13
  20  13   0    7.73    3.53
   0  14   0   81.61    3.86
   1  14   0  464.59    7.79
   2  14   0  456.36    7.71
   3  14   0 1450.02   20.59
   4  14   0  478.20    8.75
   5  14   0  225.97    4.89
   6  14   0  215.09    4.80
   7  14   0  223.75    4.96
   8  14   0  135.06    3.72
   9  14   0   94.84    4.50
  10  14   0  148.89    5.63
  11  14   0    7.00    2.11
  12  14   0  126.77    5.65
  13  14   0  210.17    7.38
  14  14   0  300.33    9.17
  15  14   0   13.99    3.21
  16  14   0   63.78    5.50
  17  14   0   51.77    5.29
  18  14   0  100.90    7.03
  19  14   0   55.03    5.56
  20  14   0    5.22    4.04
   1  15   0   28.36    1.81
   2  15   0  136.67    3.69
   3  15   0  187.84    4.41
   4  15   0  206.05    4.70
   5  15   0   30.00    1.89
   6  15   0   82.87    2.99
   7  15   0   68.63    3.17
   8  15   0  178.76    5.12
   9  15   0  168.05    6.13
  10  15   0  624.34   13.68
  11  15   0  121.28    5.43
  12  15   0   34.67    3.45
  13  15   0  247.34    8.17
  14  15   0   67.31    4.63
  15  15   0   18.99    3.67
  16  15   0   51.77    5.14
  17  15   0   43.00    4.92
  18  15   0    8.79    3.20
  19  15   0    8.31    3.17
  20  15   0   15.48    7.33
   0  16   0  150.26    5.63
   1  16   0   25.64    1.84
   2  16   0   29.32    1.89
   3  16   0  162.77    4.19
   4  16   0  199.20    4.75
   5  16   0    2.11    1.30
   6  16   0   53.81    2.94
   7  16   0   12.07    1.79
   8  16   0   60.41    3.15
   9  16   0   42.37    3.24
  10  16   0  249.98    7.74
  11  16   0    4.85    2.24
  12  16   0  162.88    6.46
  13  16   0   70.20    4.66
  14  16   0   19.36    3.20
  15  16   0   76.89    5.74
  16  16   0   71.51    5.90
  17  16   0   48.27    5.06
  18  16   0   21.12    3.86
  19  16   0   21.87    4.10
   1  17   0   87.85    3.14
   2  17   0  195.59    4.76
   3  17   0  141.79    4.71
   4  17   0   26.63    2.18
   5  17   0   47.12    2.69
   6  17   0  106.18    4.11
   7  17   0   33.27    2.55
   8  17   0   45.89    2.87
   9  17   0  162.54    6.07
  10  17   0   44.16    3.62
  11  17   0   42.33    3.77
  12  17   0   68.00    4.46
  13  17   0   48.26    4.13
  14  17   0    9.76    2.77
  15  17   0   41.76    4.04
  16  17   0   57.28    5.35
  17  17   0  122.31    7.50
  18  17   0   20.47    4.17
  19  17   0   21.94    7.65
   0  18   0   50.88    3.55
   1  18   0  107.73    3.88
   2  18   0   32.73    2.32
   3  18   0   30.04    2.31
   4  18   0  161.42    5.09
   5  18   0    1.99    1.29
   6  18   0   46.54    2.83
   7  18   0    5.67    1.61
   8  18   0  278.69    8.12
   9  18   0   91.35    4.76
  10  18   0   13.51    2.72
  11  18   0   38.80    3.68
  12  18   0  118.89    5.88
  13  18   0   46.62    4.08
  14  18   0   58.31    4.53
  15  18   0   31.76    3.79
  16  18   0   40.39    4.71
  17  18   0   36.21    4.62
  18  18   0   66.64    5.99
   1  19   0   11.79    1.96
   2  19   0  536.28   10.54
   3  19   0    8.46    1.72
   4  19   0  140.03    4.69
   5  19   0  272.99    7.14
   6  19   0   74.17    3.65
   7  19   0   77.87    3.78
   8  19   0  141.48    5.06
   9  19   0   62.16    4.23
  10  19   0  112.47    5.46
  11  19   0    8.91    2.54
  12  19   0   89.14    5.70
  13  19   0   12.93    2.78
  14  19   0  101.49    5.83
  15  19   0    0.39    2.19
  16  19   0    7.71    2.65
  17  19   0   51.61    5.26
  18  19   0   12.60    6.14
   0  20   0  334.73   12.46
   1  20   0   22.35    2.54
   2  20   0  380.30    9.53
   3  20   0  528.71   11.94
   4  20   0   20.46    2.21
   5  20   0  155.29    5.17
   6  20   0   53.51    3.26
   7  20   0  301.45    8.84
   8  20   0  132.39    5.06
   9  20   0   58.96    4.18
  10  20   0    1.41    2.10
  11  20   0   38.10    3.77
  12  20   0   53.07    4.31
  13  20   0   74.73    5.08
  14  20   0   64.20    4.88
  15  20   0    2.29    2.31
  16  20   0  146.80    7.97
  17  20   0   81.81    6.48
   1  21   0  121.25    5.08
   2  21   0  150.17    5.61
   3  21   0   60.01    3.73
   4  21   0  114.90    5.05
   5  21   0   95.92    4.69
   6  21   0  247.76    7.63
   7  21   0   90.29    4.18
   8  21   0  126.70    5.01
   9  21   0   48.71    4.14
  10  21   0   70.39    4.73
  11  21   0   18.29    3.17
  12  21   0   37.09    3.94
  13  21   0   31.84    3.72
  14  21   0   12.42    2.65
  15  21   0   28.10    3.41
  16  21   0   23.10    4.05
  17  21   0   65.50    9.78
   0  22   0   38.67    4.67
   1  22   0  160.50    6.01
   2  22   0   23.19    2.66
   3  22   0   54.02    3.70
   4  22   0   90.72    4.76
   5  22   0  110.78    5.11
   6  22   0  127.40    5.46
   7  22   0   34.51    3.79
   8  22   0   67.16    4.33
   9  22   0   51.49    4.12
  10  22   0  194.09    7.70
  11  22   0    3.09    2.44
  12  22   0   57.57    4.58
  13  22   0    1.85    2.33
  14  22   0   15.83    2.84
  15  22   0   27.77    3.65
  16  22   0    6.74    4.35
   1  23   0   21.70    2.71
   2  23   0   70.98    4.22
   3  23   0   64.28    4.05
   4  23   0   17.81    2.56
   5  23   0   27.19    3.09
   6  23   0  116.32    5.40
   7  23   0   45.32    4.30
   8  23   0   33.81    3.46
   9  23   0   63.60    5.28
  10  23   0    6.70    3.21
  11  23   0   -1.77    2.64
  12  23   0   12.42    3.57
  13  23   0   31.81    4.08
  14  23   0   42.57    4.88
  15  23   0    3.47    3.46
   0  24   0   18.00    4.09
   1  24   0   95.71    5.09
   2  24   0   94.41    4.99
   3  24   0    5.90    2.14
   4  24   0   27.14    3.08
   5  24   0  101.83    5.18
   6  24   0    1.86    1.99
   7  24   0  112.41    6.53
   8  24   0  245.76    9.82
   9  24   0   32.71    5.34
  10  24   0   22.56    4.47
  11  24   0    8.46    3.57
  12  24   0   35.60    5.25
  13  24   0   85.89    7.55
  14  24   0    2.25    3.96
   1  25   0  128.29    5.99
   2  25   0   14.32    2.91
   3  25   0    7.65    2.31
   4  25   0   41.33    4.38
   5  25   0   13.03    3.15
   6  25   0  161.96    7.82
   7  25   0   16.34    4.53
   8  25   0   59.73    6.51
   9  25   0    2.43    3.31
  10  25   0   20.93    4.16
  11  25   0    9.65    5.08
  12  25   0   13.56    4.46
  13  25   0   15.35    6.00
   0  26   0   -0.19    5.22
   1  26   0   52.06    6.70
   2  26   0    9.92    4.17
   3  26   0  105.39    8.64
   4  26   0   34.41    5.63
   5  26   0  120.54    9.32
   6  26   0    5.47    5.79
   7  26   0  146.33   14.62
   8  26   0   37.53    8.47
   9  26   0   30.21    8.35
  10  26   0   32.48    8.93
   1  27   0   19.40    5.25
   2  27   0   67.70    7.59
   3  27   0   10.73    4.69
   4  27   0   15.96    5.47
   5  27   0   28.21    5.87
   6  27   0   24.97    7.46
   7  27   0   54.75   10.66
   8  27   0    4.84    6.69
   0  28   0   56.08   10.19
   1  28   0   27.92    5.92
   2  28   0    4.50    4.51
   3  28   0   88.85    8.51
   4  28   0   60.51    7.13
   5  28   0    0.14    4.71
   1  29   0   10.52    4.47
   2  29   0   11.72    4.79
   3  29   0   65.26    9.91
   4  29   0   44.27    7.96
   4  30   0   24.75    7.05
 -23   0   1   26.19    7.42
 -22   0   1   39.66    6.79
 -21   0   1  140.95   10.51
 -20   0   1   39.81    6.05
 -19   0   1  145.95    9.47
 -18   0   1    6.23    3.36
 -17   0   1    9.32    3.65
 -16   0   1   60.86    6.27
 -15   0   1  713.08   21.58
 -14   0   1   77.22    5.87
 -13   0   1    1.38    2.08
 -12   0   1  162.70    7.72
 -11   0   1 1070.48   21.98
 -10   0   1   69.70    2.88
  -9   0   1  245.28    6.18
  -8   0   1  285.30    6.71
  -7   0   1  749.87   14.43
  -6   0   1    6.37    0.84
  -5   0   1    8.86    0.89
  -4   0   1  333.35    6.73
  -3   0   1  209.67    5.06
  -2   0   1    1.64    0.32
   2   0   1   26.75    0.67
   3   0   1 2722.59   46.60
   4   0   1   32.85    1.50
   5   0   1  764.74   14.14
   6   0   1    3.59    0.73
   7   0   1   42.33    2.14
   8   0   1    5.85    0.79
   9   0   1  744.75   19.22
  10   0   1   14.55    2.52
  11   0   1  442.00   13.70
  12   0   1    2.44    2.13
  13   0   1  271.12   10.64
  14   0   1   45.96    4.70
  15   0   1  669.05   20.61
  16   0   1   26.27    4.30
  17   0   1  110.13    7.81
  18   0   1   13.78    4.09
  19   0   1    3.95    3.12
  20   0   1   76.19    7.70
  21   0   1   34.42    6.16
  22   0   1   17.62    5.65
  23   0   1   28.14    7.63
 -23   1   1   12.77    4.17
 -22   1   1   14.47    3.95
 -21   1   1  121.20    6.82
 -20   1   1   21.39    3.65
 -19   1   1   26.11    3.58
 -18   1   1   70.06    4.72
 -17   1   1  142.84    6.16
 -16   1   1   21.22    2.93
 -15   1   1   92.69    4.76
 -14   1   1   33.71    3.04
 -13   1   1  331.35    8.59
 -12   1   1   52.89    3.27
 -11   1   1   71.65    2.70
 -10   1   1  600.15   10.18
  -9   1   1  176.94    4.15
  -8   1   1  583.07    9.50
  -7   1   1  413.51    6.18
  -6   1   1 1177.98   17.47
  -5   1   1   20.25    0.86
  -4   1   1 1391.24   17.27
  -3   1   1   25.56    0.70
  -2   1   1 3711.36   54.52
  -1   1   1  137.63    2.08
   1   1   1   53.94    1.08
   2   1   1  326.98    5.84
   3   1   1  148.99    2.73
   4   1   1   73.62    1.83
   5   1   1  368.79    5.99
   6   1   1  252.89    4.65
   7   1   1   55.34    1.89
   8   1   1  936.93   14.07
   9   1   1    5.09    0.91
  10   1   1   16.33    1.32
  11   1   1   65.04    2.50
  12   1   1   13.68    2.12
  13   1   1   82.60    4.08
  14   1   1   21.53    2.56
  15   1   1   51.63    3.69
  16   1   1   27.01    3.05
  17   1   1   85.43    4.93
  18   1   1  128.57    6.19
  19   1   1   63.68    4.71
  20   1   1   55.64    4.71
  21   1   1   12.89    3.58
  22   1   1   15.61    3.81
  23   1   1   42.68    8.75
 -23   2   1   29.46    7.44
 -22   2   1    0.16    2.86
 -21   2   1   14.62    3.46
 -20   2   1   32.20    3.92
 -19   2   1   63.05    4.75
 -18   2   1  102.16    5.58
 -17   2   1   51.74    4.04
 -16   2   1   38.85    3.49
 -15   2   1  342.65    9.41
 -14   2   1   43.22    3.31
 -13   2   1   43.11    3.15
 -12   2   1   81.90    3.93
 -11   2   1   73.69    2.88
 -10   2   1    2.79    1.05
  -9   2   1  159.85    4.00
  -8   2   1  182.48    4.13
  -7   2   1  177.18    3.89
  -6   2   1  803.07   11.99
  -5   2   1   92.24    1.95
  -4   2   1 1329.13   18.94
  -3   2   1   72.04    1.49
  -2   2   1   72.15    1.60
  -1   2   1  298.75    4.83
   0   2   1  171.56    2.87
   1   2   1    0.32    0.39
   2   2   1 1099.08   15.31
   3   2   1  272.71    4.53
   4   2   1   53.07    1.67
   5   2   1   74.47    2.07
   6   2   1 1883.28   25.88
   7   2   1  762.61   11.66
   8   2   1   28.35    1.55
   9   2   1 1946.04   27.46
  10   2   1  130.27    3.63
  11   2   1  859.12   13.90
  12   2   1  714.85   14.21
  13   2   1  300.60    8.03
  14   2   1  319.46    8.65
  15   2   1    2.55    1.83
  16   2   1  211.59    7.24
  17   2   1  129.60    5.93
  18   2   1   68.16    4.68
  19   2   1   13.32    3.01
  20   2   1   30.47    3.92
  21   2   1   11.93    3.37
  22   2   1    7.95    3.44
  23   2   1   12.12    6.54
 -23   3   1    3.20    4.86
 -22   3   1   13.06    3.63
 -21   3   1   23.27    3.98
 -20   3   1    8.33    2.80
 -19   3   1    3.59    2.45
 -18   3   1  194.83    7.53
 -17   3   1   21.23    3.06
 -16   3   1   50.55    3.90
 -15   3   1   83.90    4.57
 -14   3   1   44.89    3.30
 -13   3   1    1.76    1.59
 -12   3   1  314.80    7.58
 -11   3   1   -0.02    1.02
 -10   3   1   88.29    3.25
  -9   3   1  172.24    4.25
  -8   3   1   18.96    1.41
  -7   3   1  266.89    5.22
  -6   3   1 3411.70   45.59
  -5   3   1  131.41    2.55
  -4   3   1    6.17    0.70
  -3   3   1 3908.12   51.44
  -2   3   1   32.48    0.77
  -1   3   1  179.95    2.89
   0   3   1  798.10    9.93
   1   3   1    9.36    0.48
   2   3   1    9.86    0.55
   3   3   1  514.11    7.95
   4   3   1  229.20    3.61
   5   3   1   74.47    2.15
   6   3   1  798.34   12.00
   7   3   1  169.58    3.84
   8   3   1  137.52    3.51
   9   3   1  645.75   10.72
  10   3   1    6.31    1.16
  11   3   1  425.53    8.20
  12   3   1 1082.17   19.65
  13   3   1   66.98    3.74
  14   3   1   22.37    2.61
  15   3   1   20.12    2.82
  16   3   1   42.89    3.67
  17   3   1   52.42    4.01
  18   3   1  234.77    8.26
  19   3   1   31.85    3.71
  20   3   1    4.03    2.58
  21   3   1    2.45    3.03
  22   3   1   35.15    4.77
  23   3   1   54.97    9.19
 -23   4   1    8.84    4.89
 -22   4   1   43.32    4.80
 -21   4   1   57.31    5.10
 -20   4   1   87.65    5.57
 -19   4   1   58.37    4.67
 -18   4   1   25.48    3.35
 -17   4   1    8.21    2.27
 -16   4   1   10.35    2.48
 -15   4   1   56.48    3.83
 -14   4   1    7.96    1.99
 -13   4   1  167.97    6.84
 -12   4   1   33.22    2.29
 -11   4   1   35.41    2.30
 -10   4   1  601.95   10.46
  -9   4   1  236.80    5.25
  -8   4   1    5.90    1.14
  -7   4   1  502.18    8.45
  -6   4   1  218.28    3.83
  -5   4   1 1918.24   23.84
  -4   4   1  370.20    5.42
  -3   4   1  158.50    2.73
  -2   4   1    2.58    0.45
  -1   4   1  509.99    7.29
   0   4   1    8.51    0.52
   1   4   1  183.85    3.09
   2   4   1  672.53    9.91
   3   4   1  214.79    3.44
   4   4   1   85.19    1.91
   5   4   1 1391.09   19.50
   6   4   1  335.57    6.02
   7   4   1   75.35    2.50
   8   4   1   12.21    1.23
   9   4   1  208.52    4.82
  10   4   1  248.65    5.61
  11   4   1   52.79    2.57
  12   4   1  271.38    6.36
  13   4   1   21.70    2.43
  14   4   1  106.62    4.84
  15   4   1   45.74    3.50
  16   4   1  501.35   12.27
  17   4   1   10.97    2.71
  18   4   1   26.66    3.42
  19   4   1    2.04    2.30
  20   4   1   38.10    4.23
  21   4   1   37.36    4.41
  22   4   1   31.56    4.29
  23   4   1   72.55   10.49
 -23   5   1   17.91    6.37
 -22   5   1   15.82    3.61
 -21   5   1   38.89    4.41
 -20   5   1   59.84    4.91
 -19   5   1   14.95    3.10
 -18   5   1   99.00    5.46
 -17   5   1    1.31    2.12
 -16   5   1   69.76    4.39
 -15   5   1  109.83    5.26
 -14   5   1   18.74    2.50
 -13   5   1   89.32    4.27
 -12   5   1  100.72    3.71
 -11   5   1  115.60    3.81
 -10   5   1  130.61    3.90
  -9   5   1   30.21    1.92
  -8   5   1  275.22    5.68
  -7   5   1  589.14    8.55
  -6   5   1  420.45    6.41
  -5   5   1 1083.47   14.12
  -4   5   1  172.18    3.12
  -3   5   1  851.96   11.11
  -2   5   1  154.19    2.66
  -1   5   1   89.14    1.80
   0   5   1  963.34   12.18
   1   5   1   39.98    1.17
   2   5   1    7.40    0.62
   3   5   1  113.69    2.30
   4   5   1 1174.59   15.05
   5   5   1   86.74    2.08
   6   5   1   34.58    1.30
   7   5   1  182.96    4.19
   8   5   1  402.68    7.42
   9   5   1   24.95    1.74
  10   5   1  246.78    5.66
  11   5   1   63.60    2.94
  12   5   1  119.77    4.02
  13   5   1  102.43    4.54
  14   5   1   71.66    4.06
  15   5   1  104.69    5.21
  16   5   1   -0.40    1.86
  17   5   1    8.21    2.46
  18   5   1   46.45    4.06
  19   5   1   56.71    4.53
  20   5   1   17.64    3.32
  21   5   1   29.28    4.09
  22   5   1   48.74    4.82
  23   5   1    2.18    4.82
 -22   6   1   45.64    4.63
 -21   6   1   17.20    3.63
 -20   6   1    1.78    2.55
 -19   6   1   19.50    3.18
 -18   6   1   77.62    4.94
 -17   6   1   40.07    3.71
 -16   6   1   87.73    4.81
 -15   6   1  159.17    6.12
 -14   6   1  505.59   11.76
 -13   6   1   29.16    2.37
 -12   6   1  219.23    6.23
 -11   6   1  485.22    9.81
 -10   6   1   48.03    2.51
  -9   6   1  233.13    5.40
  -8   6   1  544.13    8.25
  -7   6   1  115.86    2.88
  -6   6   1  304.82    5.07
  -5   6   1 1256.73   16.27
  -4   6   1   41.86    1.45
  -3   6   1  530.47    8.13
  -2   6   1 1131.90   14.41
  -1   6   1   89.81    1.92
   0   6   1  199.94    3.30
   1   6   1   11.15    0.82
   2   6   1 1134.79   14.44
   3   6   1 3488.66   48.00
   4   6   1    2.94    0.65
   5   6   1   26.21    1.20
   6   6   1  996.50   13.36
   7   6   1  367.17    5.93
   8   6   1  866.98   13.66
   9   6   1   42.67    2.25
  10   6   1  341.44    7.09
  11   6   1  545.49   10.10
  12   6   1  178.17    5.02
  13   6   1   70.37    3.89
  14   6   1   81.48    4.35
  15   6   1   35.66    3.28
  16   6   1  102.00    5.22
  17   6   1  250.30    8.27
  18   6   1   52.64    4.27
  19   6   1   35.27    3.86
  20   6   1    4.18    2.57
  21   6   1   54.40    5.03
  22   6   1   29.19    4.12
  23   6   1   37.23    8.10
 -22   7   1   20.74    7.76
 -21   7   1   37.17    4.38
 -20   7   1   67.89    5.12
 -19   7   1   25.56    3.45
 -18   7   1   28.47    3.48
 -17   7   1   43.67    3.77
 -16   7   1  167.11    6.49
 -15   7   1   19.57    2.72
 -14   7   1  191.77    6.51
 -13   7   1  229.51    6.14
 -12   7   1    4.28    1.44
 -11   7   1  208.86    5.41
 -10   7   1  143.78    4.29
  -9   7   1  570.49    8.78
  -8   7   1  698.51   10.23
  -7   7   1  711.40   10.24
  -6   7   1  604.90    8.80
  -5   7   1   28.49    1.30
  -4   7   1    9.63    0.81
  -3   7   1  227.93    3.90
  -2   7   1 1741.11   21.71
  -1   7   1   43.32    1.39
   0   7   1  354.66    5.31
   1   7   1 1912.41   23.67
   2   7   1  213.02    3.67
   3   7   1   19.67    1.05
   4   7   1  115.92    2.74
   5   7   1  361.46    5.77
   6   7   1  100.92    2.52
   7   7   1  149.38    3.25
   8   7   1   78.32    2.29
   9   7   1  675.98   11.48
  10   7   1  317.19    6.81
  11   7   1  109.18    3.82
  12   7   1   52.23    2.88
  13   7   1   54.84    3.03
  14   7   1   94.79    4.68
  15   7   1  141.24    5.77
  16   7   1  173.41    6.65
  17   7   1  245.10    8.25
  18   7   1   42.38    3.89
  19   7   1  116.30    6.17
  20   7   1   11.57    3.11
  21   7   1   10.01    3.30
  22   7   1   22.55    5.10
 -21   8   1  198.12    9.91
 -20   8   1    6.75    3.25
 -19   8   1   70.37    4.95
 -18   8   1  182.33    7.27
 -17   8   1   20.65    2.95
 -16   8   1  101.52    5.22
 -15   8   1  271.28    8.24
 -14   8   1   29.93    2.88
 -13   8   1   77.58    3.56
 -12   8   1  375.06    8.12
 -11   8   1   27.63    2.19
 -10   8   1   85.63    3.44
  -9   8   1 1768.91   23.17
  -8   8   1  352.33    6.08
  -7   8   1   23.85    1.41
  -6   8   1  365.37    6.03
  -5   8   1   43.72    1.65
  -4   8   1  164.30    3.29
  -3   8   1   72.17    1.96
  -2   8   1  304.86    4.91
  -1   8   1  105.43    2.48
   0   8   1 2452.31   30.14
   1   8   1  639.51    8.88
   2   8   1    6.77    0.75
   3   8   1 3139.50   38.35
   4   8   1   28.48    1.33
   5   8   1  265.76    4.85
   6   8   1   80.73    2.30
   7   8   1  478.46    7.52
   8   8   1   93.64    2.61
   9   8   1   31.91    1.53
  10   8   1  206.85    5.50
  11   8   1  224.75    5.77
  12   8   1   88.09    3.70
  13   8   1   81.76    3.67
  14   8   1   60.57    3.84
  15   8   1  682.55   14.95
  16   8   1   47.34    3.73
  17   8   1   24.57    3.19
  18   8   1   95.69    5.39
  19   8   1   24.30    3.39
  20   8   1   30.67    4.01
  21   8   1  108.37    6.38
  22   8   1   75.85   11.41
 -21   9   1   54.80    5.55
 -20   9   1   51.59    5.69
 -19   9   1   29.85    4.37
 -18   9   1   26.35    3.43
 -17   9   1   46.51    3.87
 -16   9   1   28.29    3.14
 -15   9   1  177.89    6.56
 -14   9   1   91.12    4.53
 -13   9   1   15.50    2.13
 -12   9   1   50.02    2.90
 -11   9   1   12.02    1.77
 -10   9   1 1212.34   21.01
  -9   9   1  375.23    6.97
  -8   9   1  159.75    3.68
  -7   9   1  546.58    8.45
  -6   9   1 2180.32   27.65
  -5   9   1   56.77    1.96
  -4   9   1   56.99    1.91
  -3   9   1   19.95    1.13
  -2   9   1  157.37    3.19
  -1   9   1   73.08    2.04
   0   9   1   63.42    1.91
   1   9   1   18.71    1.11
   2   9   1  307.71    5.11
   3   9   1   22.47    1.22
   4   9   1  137.39    3.05
   5   9   1  409.90    6.60
   6   9   1  118.04    2.92
   7   9   1  103.24    2.81
   8   9   1   32.86    1.66
   9   9   1   91.55    2.71
  10   9   1  174.90    4.86
  11   9   1   43.66    2.64
  12   9   1  510.65   10.09
  13   9   1  366.09    8.52
  14   9   1  164.61    6.06
  15   9   1   19.73    2.78
  16   9   1   96.79    5.16
  17   9   1   34.71    3.51
  18   9   1   87.95    5.27
  19   9   1   79.00    5.19
  20   9   1   98.94    7.25
  21   9   1   30.49    4.76
 -21  10   1   10.87    3.43
 -20  10   1    6.27    3.17
 -19  10   1   42.59    4.93
 -18  10   1  141.42    7.82
 -17  10   1    8.42    3.05
 -16  10   1   46.18    3.71
 -15  10   1    6.26    2.18
 -14  10   1   95.00    4.13
 -13  10   1  183.10    5.53
 -12  10   1   86.22    3.71
 -11  10   1  136.56    4.40
 -10  10   1   29.75    2.16
  -9  10   1   44.58    2.03
  -8  10   1  489.20    8.01
  -7  10   1  147.28    3.48
  -6  10   1  108.20    2.85
  -5  10   1  309.19    5.45
  -4  10   1 1989.47   25.29
  -3  10   1   90.60    2.46
  -2  10   1   83.12    2.30
  -1  10   1  702.24   10.14
   0  10   1   16.90    1.13
   1  10   1  183.08    3.66
   2  10   1  306.33    5.23
   3  10   1 1046.91   14.13
   4  10   1   72.59    2.24
   5  10   1   72.05    2.30
   6  10   1   22.59    1.39
   7  10   1   67.76    2.32
   8  10   1  540.92    8.61
   9  10   1   14.57    1.26
  10  10   1    6.53    1.54
  11  10   1  160.10    4.85
  12  10   1   37.35    2.60
  13  10   1  184.48    6.40
  14  10   1   93.33    4.62
  15  10   1   33.49    3.19
  16  10   1   31.83    3.33
  17  10   1    8.00    2.53
  18  10   1   95.69    5.49
  19  10   1   35.10    4.59
  20  10   1    8.81    3.12
  21  10   1   12.09    3.38
 -21  11   1    3.92    4.15
 -20  11   1   67.15    6.04
 -19  11   1   55.88    5.57
 -18  11   1   14.39    3.77
 -17  11   1  137.36    7.81
 -16  11   1   63.23    5.45
 -15  11   1   72.06    5.32
 -14  11   1   44.78    3.01
 -13  11   1  238.14    6.51
 -12  11   1  146.70    4.82
 -11  11   1  244.15    6.17
 -10  11   1   32.67    2.28
  -9  11   1   88.03    2.89
  -8  11   1  172.45    4.01
  -7  11   1 1046.99   14.68
  -6  11   1  153.39    3.62
  -5  11   1  241.12    4.68
  -4  11   1   69.69    2.27
  -3  11   1 1480.84   20.43
  -2  11   1    5.76    0.90
  -1  11   1   34.58    1.58
   0  11   1   68.24    2.18
   1  11   1  909.49   12.59
   2  11   1  322.35    5.64
   3  11   1   32.33    1.59
   4  11   1  446.30    7.18
   5  11   1 2037.85   26.15
   6  11   1  577.20    8.98
   7  11   1  116.04    3.15
   8  11   1  193.02    4.34
   9  11   1  359.69    6.56
  10  11   1   66.27    3.05
  11  11   1   35.59    2.50
  12  11   1   66.65    3.39
  13  11   1  289.08    7.23
  14  11   1   95.84    4.28
  15  11   1    5.15    2.19
  16  11   1    4.10    2.19
  17  11   1  144.16    7.64
  18  11   1   75.92    6.15
  19  11   1   69.03    5.94
  20  11   1   13.70    3.74
  21  11   1   13.23    6.56
 -21  12   1   10.42    6.44
 -20  12   1   10.97    3.47
 -19  12   1   12.13    3.58
 -18  12   1   22.26    4.14
 -17  12   1   80.24    6.11
 -16  12   1   87.52    6.29
 -15  12   1   25.56    3.86
 -14  12   1  174.98    6.65
 -13  12   1  207.00    7.07
 -12  12   1   55.39    3.13
 -11  12   1   40.17    2.61
 -10  12   1   41.09    2.50
  -9  12   1  290.65    6.00
  -8  12   1    5.96    1.13
  -7  12   1   18.38    1.51
  -6  12   1   97.85    2.92
  -5  12   1   96.35    2.86
  -4  12   1  125.32    3.17
  -3  12   1  378.45    6.43
  -2  12   1  257.39    4.89
  -1  12   1 2140.43   27.27
   0  12   1  373.48    6.31
   1  12   1   78.93    2.49
   2  12   1  373.67    6.37
   3  12   1  545.41    8.52
   4  12   1  210.35    4.43
   5  12   1   94.60    2.81
   6  12   1   91.90    2.84
   7  12   1 1197.02   16.65
   8  12   1  529.40    9.17
   9  12   1   98.60    3.60
  10  12   1   38.25    2.46
  11  12   1  102.04    3.93
  12  12   1  181.92    5.50
  13  12   1  171.84    5.44
  14  12   1  312.73    7.92
  15  12   1  129.34    6.97
  16  12   1    2.87    2.93
  17  12   1   16.45    3.86
  18  12   1   61.98    5.53
  19  12   1   84.89    6.47
  20  12   1    7.58    3.44
  21  12   1  104.31   13.27
 -20  13   1  220.73   10.29
 -19  13   1   28.47    4.37
 -18  13   1   38.34    4.92
 -17  13   1    6.04    3.27
 -16  13   1  370.34   12.66
 -15  13   1  263.28   10.18
 -14  13   1   37.34    3.54
 -13  13   1   17.46    2.73
 -12  13   1   14.11    2.52
 -11  13   1  122.96    5.28
 -10  13   1   57.58    2.91
  -9  13   1  106.42    3.71
  -8  13   1   56.17    2.44
  -7  13   1   43.05    2.10
  -6  13   1  128.84    3.48
  -5  13   1  778.59   11.58
  -4  13   1   88.67    2.76
  -3  13   1  598.17    9.47
  -2  13   1  121.17    3.18
  -1  13   1   38.18    1.85
   0  13   1 1130.12   15.56
   1  13   1   40.96    1.89
   2  13   1   11.91    1.23
   3  13   1  163.57    3.81
   4  13   1  181.96    4.14
   5  13   1  159.74    3.90
   6  13   1   43.44    2.12
   7  13   1   20.26    1.61
   8  13   1   58.96    2.45
   9  13   1  202.31    5.35
  10  13   1  399.18    8.43
  11  13   1  328.62    8.44
  12  13   1    7.38    1.80
  13  13   1   60.56    4.19
  14  13   1   39.24    3.63
  15  13   1  151.76    7.47
  16  13   1   26.14    4.05
  17  13   1   20.06    3.83
  18  13   1   47.84    5.21
  19  13   1   14.76    3.56
  20  13   1    3.20    3.07
 -20  14   1    9.37    4.33
 -19  14   1   23.25    4.04
 -18  14   1    6.03    3.12
 -17  14   1  140.58    7.87
 -16  14   1   71.73    5.91
 -15  14   1   17.95    3.52
 -14  14   1  197.05    7.29
 -13  14   1  189.62    6.95
 -12  14   1  349.95    9.60
 -11  14   1   37.22    3.29
 -10  14   1   97.80    4.72
  -9  14   1  260.98    7.51
  -8  14   1   93.00    3.57
  -7  14   1  116.25    3.39
  -6  14   1   64.86    2.67
  -5  14   1  533.93    8.77
  -4  14   1  263.32    5.82
  -3  14   1   21.74    1.66
  -2  14   1   77.58    2.66
  -1  14   1  168.20    3.98
   0  14   1   86.00    2.78
   1  14   1  697.09   10.73
   2  14   1   66.49    2.53
   3  14   1  194.69    4.51
   4  14   1   24.32    1.74
   5  14   1   26.12    1.76
   6  14   1   17.26    1.54
   7  14   1   17.18    1.66
   8  14   1   81.10    2.91
   9  14   1  144.98    4.55
  10  14   1   17.46    2.09
  11  14   1  272.27    8.16
  12  14   1  104.06    5.16
  13  14   1  144.02    6.04
  14  14   1   23.33    3.16
  15  14   1  210.64    9.01
  16  14   1   20.76    3.75
  17  14   1   40.73    4.65
  18  14   1   90.40    6.75
  19  14   1   99.96    7.09
  20  14   1    7.94    5.92
 -20  15   1   30.42    8.24
 -19  15   1   18.41    4.02
 -18  15   1   40.20    4.91
 -17  15   1   27.65    4.37
 -16  15   1    2.95    2.68
 -15  15   1   16.14    3.54
 -14  15   1   26.57    3.40
 -13  15   1    5.19    2.48
 -12  15   1   91.12    5.04
 -11  15   1   55.35    3.84
 -10  15   1   35.74    3.18
  -9  15   1  104.67    4.76
  -8  15   1  134.27    4.38
  -7  15   1   38.72    2.50
  -6  15   1  227.97    5.80
  -5  15   1  198.71    4.70
  -4  15   1  297.30    5.91
  -3  15   1  153.34    3.93
  -2  15   1  291.79    5.78
  -1  15   1  135.42    3.63
   0  15   1  128.54    3.53
   1  15   1  432.19    7.90
   2  15   1  127.00    3.58
   3  15   1   51.20    2.43
   4  15   1   81.05    2.91
   5  15   1   11.68    1.45
   6  15   1    6.05    1.31
   7  15   1  157.06    4.28
   8  15   1  158.08    4.81
   9  15   1   14.60    2.36
  10  15   1  108.88    4.94
  11  15   1   37.67    3.66
  12  15   1   18.23    2.84
  13  15   1   34.00    3.46
  14  15   1   31.99    3.52
  15  15   1    0.44    2.49
  16  15   1   32.59    4.30
  17  15   1   11.11    3.27
  18  15   1   62.95    5.79
  19  15   1   26.63    4.29
  20  15   1    3.72    5.23
 -19  16   1    5.64    3.08
 -18  16   1   26.53    4.20
 -17  16   1   63.73    5.84
 -16  16   1   26.33    3.98
 -15  16   1   54.19    4.47
 -14  16   1   67.31    4.68
 -13  16   1   44.81    4.01
 -12  16   1    3.45    2.27
 -11  16   1   88.09    4.74
 -10  16   1   97.81    4.83
  -9  16   1   43.96    3.36
  -8  16   1   42.04    2.75
  -7  16   1  188.09    5.37
  -6  16   1  152.76    4.96
  -5  16   1  337.39    7.95
  -4  16   1  387.54    8.10
  -3  16   1   67.43    3.16
  -2  16   1  757.22   12.75
  -1  16   1   95.22    3.13
   0  16   1    6.44    1.24
   1  16   1   24.72    1.80
   2  16   1   16.41    1.60
   3  16   1  211.65    4.93
   4  16   1   99.61    3.27
   5  16   1   47.85    2.35
   6  16   1   73.20    3.31
   7  16   1  196.06    5.64
   8  16   1  195.18    5.48
   9  16   1   31.65    2.95
  10  16   1  181.11    6.49
  11  16   1  332.25    9.35
  12  16   1   70.42    4.50
  13  16   1   70.43    4.64
  14  16   1   89.68    5.27
  15  16   1   84.70    5.97
  16  16   1   18.41    3.53
  17  16   1   29.72    4.40
  18  16   1   22.27    4.00
  19  16   1   54.74    5.60
 -19  17   1   72.94   11.15
 -18  17   1   42.43    5.01
 -17  17   1   89.57    6.50
 -16  17   1   81.44    6.18
 -15  17   1    7.53    2.57
 -14  17   1   70.72    4.87
 -13  17   1   82.01    5.07
 -12  17   1    3.66    2.24
 -11  17   1   54.83    4.07
 -10  17   1  148.20    6.01
  -9  17   1   13.60    2.42
  -8  17   1   72.92    3.52
  -7  17   1   39.94    2.70
  -6  17   1    3.14    1.46
  -5  17   1   36.32    2.48
  -4  17   1  128.23    4.25
  -3  17   1  123.13    4.15
  -2  17   1   80.65    3.47
  -1  17   1   15.97    1.58
   0  17   1   12.27    1.48
   1  17   1   39.59    2.19
   2  17   1 1188.58   19.10
   3  17   1   24.62    1.91
   4  17   1  132.60    4.35
   5  17   1  176.78    5.60
   6  17   1  315.68    7.33
   7  17   1    3.71    1.47
   8  17   1   17.69    2.04
   9  17   1   18.87    2.59
  10  17   1  194.78    6.90
  11  17   1  149.77    6.26
  12  17   1   52.79    4.09
  13  17   1   39.07    3.75
  14  17   1   99.36    5.61
  15  17   1   22.87    3.39
  16  17   1  116.87    7.17
  17  17   1   14.45    3.48
  18  17   1   32.45    4.44
  19  17   1   11.80    3.66
 -18  18   1   19.38    3.86
 -17  18   1   46.00    5.69
 -16  18   1   31.88    4.43
 -15  18   1   38.78    3.92
 -14  18   1  106.01    5.82
 -13  18   1   26.44    3.49
 -12  18   1   10.49    2.75
 -11  18   1   46.62    3.82
 -10  18   1    7.81    2.38
  -9  18   1   17.29    2.68
  -8  18   1   26.37    2.37
  -7  18   1   43.58    2.82
  -6  18   1  140.85    4.71
  -5  18   1  171.42    5.17
  -4  18   1  131.99    4.43
  -3  18   1   66.85    3.21
  -2  18   1   50.92    2.82
  -1  18   1   60.81    3.02
   0  18   1    7.34    1.54
   1  18   1   70.41    2.94
   2  18   1  178.24    5.12
   3  18   1  351.24    7.78
   4  18   1   28.70    2.28
   5  18   1   62.93    3.22
   6  18   1    8.21    1.64
   7  18   1  113.78    4.25
   8  18   1  124.11    5.34
   9  18   1  112.20    5.26
  10  18   1  337.17   10.04
  11  18   1  101.01    5.33
  12  18   1   27.30    3.35
  13  18   1   33.24    3.60
  14  18   1   41.38    4.07
  15  18   1   97.46    5.69
  16  18   1    3.66    2.99
  17  18   1    4.54    2.71
  18  18   1   63.22    5.82
 -18  19   1   15.01    4.41
 -17  19   1   24.02    4.03
 -16  19   1   61.06    5.35
 -15  19   1   47.46    4.16
 -14  19   1   11.41    3.02
 -13  19   1   73.86    4.96
 -12  19   1   34.89    3.64
 -11  19   1   96.35    5.30
 -10  19   1   70.89    4.51
  -9  19   1  292.49    8.81
  -8  19   1   37.59    3.39
  -7  19   1  106.62    4.27
  -6  19   1   26.08    2.39
  -5  19   1  247.17    7.18
  -4  19   1   48.11    2.91
  -3  19   1   85.52    3.72
  -2  19   1  154.17    4.89
  -1  19   1   37.90    2.58
   0  19   1   59.72    3.47
   1  19   1   32.46    2.73
   2  19   1   53.65    3.27
   3  19   1   16.99    1.93
   4  19   1  224.57    6.06
   5  19   1   22.15    2.21
   6  19   1  168.71    5.31
   7  19   1  184.34    5.62
   8  19   1   11.90    2.42
   9  19   1   10.07    2.49
  10  19   1   71.74    4.53
  11  19   1   22.88    3.08
  12  19   1    6.36    2.56
  13  19   1   32.25    3.75
  14  19   1   32.51    3.92
  15  19   1   17.11    3.07
  16  19   1    7.22    2.90
  17  19   1   26.91    4.26
  18  19   1    4.61    5.97
 -17  20   1   28.59    4.42
 -16  20   1    7.41    4.53
 -15  20   1   20.28    3.10
 -14  20   1   67.73    4.89
 -13  20   1   16.81    3.08
 -12  20   1   64.12    4.68
 -11  20   1   18.89    3.16
 -10  20   1    3.55    2.28
  -9  20   1   72.53    4.60
  -8  20   1  122.42    5.64
  -7  20   1   25.63    2.46
  -6  20   1  106.10    4.37
  -5  20   1  116.28    4.54
  -4  20   1  137.41    4.78
  -3  20   1   49.89    3.05
  -2  20   1   30.17    2.75
  -1  20   1  270.53    7.70
   0  20   1    2.50    1.76
   1  20   1   62.30    3.70
   2  20   1   91.47    4.38
   3  20   1  625.58   13.47
   4  20   1  136.22    5.27
   5  20   1   91.77    3.99
   6  20   1  113.76    4.53
   7  20   1  200.71    6.02
   8  20   1   32.51    3.23
   9  20   1    2.20    2.19
  10  20   1   70.48    4.65
  11  20   1   31.76    3.45
  12  20   1   71.15    4.88
  13  20   1   38.08    3.86
  14  20   1   17.51    3.11
  15  20   1   17.59    3.16
  16  20   1   20.02    3.64
  17  20   1   69.10    6.05
 -17  21   1   13.46    6.58
 -16  21   1   34.58    4.54
 -15  21   1    0.00    1.88
 -14  21   1   27.00    3.54
 -13  21   1    3.67    2.51
 -12  21   1  160.75    7.02
 -11  21   1   16.35    3.37
 -10  21   1   21.28    3.06
  -9  21   1   28.54    3.46
  -8  21   1    4.80    2.37
  -7  21   1  203.16    6.21
  -6  21   1   15.96    2.28
  -5  21   1  420.71    9.48
  -4  21   1  307.98    8.57
  -3  21   1   23.16    2.58
  -2  21   1   75.97    4.12
  -1  21   1  287.09    8.14
   0  21   1   46.80    3.42
   1  21   1    9.07    2.06
   2  21   1   82.12    4.29
   3  21   1   13.88    2.17
   4  21   1  162.20    5.93
   5  21   1   79.65    4.27
   6  21   1    9.52    2.18
   7  21   1   89.61    4.59
   8  21   1    6.83    2.27
   9  21   1    7.41    2.49
  10  21   1   13.20    2.91
  11  21   1   13.05    2.91
  12  21   1   69.68    4.96
  13  21   1  116.45    6.20
  14  21   1    2.35    2.28
  15  21   1   47.78    4.21
  16  21   1    7.81    3.09
 -16  22   1   37.42    5.50
 -15  22   1    0.63    2.35
 -14  22   1    1.25    2.29
 -13  22   1    6.32    2.24
 -12  22   1   48.92    4.20
 -11  22   1  125.03    6.39
 -10  22   1  135.25    6.39
  -9  22   1   42.13    3.90
  -8  22   1   95.09    5.29
  -7  22   1    8.93    2.11
  -6  22   1   64.23    4.04
  -5  22   1  121.26    5.30
  -4  22   1   71.58    4.17
  -3  22   1  146.17    5.69
  -2  22   1   48.08    3.48
  -1  22   1   11.24    2.17
   0  22   1   46.17    3.49
   1  22   1   41.73    3.31
   2  22   1   33.00    3.02
   3  22   1    6.33    1.88
   4  22   1   37.24    3.21
   5  22   1   73.55    4.22
   6  22   1   42.36    3.43
   7  22   1   64.49    4.88
   8  22   1   42.07    4.02
   9  22   1   95.66    6.14
  10  22   1   71.27    5.54
  11  22   1   69.44    4.87
  12  22   1   68.75    5.00
  13  22   1   22.27    3.28
  14  22   1   77.49    5.91
  15  22   1   19.78    4.00
  16  22   1   27.48    8.96
 -15  23   1   96.70    6.07
 -14  23   1    8.90    2.72
 -13  23   1    5.79    2.41
 -12  23   1   25.78    3.38
 -11  23   1  105.41    5.79
 -10  23   1   34.09    4.31
  -9  23   1  116.59    6.76
  -8  23   1  103.06    6.30
  -7  23   1   66.60    4.97
  -6  23   1    9.47    2.24
  -5  23   1   15.47    2.52
  -4  23   1    0.86    1.65
  -3  23   1   24.69    2.80
  -2  23   1   43.77    3.45
  -1  23   1   43.16    3.56
   0  23   1  124.66    5.60
   1  23   1   40.07    3.49
   2  23   1   45.95    3.52
   3  23   1   48.29    3.60
   4  23   1   26.20    3.20
   5  23   1    9.95    2.40
   6  23   1   61.99    4.07
   7  23   1   21.48    3.38
   8  23   1  152.56    7.37
   9  23   1   53.11    4.95
  10  23   1  101.19    7.97
  11  23   1   17.95    4.50
  12  23   1   34.37    4.85
  13  23   1   40.97    5.43
  14  23   1   69.35    7.14
  15  23   1   15.90    4.14
 -14  24   1   -0.02    4.07
 -13  24   1   25.51    5.19
 -12  24   1   20.03    3.84
 -11  24   1   31.71    4.25
 -10  24   1    6.37    2.74
  -9  24   1   19.43    3.56
  -8  24   1   30.85    4.22
  -7  24   1  129.08    6.94
  -6  24   1   74.52    4.57
  -5  24   1  111.38    5.38
  -4  24   1    9.49    2.20
  -3  24   1   49.35    3.77
  -2  24   1   57.77    3.95
  -1  24   1   51.13    3.85
   0  24   1   93.05    5.02
   1  24   1   42.90    3.65
   2  24   1   87.81    4.85
   3  24   1   41.87    3.55
   4  24   1   39.95    4.01
   5  24   1    3.74    2.65
   6  24   1  100.30    6.18
   7  24   1   47.09    5.61
   8  24   1   22.11    4.57
   9  24   1   14.44    4.56
  10  24   1   61.09    6.52
  11  24   1    3.03    2.89
  12  24   1   47.80    6.03
  13  24   1    4.92    3.98
  14  24   1   77.56    7.84
 -12  25   1   64.84   10.91
 -11  25   1    5.25    5.84
 -10  25   1   23.87    6.96
  -9  25   1  114.74   13.21
  -8  25   1   48.14    6.23
  -7  25   1   12.16    4.29
  -6  25   1    0.63    2.83
  -5  25   1  169.93    7.99
  -4  25   1   35.67    4.22
  -3  25   1   12.69    3.05
  -2  25   1   12.70    3.29
  -1  25   1    4.50    2.77
   0  25   1  107.64    6.54
   1  25   1   30.46    4.08
   2  25   1  241.31    9.58
   3  25   1    5.31    2.57
   4  25   1   21.25    3.48
   5  25   1  201.71    8.69
   6  25   1  332.86   14.43
   7  25   1   76.51    7.24
   8  25   1   14.27    4.46
   9  25   1   27.08    5.15
  10  25   1   72.82    7.00
  11  25   1   12.67    3.91
  12  25   1   17.74    4.88
  13  25   1   20.08    6.39
 -10  26   1   -3.09    5.68
  -9  26   1   76.25   11.41
  -8  26   1  107.47   13.14
  -7  26   1  111.12   13.12
  -6  26   1    3.03    4.75
  -5  26   1   38.71    6.04
  -4  26   1  159.65   10.35
  -3  26   1   70.62    7.29
  -2  26   1   35.33    4.53
  -1  26   1   25.72    4.16
   0  26   1  104.61    6.76
   1  26   1   27.72    4.17
   2  26   1   35.35    4.35
   3  26   1  276.86   10.70
   4  26   1   39.41    4.73
   5  26   1   22.55    4.16
   6  26   1   49.76    6.25
   7  26   1   27.84    5.37
   8  26   1    7.86    3.29
   9  26   1   14.89    4.71
  10  26   1  274.40   13.31
  11  26   1   14.71    6.04
  12  26   1    3.69    5.65
  -8  27   1   -0.37    5.83
  -7  27   1   50.55    9.76
  -6  27   1   36.62    9.03
  -5  27   1   60.23    7.29
  -4  27   1   22.02    5.60
  -3  27   1   22.54    5.54
  -2  27   1   60.14    7.24
  -1  27   1   19.79    5.31
   0  27   1   -2.73    3.43
   1  27   1   63.57    7.56
   2  27   1   35.97    6.31
   3  27   1   17.87    5.53
   4  27   1   11.08    4.92
   5  27   1   46.35    6.76
   6  27   1    5.50    6.48
   7  27   1   20.50    6.79
   8  27   1   62.83   11.48
  -5  28   1   16.80    4.43
  -4  28   1    6.41    3.92
  -3  28   1   91.62    8.85
  -2  28   1   39.80    6.57
  -1  28   1  126.37   10.07
   0  28   1   15.76    5.23
   1  28   1   15.30    5.11
   2  28   1   52.68    7.56
   3  28   1   21.32    5.53
   4  28   1   19.91    5.45
   5  28   1   43.93    9.35
  -4  29   1   19.80    7.06
  -3  29   1   53.16    9.01
  -2  29   1   19.55    4.87
  -1  29   1    5.74    4.18
   0  29   1   38.86    6.30
   1  29   1   75.00    7.97
   2  29   1   10.28    5.11
   3  29   1   20.36    6.93
   4  29   1   92.48   11.40
  -4  30   1  107.54   12.20
   4  30   1   82.74   11.06
 -23   0   2    7.33    5.14
 -22   0   2   18.88    5.92
 -21   0   2   16.85    5.35
 -20   0   2   80.18    7.66
 -19   0   2   13.96    3.99
 -18   0   2   27.05    4.88
 -17   0   2  120.50    8.28
 -16   0   2  414.41   15.41
 -15   0   2  368.78   13.97
 -14   0   2   52.37    4.99
 -13   0   2   19.72    3.35
 -12   0   2   36.36    3.93
 -11   0   2   16.34    1.65
 -10   0   2   64.84    2.99
  -9   0   2  184.14    5.14
  -8   0   2 1097.75   20.62
  -7   0   2   20.54    1.46
  -6   0   2  636.89   12.41
  -5   0   2  203.97    4.83
  -4   0   2  781.21   16.66
  -3   0   2   13.12    0.66
  -2   0   2   38.23    1.37
  -1   0   2   24.78    0.50
   1   0   2    1.75    0.29
   2   0   2  738.62   13.02
   3   0   2   54.89    1.34
   4   0   2  396.22    7.76
   5   0   2   27.40    1.35
   6   0   2 6956.05  143.80
   7   0   2  104.06    3.12
   8   0   2  558.53   11.32
   9   0   2    2.84    1.69
  10   0   2  370.95   11.74
  11   0   2   41.88    3.93
  12   0   2   -0.33    1.79
  13   0   2   12.66    2.94
  14   0   2   17.35    3.45
  15   0   2   11.48    3.23
  16   0   2    1.49    2.52
  17   0   2   17.03    3.89
  18   0   2   99.47    7.62
  19   0   2    1.54    3.25
  20   0   2  187.88   11.05
  21   0   2   15.23    4.90
  22   0   2   37.29    6.38
 -23   1   2   10.67    4.09
 -22   1   2    6.26    4.08
 -21   1   2   41.71    4.61
 -20   1   2    2.29    2.49
 -19   1   2  143.78    6.67
 -18   1   2  128.15    6.17
 -17   1   2   84.48    5.02
 -16   1   2   56.58    4.06
 -15   1   2    3.68    2.09
 -14   1   2  159.75    5.89
 -13   1   2  525.27   11.73
 -12   1   2  176.44    5.75
 -11   1   2   37.32    1.61
 -10   1   2  104.02    2.63
  -9   1   2  367.44    6.20
  -8   1   2  159.80    3.19
  -7   1   2  628.51    8.83
  -6   1   2  741.24   10.02
  -5   1   2  183.90    3.28
  -4   1   2  250.29    3.85
  -3   1   2    9.29    0.62
  -2   1   2   92.24    1.64
  -1   1   2   10.72    0.48
   0   1   2   25.26    0.54
   1   1   2 1523.00   21.48
   2   1   2  377.77    5.57
   3   1   2  153.33    2.43
   4   1   2  185.61    3.39
   5   1   2 4094.71   60.35
   6   1   2   82.22    2.26
   7   1   2 1270.62   18.15
   8   1   2 1994.07   27.71
   9   1   2 1302.65   19.06
  10   1   2   66.03    2.40
  11   1   2  151.88    3.95
  12   1   2  460.29   12.07
  13   1   2    8.72    1.83
  14   1   2  199.73    6.51
  15   1   2  107.82    5.02
  16   1   2   90.26    4.80
  17   1   2  172.02    6.68
  18   1   2   60.89    4.50
  19   1   2    2.69    2.39
  20   1   2   58.09    4.80
  21   1   2    9.06    3.24
  22   1   2   41.09    4.76
  23   1   2   42.89    9.19
 -23   2   2   63.10    6.87
 -22   2   2    7.81    3.26
 -21   2   2  141.89    7.30
 -20   2   2   35.80    4.14
 -19   2   2  107.82    5.88
 -18   2   2   54.40    4.36
 -17   2   2   76.16    4.72
 -16   2   2   13.62    2.59
 -15   2   2  122.45    5.37
 -14   2   2   69.14    3.98
 -13   2   2  278.63    7.77
 -12   2   2   78.31    3.07
 -11   2   2   58.46    2.61
 -10   2   2  219.67    5.07
  -9   2   2 1526.43   22.13
  -8   2   2   52.62    1.84
  -7   2   2  149.05    3.52
  -6   2   2  103.48    2.29
  -5   2   2  106.03    2.21
  -4   2   2   14.54    0.90
  -3   2   2   21.74    0.89
  -2   2   2 1147.40   14.95
  -1   2   2  861.56   13.01
   0   2   2    3.13    0.22
   1   2   2    8.28    0.53
   2   2   2   15.40    0.57
   3   2   2  268.24    3.90
   4   2   2  229.86    4.06
   5   2   2  174.07    3.51
   6   2   2    3.94    0.74
   7   2   2   14.50    1.13
   8   2   2    7.05    0.97
   9   2   2  257.46    5.37
  10   2   2   94.18    3.26
  11   2   2   72.31    2.78
  12   2   2  136.45    4.94
  13   2   2  227.15    6.77
  14   2   2   90.85    4.46
  15   2   2    9.36    2.29
  16   2   2   23.85    3.02
  17   2   2   37.30    3.49
  18   2   2   15.31    2.80
  19   2   2   76.42    5.15
  20   2   2   64.61    5.05
  21   2   2   57.74    5.22
  22   2   2   23.90    4.23
  23   2   2   16.92    6.47
 -23   3   2   11.68    5.50
 -22   3   2   35.96    4.60
 -21   3   2    9.72    3.11
 -20   3   2  108.99    6.17
 -19   3   2    9.76    2.91
 -18   3   2  155.13    6.67
 -17   3   2   17.13    2.88
 -16   3   2   85.48    4.83
 -15   3   2   77.00    4.43
 -14   3   2   85.20    4.40
 -13   3   2  195.22    6.30
 -12   3   2 1090.48   17.33
 -11   3   2   86.82    3.23
 -10   3   2   31.45    1.99
  -9   3   2   18.93    1.51
  -8   3   2  368.56    5.90
  -7   3   2    8.43    0.74
  -6   3   2  113.17    2.47
  -5   3   2   22.22    1.02
  -4   3   2 2055.68   27.57
  -3   3   2 2071.04   25.22
  -2   3   2   57.15    1.19
  -1   3   2  131.11    2.37
   0   3   2  382.20    5.87
   1   3   2    6.25    0.47
   2   3   2   60.43    1.52
   3   3   2 1109.64   15.23
   4   3   2  280.33    4.26
   5   3   2 1047.37   14.99
   6   3   2  109.67    2.83
   7   3   2  273.17    5.29
   8   3   2  155.27    3.79
   9   3   2  772.10   12.37
  10   3   2   82.11    2.93
  11   3   2   65.90    2.78
  12   3   2   33.00    2.68
  13   3   2   43.57    3.12
  14   3   2  351.13    9.21
  15   3   2   23.35    2.76
  16   3   2    1.47    1.89
  17   3   2  147.97    6.27
  18   3   2  138.66    6.37
  19   3   2    6.30    2.60
  20   3   2   86.68    5.71
  21   3   2   62.95    5.30
  22   3   2   41.20    4.65
  23   3   2   52.87    9.64
 -23   4   2   10.03    5.40
 -22   4   2    8.64    3.14
 -21   4   2   11.05    3.38
 -20   4   2  104.44    6.16
 -19   4   2   46.49    4.17
 -18   4   2   76.68    4.92
 -17   4   2    9.10    2.53
 -16   4   2   10.77    2.45
 -15   4   2   17.74    2.62
 -14   4   2  207.41    6.73
 -13   4   2  246.89    7.22
 -12   4   2   48.11    2.67
 -11   4   2    5.19    1.36
 -10   4   2  299.64    6.39
  -9   4   2  372.46    7.17
  -8   4   2  122.32    2.80
  -7   4   2   24.41    1.15
  -6   4   2  796.52   10.83
  -5   4   2 1435.55   18.22
  -4   4   2  124.19    2.44
  -3   4   2  250.54    3.89
  -2   4   2 1530.96   21.20
  -1   4   2  300.23    4.24
   0   4   2  337.82    4.71
   1   4   2   58.93    1.34
   2   4   2  146.74    2.77
   3   4   2   45.87    1.31
   4   4   2   54.57    1.50
   5   4   2 3951.45   47.68
   6   4   2  321.09    5.84
   7   4   2   92.09    2.76
   8   4   2   63.08    2.42
   9   4   2   19.94    1.61
  10   4   2  186.34    4.69
  11   4   2   22.61    1.92
  12   4   2  654.54   11.64
  13   4   2  109.71    4.66
  14   4   2  153.01    5.71
  15   4   2   37.26    3.21
  16   4   2   46.59    3.73
  17   4   2  123.64    5.89
  18   4   2   24.98    3.27
  19   4   2   72.10    4.97
  20   4   2   29.40    3.94
  21   4   2   11.56    3.38
  22   4   2   50.35    5.06
  23   4   2   37.20    8.50
 -23   5   2   -1.08    4.46
 -22   5   2   19.59    3.69
 -21   5   2   16.48    3.64
 -20   5   2   20.24    3.46
 -19   5   2   98.61    5.66
 -18   5   2  133.72    6.26
 -17   5   2   33.15    3.49
 -16   5   2   43.25    3.64
 -15   5   2  107.27    5.04
 -14   5   2   31.49    3.45
 -13   5   2   65.27    3.76
 -12   5   2  304.84    6.93
 -11   5   2    3.00    1.27
 -10   5   2   71.92    2.97
  -9   5   2 1574.21   20.65
  -8   5   2   64.64    1.95
  -7   5   2  446.06    6.87
  -6   5   2  778.46   10.70
  -5   5   2 1125.70   14.64
  -4   5   2  853.15   11.76
  -3   5   2    7.74    0.63
  -2   5   2  439.78    6.10
  -1   5   2  550.18    8.52
   0   5   2 5042.55   65.92
   1   5   2 1736.18   23.64
   2   5   2   44.15    1.30
   3   5   2 1936.86   23.86
   4   5   2  237.03    3.95
   5   5   2  455.66    6.69
   6   5   2   46.79    1.50
   7   5   2  106.47    3.05
   8   5   2   26.26    1.68
   9   5   2  884.34   14.04
  10   5   2  455.52    8.59
  11   5   2   32.44    2.20
  12   5   2  279.60    6.53
  13   5   2  181.00    6.09
  14   5   2   52.42    3.59
  15   5   2  399.77   10.36
  16   5   2   80.94    4.71
  17   5   2   25.21    3.24
  18   5   2   74.83    4.88
  19   5   2   35.79    3.85
  20   5   2    3.79    2.53
  21   5   2   33.19    4.28
  22   5   2   28.00    4.79
  23   5   2   95.90   11.50
 -22   6   2   23.02    4.23
 -21   6   2   29.71    4.03
 -20   6   2   17.77    3.41
 -19   6   2   18.96    3.24
 -18   6   2  141.14    6.48
 -17   6   2   69.84    4.74
 -16   6   2   20.57    2.85
 -15   6   2  297.64    8.60
 -14   6   2   17.76    2.45
 -13   6   2  107.48    4.10
 -12   6   2   52.12    2.84
 -11   6   2   37.77    2.38
 -10   6   2 1251.11   19.17
  -9   6   2 2736.21   34.40
  -8   6   2  549.29    8.35
  -7   6   2  166.13    3.62
  -6   6   2    6.41    0.82
  -5   6   2  284.55    4.72
  -4   6   2  257.46    4.26
  -3   6   2   26.81    1.09
  -2   6   2    4.44    0.54
  -1   6   2  389.66    5.60
   0   6   2  408.85    5.80
   1   6   2  228.59    3.69
   2   6   2  761.85   10.08
   3   6   2  504.47    7.17
   4   6   2  699.08   10.77
   5   6   2  482.95    7.14
   6   6   2  788.96   10.91
   7   6   2   24.51    1.25
   8   6   2    7.43    1.21
   9   6   2  708.15   11.82
  10   6   2   80.35    3.16
  11   6   2   81.99    3.41
  12   6   2  164.89    4.83
  13   6   2  270.30    7.70
  14   6   2   89.59    4.52
  15   6   2  302.23    8.73
  16   6   2   71.15    4.46
  17   6   2  150.44    6.42
  18   6   2   35.44    3.68
  19   6   2  169.85    7.27
  20   6   2   36.50    4.14
  21   6   2   21.67    3.90
  22   6   2   34.95    4.26
  23   6   2   25.97    7.04
 -22   7   2   43.62    5.29
 -21   7   2   44.46    5.45
 -20   7   2   14.67    3.37
 -19   7   2   65.65    4.71
 -18   7   2   16.38    2.87
 -17   7   2  266.15    8.57
 -16   7   2   92.06    4.93
 -15   7   2   15.64    2.50
 -14   7   2  312.99    8.64
 -13   7   2  757.71   13.55
 -12   7   2  208.98    5.63
 -11   7   2  312.11    6.94
 -10   7   2  752.70   12.75
  -9   7   2  153.61    3.49
  -8   7   2  156.03    3.49
  -7   7   2  124.91    3.12
  -6   7   2   24.18    1.28
  -5   7   2  693.82    9.75
  -4   7   2  208.19    3.74
  -3   7   2  421.95    6.26
  -2   7   2  552.48    7.73
  -1   7   2   19.42    0.99
   0   7   2  364.89    5.44
   1   7   2 1987.18   24.56
   2   7   2  120.10    2.52
   3   7   2  343.24    5.34
   4   7   2  684.89    9.54
   5   7   2  409.29    6.36
   6   7   2  210.63    4.00
   7   7   2    4.21    0.75
   8   7   2  287.50    5.13
   9   7   2  256.72    6.02
  10   7   2  123.47    3.90
  11   7   2   95.13    3.61
  12   7   2   36.49    2.50
  13   7   2  404.14    8.72
  14   7   2   88.80    4.54
  15   7   2  182.68    6.63
  16   7   2  179.23    6.81
  17   7   2   11.97    2.67
  18   7   2   21.68    3.25
  19   7   2   70.87    5.03
  20   7   2   24.66    3.73
  21   7   2   17.58    3.53
  22   7   2   12.24    4.33
 -21   8   2   18.30    4.32
 -20   8   2    5.99    3.43
 -19   8   2  117.52    7.34
 -18   8   2   24.49    3.30
 -17   8   2    1.02    2.04
 -16   8   2   80.09    4.67
 -15   8   2    7.86    2.20
 -14   8   2   33.41    3.04
 -13   8   2   16.00    2.04
 -12   8   2  518.07   10.15
 -11   8   2   90.81    3.58
 -10   8   2  163.96    4.63
  -9   8   2   40.24    1.80
  -8   8   2   75.34    2.39
  -7   8   2  324.52    5.64
  -6   8   2  275.51    4.92
  -5   8   2   44.98    1.65
  -4   8   2  190.51    4.16
  -3   8   2   18.11    1.01
  -2   8   2   17.86    1.13
  -1   8   2  798.91   10.76
   0   8   2  701.78    9.60
   1   8   2  342.46    5.36
   2   8   2  175.42    3.34
   3   8   2  428.89    6.49
   4   8   2   65.20    1.99
   5   8   2   98.78    2.57
   6   8   2  233.08    4.08
   7   8   2  214.19    4.21
   8   8   2  670.44    9.97
   9   8   2  172.20    3.83
  10   8   2  164.53    4.63
  11   8   2  126.03    4.15
  12   8   2    4.77    1.52
  13   8   2  132.60    4.57
  14   8   2    5.81    1.91
  15   8   2  158.83    6.20
  16   8   2  131.36    5.84
  17   8   2  197.81    7.35
  18   8   2   71.44    4.87
  19   8   2  142.02    6.64
  20   8   2   86.94    5.61
  21   8   2   21.40    3.68
  22   8   2    2.16    5.73
 -21   9   2  140.35    8.48
 -20   9   2   52.71    5.44
 -19   9   2   53.73    5.47
 -18   9   2   21.52    3.89
 -17   9   2    2.30    2.23
 -16   9   2    5.37    2.33
 -15   9   2   83.51    4.59
 -14   9   2   36.09    3.17
 -13   9   2   21.14    2.27
 -12   9   2   47.34    2.80
 -11   9   2  190.76    5.29
 -10   9   2  298.87    6.71
  -9   9   2   53.38    2.16
  -8   9   2  138.32    3.38
  -7   9   2   51.16    1.98
  -6   9   2  466.39    7.35
  -5   9   2  492.81    6.98
  -4   9   2   59.09    1.92
  -3   9   2   84.26    2.23
  -2   9   2  288.12    4.83
  -1   9   2  109.21    2.67
   0   9   2 1103.33   14.50
   1   9   2 1202.50   15.69
   2   9   2  175.38    3.47
   3   9   2  335.51    5.50
   4   9   2  457.39    7.11
   5   9   2 1066.71   14.44
   6   9   2   15.79    1.18
   7   9   2   40.65    1.77
   8   9   2  309.69    5.64
   9   9   2  396.55    6.83
  10   9   2    1.07    1.19
  11   9   2  221.03    5.76
  12   9   2  135.39    4.53
  13   9   2  101.98    4.14
  14   9   2   12.94    2.32
  15   9   2  179.15    6.55
  16   9   2  143.29    5.99
  17   9   2  134.69    6.11
  18   9   2    8.12    2.42
  19   9   2  133.98    6.45
  20   9   2   13.17    3.24
  21   9   2   31.05    4.63
 -21  10   2   15.55    3.81
 -20  10   2   28.23    4.66
 -19  10   2  148.77    8.38
 -18  10   2   13.35    3.78
 -17  10   2   79.72    5.99
 -16  10   2    1.83    2.76
 -15  10   2   56.46    3.92
 -14  10   2   92.27    4.10
 -13  10   2  116.39    4.40
 -12  10   2  183.01    5.38
 -11  10   2   19.78    1.98
 -10  10   2   59.74    2.87
  -9  10   2   67.31    2.49
  -8  10   2  589.64    9.22
  -7  10   2  268.75    5.10
  -6  10   2  111.40    2.86
  -5  10   2   56.17    2.00
  -4  10   2   18.71    1.22
  -3  10   2  302.25    5.19
  -2  10   2   38.08    1.58
  -1  10   2  151.28    3.21
   0  10   2  311.88    5.24
   1  10   2  309.83    5.25
   2  10   2  129.10    3.00
   3  10   2  238.44    4.46
   4  10   2  310.76    5.40
   5  10   2   25.41    1.44
   6  10   2   57.31    2.11
   7  10   2  104.48    2.87
   8  10   2  241.21    4.86
   9  10   2   44.59    1.94
  10  10   2   25.09    2.11
  11  10   2  239.05    6.10
  12  10   2   83.59    3.68
  13  10   2  231.78    6.33
  14  10   2   46.36    3.45
  15  10   2   16.52    2.62
  16  10   2   12.38    2.46
  17  10   2  105.68    5.49
  18  10   2   16.26    2.93
  19  10   2  118.87    7.47
  20  10   2   45.57    5.10
  21  10   2   23.81    4.46
 -21  11   2   34.90    6.20
 -20  11   2   17.17    3.73
 -19  11   2   25.80    4.37
 -18  11   2   55.55    5.54
 -17  11   2   33.33    4.38
 -16  11   2   61.57    5.29
 -15  11   2  333.48   11.41
 -14  11   2   39.79    3.50
 -13  11   2  119.77    4.54
 -12  11   2   21.60    2.21
 -11  11   2   76.22    3.42
 -10  11   2  233.56    5.84
  -9  11   2   13.73    1.39
  -8  11   2  125.94    3.48
  -7  11   2  367.82    6.45
  -6  11   2  420.70    7.01
  -5  11   2  703.57   10.35
  -4  11   2   15.31    1.17
  -3  11   2  821.42   11.60
  -2  11   2   83.20    2.40
  -1  11   2   64.60    2.10
   0  11   2    7.02    0.92
   1  11   2   59.96    2.07
   2  11   2  619.42    9.18
   3  11   2   75.68    2.35
   4  11   2  256.02    4.84
   5  11   2  275.80    5.16
   6  11   2  471.00    7.69
   7  11   2   21.88    1.50
   8  11   2  105.21    3.07
   9  11   2  110.49    3.82
  10  11   2    6.05    1.43
  11  11   2  104.86    3.98
  12  11   2  382.66    9.18
  13  11   2   47.48    3.04
  14  11   2   64.62    4.00
  15  11   2   65.67    4.23
  16  11   2    3.33    2.14
  17  11   2    2.20    2.20
  18  11   2   63.92    5.58
  19  11   2   99.47    6.86
  20  11   2   44.19    5.09
  21  11   2   63.98   10.69
 -20  12   2   42.06    4.96
 -19  12   2   12.42    3.56
 -18  12   2   28.60    4.54
 -17  12   2   98.97    6.69
 -16  12   2  274.35   10.62
 -15  12   2   45.19    4.60
 -14  12   2   95.21    5.08
 -13  12   2   58.02    3.95
 -12  12   2   29.49    2.99
 -11  12   2   19.33    1.99
 -10  12   2   90.94    3.54
  -9  12   2  154.58    3.92
  -8  12   2    7.71    1.18
  -7  12   2   15.34    1.43
  -6  12   2   82.14    2.62
  -5  12   2  226.29    4.61
  -4  12   2  194.61    4.23
  -3  12   2   20.37    1.36
  -2  12   2   90.54    2.62
  -1  12   2   87.16    2.57
   0  12   2   14.47    1.21
   1  12   2   77.02    2.43
   2  12   2   22.66    1.42
   3  12   2   15.95    1.26
   4  12   2   50.27    2.05
   5  12   2  168.23    3.87
   6  12   2   48.65    2.14
   7  12   2   34.83    1.93
   8  12   2  159.42    3.95
   9  12   2   66.49    3.02
  10  12   2   32.67    2.39
  11  12   2   68.43    3.31
  12  12   2   91.36    3.93
  13  12   2  139.27    4.92
  14  12   2  156.75    5.39
  15  12   2   38.19    3.39
  16  12   2   34.72    4.29
  17  12   2    0.06    2.60
  18  12   2    9.05    3.26
  19  12   2   96.50    6.89
  20  12   2   21.02    4.21
  21  12   2   -0.82    5.01
 -20  13   2   86.45    6.71
 -19  13   2   21.16    3.85
 -18  13   2    2.64    2.68
 -17  13   2   65.34    5.84
 -16  13   2   19.84    4.01
 -15  13   2   52.49    4.98
 -14  13   2   10.98    2.62
 -13  13   2   81.02    4.66
 -12  13   2   46.85    3.62
 -11  13   2  483.46   12.10
 -10  13   2   95.87    4.51
  -9  13   2   32.85    2.29
  -8  13   2   98.27    3.10
  -7  13   2  222.55    4.78
  -6  13   2  111.55    3.21
  -5  13   2  842.86   12.33
  -4  13   2   46.45    2.04
  -3  13   2  126.00    3.42
  -2  13   2  227.75    4.62
  -1  13   2  206.99    4.35
   0  13   2  250.53    4.93
   1  13   2  235.02    4.74
   2  13   2   45.73    2.01
   3  13   2  238.89    4.84
   4  13   2  706.17   10.67
   5  13   2  357.70    6.47
   6  13   2  443.95    7.86
   7  13   2  220.52    4.81
   8  13   2  255.17    5.71
   9  13   2  299.22    6.83
  10  13   2  262.92    6.50
  11  13   2   31.41    2.54
  12  13   2  208.52    6.11
  13  13   2  444.96    9.77
  14  13   2  174.74    6.79
  15  13   2   85.72    5.94
  16  13   2   89.31    6.08
  17  13   2   58.85    5.26
  18  13   2   49.41    5.65
  19  13   2  109.85    7.34
  20  13   2   11.04    3.72
 -20  14   2   24.63    5.40
 -19  14   2   26.77    4.08
 -18  14   2   13.20    3.50
 -17  14   2   15.50    3.54
 -16  14   2   53.40    5.14
 -15  14   2    5.60    2.90
 -14  14   2    8.81    2.69
 -13  14   2  116.45    5.55
 -12  14   2   73.13    4.39
 -11  14   2  442.23   10.94
 -10  14   2   31.92    2.94
  -9  14   2   32.97    2.87
  -8  14   2   31.72    2.27
  -7  14   2  241.08    7.28
  -6  14   2   33.34    2.24
  -5  14   2   88.73    3.04
  -4  14   2   35.94    2.12
  -3  14   2  193.04    4.39
  -2  14   2  520.56    8.47
  -1  14   2  260.67    5.19
   0  14   2  179.81    4.15
   1  14   2  733.98   11.05
   2  14   2   68.41    2.55
   3  14   2  315.80    5.98
   4  14   2   71.63    2.69
   5  14   2  473.00    8.04
   6  14   2  100.94    3.17
   7  14   2   67.51    2.66
   8  14   2  345.22    7.48
   9  14   2    2.28    1.38
  10  14   2  340.90    7.74
  11  14   2  234.87    6.29
  12  14   2   37.55    3.40
  13  14   2  165.59    6.49
  14  14   2   36.34    3.55
  15  14   2   89.82    6.05
  16  14   2   37.35    4.50
  17  14   2    9.43    3.22
  18  14   2   11.78    3.32
  19  14   2   63.62    5.84
  20  14   2   68.95   11.04
 -19  15   2   18.58    3.50
 -18  15   2    5.37    2.84
 -17  15   2   73.60    6.02
 -16  15   2  170.10    8.43
 -15  15   2   56.94    4.54
 -14  15   2   18.48    3.12
 -13  15   2   75.15    4.68
 -12  15   2    6.14    2.27
 -11  15   2   39.66    3.39
 -10  15   2   49.38    3.62
  -9  15   2  442.42   10.65
  -8  15   2   42.84    2.67
  -7  15   2  411.65    8.49
  -6  15   2   86.38    3.50
  -5  15   2  104.15    3.78
  -4  15   2 1553.05   23.41
  -3  15   2   46.64    2.19
  -2  15   2  536.17    8.82
  -1  15   2  145.42    3.76
   0  15   2    5.32    1.16
   1  15   2  173.93    4.36
   2  15   2  299.22    5.90
   3  15   2  389.16    7.03
   4  15   2   18.77    1.60
   5  15   2   85.70    2.97
   6  15   2  124.12    3.63
   7  15   2  551.72    9.30
   8  15   2  412.65    7.64
   9  15   2   64.74    3.26
  10  15   2    7.93    2.22
  11  15   2   34.97    3.20
  12  15   2   56.08    4.05
  13  15   2   63.82    4.38
  14  15   2    8.21    2.60
  15  15   2   28.29    3.93
  16  15   2   68.98    5.69
  17  15   2   97.39    6.76
  18  15   2   38.87    4.96
  19  15   2   19.19    3.98
  20  15   2   97.16   12.32
 -19  16   2   42.58    5.96
 -18  16   2  117.36    7.31
 -17  16   2   20.04    3.80
 -16  16   2   11.74    3.28
 -15  16   2  195.82    7.68
 -14  16   2   54.67    4.36
 -13  16   2   20.28    3.15
 -12  16   2  168.80    6.61
 -11  16   2   42.89    3.63
 -10  16   2   83.87    4.52
  -9  16   2    7.24    2.01
  -8  16   2  497.98    9.99
  -7  16   2   19.86    2.08
  -6  16   2  183.61    5.22
  -5  16   2  127.31    4.26
  -4  16   2  337.12    7.40
  -3  16   2  196.91    5.26
  -2  16   2  245.60    5.97
  -1  16   2   54.05    2.43
   0  16   2  173.70    4.37
   1  16   2  145.75    3.89
   2  16   2    1.30    1.07
   3  16   2  333.65    6.53
   4  16   2  117.30    3.56
   5  16   2   26.98    1.93
   6  16   2   46.04    2.38
   7  16   2   74.02    3.35
   8  16   2  130.90    4.45
   9  16   2  330.30    8.92
  10  16   2   36.37    3.32
  11  16   2  143.89    5.97
  12  16   2  102.63    5.26
  13  16   2   47.45    3.91
  14  16   2    5.17    2.40
  15  16   2    1.95    2.61
  16  16   2   20.10    3.56
  17  16   2    2.08    2.87
  18  16   2   46.99    5.06
  19  16   2   59.20    5.77
 -19  17   2  142.04    9.50
 -18  17   2   11.53    3.41
 -17  17   2  212.34    9.99
 -16  17   2   22.48    3.95
 -15  17   2  135.17    6.45
 -14  17   2   95.39    5.53
 -13  17   2   39.62    3.99
 -12  17   2   61.03    4.30
 -11  17   2    8.29    2.35
 -10  17   2   23.00    2.82
  -9  17   2  110.70    5.16
  -8  17   2  141.50    4.77
  -7  17   2  229.28    6.17
  -6  17   2  170.46    5.14
  -5  17   2  177.95    5.18
  -4  17   2  152.15    4.71
  -3  17   2  204.83    5.52
  -2  17   2  135.61    4.52
  -1  17   2  136.79    4.31
   0  17   2  344.50    7.48
   1  17   2  207.68    4.92
   2  17   2    9.47    1.42
   3  17   2   80.56    3.04
   4  17   2    6.48    1.32
   5  17   2    4.07    1.38
   6  17   2    4.76    1.53
   7  17   2  173.62    5.21
   8  17   2   87.28    4.51
   9  17   2   18.96    2.65
  10  17   2  110.82    5.27
  11  17   2   90.74    5.17
  12  17   2   44.71    3.95
  13  17   2   27.25    3.38
  14  17   2    8.42    2.84
  15  17   2   13.89    3.53
  16  17   2   52.66    5.26
  17  17   2   44.68    4.87
  18  17   2   22.92    4.17
  19  17   2   23.99    7.12
 -18  18   2   72.72    6.15
 -17  18   2   42.34    4.70
 -16  18   2  119.33    7.12
 -15  18   2   59.78    4.71
 -14  18   2   26.21    3.50
 -13  18   2    0.28    2.35
 -12  18   2   22.61    3.29
 -11  18   2   89.37    5.02
 -10  18   2    5.38    2.30
  -9  18   2   15.42    2.64
  -8  18   2   26.51    2.38
  -7  18   2   57.13    3.14
  -6  18   2  235.34    6.31
  -5  18   2   97.53    3.96
  -4  18   2   43.57    2.78
  -3  18   2  148.88    4.69
  -2  18   2   17.31    1.96
  -1  18   2  150.43    4.73
   0  18   2   12.73    1.76
   1  18   2   16.90    1.90
   2  18   2  199.29    4.91
   3  18   2   18.51    1.97
   4  18   2   70.07    3.27
   5  18   2   24.28    2.19
   6  18   2  150.08    4.79
   7  18   2   90.83    3.79
   8  18   2  155.33    5.89
   9  18   2   55.51    3.88
  10  18   2  458.48   11.59
  11  18   2   32.73    3.42
  12  18   2    3.62    2.26
  13  18   2   50.73    4.19
  14  18   2   47.83    4.20
  15  18   2   51.96    4.39
  16  18   2    2.48    2.66
  17  18   2    8.61    2.77
  18  18   2   14.44    3.71
  19  18   2   10.47    5.79
 -18  19   2   20.31    4.77
 -17  19   2   60.38    5.48
 -16  19   2  148.79    7.94
 -15  19   2    7.46    2.62
 -14  19   2   62.21    4.84
 -13  19   2   90.63    5.43
 -12  19   2  143.99    6.47
 -11  19   2   70.23    4.58
 -10  19   2   48.16    3.96
  -9  19   2   28.46    3.23
  -8  19   2  587.05   13.40
  -7  19   2  134.24    5.55
  -6  19   2  106.79    4.22
  -5  19   2  201.31    5.83
  -4  19   2   13.75    1.92
  -3  19   2  111.88    4.24
  -2  19   2  211.30    5.83
  -1  19   2  174.87    5.20
   0  19   2   48.22    2.87
   1  19   2  202.46    6.33
   2  19   2    9.41    1.88
   3  19   2  213.50    6.52
   4  19   2   37.02    2.64
   5  19   2  129.85    4.51
   6  19   2   23.44    2.26
   7  19   2   61.88    3.36
   8  19   2  927.75   18.62
   9  19   2   79.82    4.64
  10  19   2   38.97    3.62
  11  19   2   11.94    2.69
  12  19   2   76.78    4.90
  13  19   2  121.33    6.13
  14  19   2   62.15    4.92
  15  19   2   33.96    3.70
  16  19   2  107.14    6.88
  17  19   2    7.89    3.40
  18  19   2   12.34    6.13
 -17  20   2   18.74    3.79
 -16  20   2   20.78    4.20
 -15  20   2    9.30    2.77
 -14  20   2  121.85    6.63
 -13  20   2   47.81    4.24
 -12  20   2  111.98    5.87
 -11  20   2   -1.35    2.02
 -10  20   2  265.78    8.56
  -9  20   2   35.84    3.49
  -8  20   2    4.59    2.18
  -7  20   2   98.46    4.27
  -6  20   2   -0.05    1.55
  -5  20   2  260.40    6.94
  -4  20   2   69.89    3.60
  -3  20   2  383.72    8.69
  -2  20   2    8.72    1.71
  -1  20   2  467.12   10.92
   0  20   2  203.29    6.48
   1  20   2  129.74    5.16
   2  20   2  287.66    8.03
   3  20   2  217.55    7.45
   4  20   2   24.04    2.52
   5  20   2   45.25    3.28
   6  20   2  108.31    4.90
   7  20   2   31.88    2.76
   8  20   2   19.73    2.83
   9  20   2   86.50    4.85
  10  20   2   28.21    3.31
  11  20   2   48.69    4.07
  12  20   2   66.62    4.67
  13  20   2   68.69    5.03
  14  20   2   84.33    5.35
  15  20   2    4.82    2.50
  16  20   2   26.42    4.13
  17  20   2   56.04   10.60
 -16  21   2   26.59    4.27
 -15  21   2   26.90    3.53
 -14  21   2   30.64    3.56
 -13  21   2   32.58    4.08
 -12  21   2  308.91    9.82
 -11  21   2   51.01    4.34
 -10  21   2   15.18    3.08
  -9  21   2   29.71    3.41
  -8  21   2   70.01    4.56
  -7  21   2    4.60    1.80
  -6  21   2  100.14    4.39
  -5  21   2  134.35    4.96
  -4  21   2   34.15    2.72
  -3  21   2  115.20    4.93
  -2  21   2   48.70    3.39
  -1  21   2  115.02    5.01
   0  21   2   74.11    4.14
   1  21   2  203.46    6.68
   2  21   2   82.21    4.27
   3  21   2   30.47    2.83
   4  21   2  534.67   12.30
   5  21   2  129.82    5.39
   6  21   2  105.93    4.96
   7  21   2  121.41    6.28
   8  21   2   42.00    4.12
   9  21   2    0.89    2.18
  10  21   2   13.17    2.85
  11  21   2  124.54    6.09
  12  21   2  158.86    7.01
  13  21   2    9.16    2.75
  14  21   2   24.02    3.83
  15  21   2    4.54    2.64
  16  21   2   10.38    3.67
 -16  22   2   15.94    4.19
 -15  22   2   11.39    2.91
 -14  22   2  151.20    6.95
 -13  22   2   25.67    3.43
 -12  22   2   35.86    3.86
 -11  22   2   72.02    5.02
 -10  22   2   36.41    3.75
  -9  22   2   33.12    3.54
  -8  22   2   12.66    2.84
  -7  22   2   61.04    3.58
  -6  22   2   55.28    3.77
  -5  22   2   25.00    2.77
  -4  22   2  174.17    6.30
  -3  22   2  113.51    5.08
  -2  22   2   12.70    2.33
  -1  22   2   98.88    4.76
   0  22   2   33.45    3.14
   1  22   2  116.63    5.99
   2  22   2    7.15    1.95
   3  22   2   91.87    4.64
   4  22   2  106.63    5.03
   5  22   2   20.54    2.73
   6  22   2    6.80    2.06
   7  22   2   50.50    4.44
   8  22   2   28.11    3.62
   9  22   2   16.28    3.36
  10  22   2  114.71    8.72
  11  22   2   94.81    8.00
  12  22   2  100.36    8.03
  13  22   2   30.37    4.09
  14  22   2   32.84    4.30
  15  22   2   27.43    4.42
  16  22   2   60.81   11.38
 -15  23   2   47.75    4.58
 -14  23   2   31.35    3.72
 -13  23   2   44.08    4.68
 -12  23   2   27.49    3.45
 -11  23   2   22.86    3.36
 -10  23   2   65.95    4.67
  -9  23   2   16.48    3.37
  -8  23   2   82.35    5.68
  -7  23   2    3.02    2.03
  -6  23   2   28.91    3.10
  -5  23   2    6.16    2.04
  -4  23   2   37.40    3.20
  -3  23   2   34.68    3.15
  -2  23   2   90.00    4.71
  -1  23   2  112.07    5.19
   0  23   2  226.34    7.44
   1  23   2    4.61    2.04
   2  23   2   50.49    3.68
   3  23   2   67.02    4.15
   4  23   2   19.37    3.16
   5  23   2   15.76    3.14
   6  23   2   10.39    2.78
   7  23   2  139.50    8.92
   8  23   2   36.02    5.32
   9  23   2   13.53    4.47
  10  23   2   45.45    6.03
  11  23   2   39.42    5.61
  12  23   2   22.80    4.73
  13  23   2  116.55    8.55
  14  23   2   73.89    7.41
  15  23   2   25.09    8.92
 -14  24   2   39.77    6.19
 -13  24   2   32.57    5.77
 -12  24   2    0.95    3.68
 -11  24   2   76.86    7.69
 -10  24   2    9.85    4.30
  -9  24   2    8.55    3.89
  -8  24   2   13.54    4.15
  -7  24   2   16.87    4.06
  -6  24   2   16.21    2.99
  -5  24   2    7.49    2.45
  -4  24   2   85.41    5.60
  -3  24   2   35.53    3.92
  -2  24   2  101.31    6.12
  -1  24   2   47.94    4.47
   0  24   2    4.52    2.56
   1  24   2   24.58    3.51
   2  24   2   40.40    4.15
   3  24   2   24.99    3.59
   4  24   2    4.17    2.29
   5  24   2   37.50    4.12
   6  24   2   15.67    3.45
   7  24   2    1.68    3.26
   8  24   2  162.58   10.02
   9  24   2   21.16    4.83
  10  24   2   34.90    5.34
  11  24   2   38.28    5.29
  12  24   2    8.70    4.01
  13  24   2   15.45    5.03
  14  24   2   39.27    8.15
 -12  25   2   73.22   11.49
 -11  25   2    6.86    3.94
 -10  25   2   12.13    4.23
  -9  25   2  151.47   10.26
  -8  25   2   18.33    4.79
  -7  25   2  226.94   12.07
  -6  25   2  212.81    9.07
  -5  25   2   48.35    4.73
  -4  25   2  102.17    6.35
  -3  25   2  144.30    7.46
  -2  25   2  167.94    8.02
  -1  25   2   19.94    3.41
   0  25   2   14.74    3.37
   1  25   2   46.14    4.63
   2  25   2  146.26    7.50
   3  25   2   14.85    3.19
   4  25   2   46.98    4.60
   5  25   2   22.71    3.72
   6  25   2   53.53    6.28
   7  25   2   74.72    7.13
   8  25   2  102.75    8.45
   9  25   2    6.74    3.59
  10  25   2   26.75    4.98
  11  25   2    0.47    3.51
  12  25   2   79.61    7.75
  13  25   2   -1.62    5.01
 -10  26   2   27.98    9.07
  -9  26   2   14.87    6.34
  -8  26   2   10.60    5.35
  -7  26   2  100.34    8.38
  -6  26   2   76.72    7.45
  -5  26   2  105.48    6.95
  -4  26   2   36.13    4.63
  -3  26   2   16.59    3.63
  -2  26   2   14.25    3.61
  -1  26   2  154.96    8.13
   0  26   2    8.78    3.30
   1  26   2   52.72    5.09
   2  26   2   52.96    5.03
   3  26   2   18.40    3.59
   4  26   2   12.31    3.52
   5  26   2   31.43    4.61
   6  26   2   11.59    4.69
   7  26   2   47.41    6.39
   8  26   2   36.70    5.81
   9  26   2   10.26    4.33
  10  26   2    2.00    3.99
  11  26   2   32.75    7.65
  12  26   2   -0.84    4.37
  -8  27   2   76.70   11.76
  -7  27   2   -0.97    4.08
  -6  27   2   65.11   11.37
  -5  27   2  126.85    9.68
  -4  27   2   24.71    5.59
  -3  27   2   49.81    6.78
  -2  27   2  117.76    9.26
  -1  27   2  111.30    7.34
   0  27   2   34.20    4.77
   1  27   2   82.58    6.44
   2  27   2   30.84    4.80
   3  27   2    2.52    3.29
   4  27   2    3.22    3.41
   5  27   2   24.40    4.45
   6  27   2   10.45    4.18
   7  27   2   49.52    6.44
   8  27   2  102.02   11.37
   9  27   2   20.35    6.75
  10  27   2   -2.11    5.55
  -5  28   2   13.94    4.77
  -4  28   2   18.54    5.18
  -3  28   2   55.07    7.47
  -2  28   2    6.86    4.57
  -1  28   2   22.98    6.03
   0  28   2    2.34    4.94
   1  28   2   19.69    5.46
   2  28   2   30.97    6.07
   3  28   2  193.91   12.39
   4  28   2    1.50    4.16
   5  28   2   83.62   11.96
  -4  29   2   51.25    9.05
  -3  29   2   46.83    8.71
  -2  29   2   10.80    4.60
  -1  29   2   39.16    6.09
   0  29   2    9.22    3.95
   1  29   2   62.56    7.23
   2  29   2   18.25    6.70
   3  29   2   28.64    7.87
   4  29   2   12.43    5.90
 -23   0   3   16.56    5.81
 -22   0   3   -1.43    3.99
 -21   0   3   97.37    8.49
 -20   0   3    4.55    3.72
 -19   0   3   11.97    4.50
 -18   0   3    5.19    3.26
 -17   0   3   17.24    4.33
 -16   0   3    9.29    3.57
 -15   0   3  806.47   23.66
 -14   0   3   69.06    5.79
 -13   0   3    0.77    2.34
 -12   0   3  272.76   10.53
 -11   0   3  104.36    4.00
 -10   0   3   13.89    1.64
  -9   0   3  545.22   11.64
  -8   0   3    1.58    0.92
  -7   0   3 1020.94   19.22
  -6   0   3   92.22    3.10
  -5   0   3    1.80    1.06
  -4   0   3   39.72    2.10
  -3   0   3  314.61    6.45
  -2   0   3    1.95    0.66
  -1   0   3 2336.54   68.00
   0   0   3    2.20    0.24
   1   0   3  279.53    6.31
   2   0   3    2.96    0.69
   3   0   3 1999.88   42.08
   4   0   3    7.96    0.69
   5   0   3  160.98    3.99
   6   0   3   47.84    1.98
   7   0   3  308.27    6.85
   8   0   3    1.54    0.60
   9   0   3   48.39    2.13
  10   0   3   20.45    2.83
  11   0   3   40.29    3.78
  12   0   3    3.86    2.05
  13   0   3   16.22    3.03
  14   0   3    9.88    2.90
  15   0   3    7.91    2.88
  16   0   3   27.96    4.40
  17   0   3   30.26    4.75
  18   0   3    2.14    2.73
  19   0   3   66.60    6.68
  20   0   3    8.59    4.37
  21   0   3  167.30   11.35
  22   0   3   53.12    7.57
 -23   1   3   20.91    4.70
 -22   1   3   18.03    4.70
 -21   1   3   61.76    5.09
 -20   1   3   16.83    3.34
 -19   1   3  139.75    6.68
 -18   1   3   26.35    3.34
 -17   1   3   28.10    3.37
 -16   1   3   48.11    3.86
 -15   1   3   19.20    2.83
 -14   1   3  622.40   13.59
 -13   1   3  177.08    6.02
 -12   1   3    8.58    1.88
 -11   1   3  498.73    8.37
 -10   1   3  839.92   11.97
  -9   1   3  150.85    3.30
  -8   1   3  188.74    3.67
  -7   1   3   88.30    2.22
  -6   1   3 1013.65   13.32
  -5   1   3   13.79    0.89
  -4   1   3   28.19    1.07
  -3   1   3  180.69    2.94
  -2   1   3   10.88    0.63
  -1   1   3 1690.70   20.47
   0   1   3   10.72    0.38
   1   1   3  208.75    3.37
   2   1   3    0.63    0.30
   3   1   3  418.19    5.66
   4   1   3  680.59   10.09
   5   1   3  105.00    2.10
   6   1   3   31.24    1.41
   7   1   3   37.71    1.65
   8   1   3  135.85    3.34
   9   1   3  126.13    3.35
  10   1   3 1056.71   16.08
  11   1   3    8.65    1.12
  12   1   3   77.08    3.75
  13   1   3   14.33    2.15
  14   1   3   61.77    3.76
  15   1   3    3.86    1.90
  16   1   3  204.81    7.09
  17   1   3    6.10    2.18
  18   1   3  187.26    7.27
  19   1   3   41.71    4.16
  20   1   3   51.81    4.75
  21   1   3    2.28    2.99
  22   1   3   14.00    3.97
 -23   2   3    1.04    3.18
 -22   2   3   25.37    4.03
 -21   2   3   36.76    4.23
 -20   2   3  229.69    8.69
 -19   2   3   71.51    5.04
 -18   2   3   40.56    3.84
 -17   2   3   20.29    3.00
 -16   2   3   48.58    3.79
 -15   2   3    3.97    1.87
 -14   2   3  124.44    5.19
 -13   2   3   51.74    3.39
 -12   2   3   58.47    2.80
 -11   2   3  106.63    3.50
 -10   2   3   53.20    1.91
  -9   2   3  564.57    8.51
  -8   2   3   57.92    2.04
  -7   2   3  152.29    3.10
  -6   2   3  423.06    6.35
  -5   2   3  117.26    2.42
  -4   2   3   57.49    1.54
  -3   2   3  335.80    4.80
  -2   2   3   34.74    0.90
  -1   2   3   13.83    0.48
   0   2   3  104.49    2.15
   1   2   3  103.29    1.72
   2   2   3    3.40    0.46
   3   2   3  252.15    3.76
   4   2   3   68.62    1.60
   5   2   3 1396.78   19.40
   6   2   3 1106.05   15.90
   7   2   3  726.37   11.20
   8   2   3  993.69   14.91
   9   2   3   72.90    2.59
  10   2   3   33.66    1.87
  11   2   3  212.32    5.04
  12   2   3  423.44    9.74
  13   2   3  237.99    6.98
  14   2   3  466.76   11.03
  15   2   3   76.35    4.32
  16   2   3   10.01    2.36
  17   2   3  158.43    6.42
  18   2   3  249.24    8.47
  19   2   3   45.13    4.15
  20   2   3  129.33    6.83
  21   2   3   29.52    4.23
  22   2   3  106.40    6.71
 -23   3   3  106.80   12.12
 -22   3   3   27.37    4.14
 -21   3   3   11.56    3.41
 -20   3   3   14.36    3.23
 -19   3   3  189.40    7.63
 -18   3   3  183.96    7.22
 -17   3   3   12.53    2.69
 -16   3   3   41.07    3.59
 -15   3   3  123.66    5.45
 -14   3   3   17.65    2.38
 -13   3   3    7.53    1.94
 -12   3   3   18.11    1.93
 -11   3   3  157.67    4.40
 -10   3   3  363.29    6.18
  -9   3   3   14.73    1.42
  -8   3   3  184.04    3.65
  -7   3   3   31.57    1.34
  -6   3   3  162.47    3.17
  -5   3   3   55.78    1.61
  -4   3   3  275.64    4.28
  -3   3   3   61.19    1.47
  -2   3   3    5.31    0.42
  -1   3   3  158.56    2.83
   0   3   3   45.00    0.89
   1   3   3   11.33    0.56
   2   3   3 1427.60   19.92
   3   3   3 9006.77  115.89
   4   3   3  878.01   11.38
   5   3   3  932.85   12.18
   6   3   3  302.51    5.52
   7   3   3   16.12    1.24
   8   3   3   15.41    1.59
   9   3   3  197.90    4.62
  10   3   3   58.35    2.49
  11   3   3   32.00    2.03
  12   3   3   43.48    2.93
  13   3   3  105.21    4.55
  14   3   3  388.08    9.83
  15   3   3  302.04    8.70
  16   3   3    4.39    2.11
  17   3   3  464.73   11.99
  18   3   3  100.17    5.48
  19   3   3   23.25    3.44
  20   3   3   48.84    4.65
  21   3   3   76.35    5.57
  22   3   3   68.59    5.56
  23   3   3   29.30    7.43
 -23   4   3   17.03    6.55
 -22   4   3   40.17    4.70
 -21   4   3   91.89    6.04
 -20   4   3   81.68    5.37
 -19   4   3   14.02    2.97
 -18   4   3   39.19    3.84
 -17   4   3   63.02    4.35
 -16   4   3  238.09    7.81
 -15   4   3   16.03    2.61
 -14   4   3   68.18    3.97
 -13   4   3    8.26    2.05
 -12   4   3   43.62    2.55
 -11   4   3  146.34    4.27
 -10   4   3  574.65   10.15
  -9   4   3  325.55    5.62
  -8   4   3   49.46    1.73
  -7   4   3  456.33    6.96
  -6   4   3  385.78    5.97
  -5   4   3  136.03    2.74
  -4   4   3  201.56    3.44
  -3   4   3  353.69    5.12
  -2   4   3  790.28   11.27
  -1   4   3   35.48    1.28
   0   4   3   47.33    1.11
   1   4   3  170.94    3.10
   2   4   3  468.23    6.42
   3   4   3  101.11    2.34
   4   4   3   12.06    0.80
   5   4   3  265.80    4.31
   6   4   3   19.77    0.92
   7   4   3  140.35    3.55
   8   4   3   15.79    1.37
   9   4   3  101.80    3.22
  10   4   3  255.42    5.71
  11   4   3  266.03    6.07
  12   4   3  129.98    4.09
  13   4   3  115.64    4.74
  14   4   3  128.72    5.23
  15   4   3  103.94    4.99
  16   4   3  125.06    5.60
  17   4   3   10.66    2.52
  18   4   3  104.19    5.68
  19   4   3   42.15    4.40
  20   4   3   65.40    5.08
  21   4   3   27.36    4.13
  22   4   3   52.40    5.07
  23   4   3   15.21    5.35
 -22   5   3   12.28    3.32
 -21   5   3   44.94    4.48
 -20   5   3   99.83    6.01
 -19   5   3   35.64    4.04
 -18   5   3   38.28    3.81
 -17   5   3   41.36    3.73
 -16   5   3   52.28    3.90
 -15   5   3  163.01    6.15
 -14   5   3   42.04    3.32
 -13   5   3  217.39    5.81
 -12   5   3  864.78   14.56
 -11   5   3  318.77    6.98
 -10   5   3  423.25    7.03
  -9   5   3   51.53    1.89
  -8   5   3  117.78    2.83
  -7   5   3   54.82    1.82
  -6   5   3  797.85   10.98
  -5   5   3  954.45   12.67
  -4   5   3 1413.14   17.89
  -3   5   3  218.37    3.56
  -2   5   3   99.84    2.35
  -1   5   3 6240.28   91.73
   0   5   3 3854.25   50.81
   1   5   3  292.09    4.32
   2   5   3  367.61    5.31
   3   5   3  597.78    8.16
   4   5   3 2433.35   29.88
   5   5   3   27.51    1.18
   6   5   3   31.77    1.26
   7   5   3   42.34    1.96
   8   5   3   85.87    2.89
   9   5   3  101.56    3.30
  10   5   3  333.72    6.93
  11   5   3   66.86    2.99
  12   5   3   56.40    2.87
  13   5   3   70.68    3.83
  14   5   3  100.55    4.69
  15   5   3  109.96    5.06
  16   5   3   11.03    2.38
  17   5   3    3.05    2.17
  18   5   3   38.53    3.85
  19   5   3   39.07    3.97
  20   5   3   37.51    4.20
  21   5   3   68.12    5.54
  22   5   3    5.41    2.94
  23   5   3   85.05   10.71
 -22   6   3   88.99    6.91
 -21   6   3   67.57    5.29
 -20   6   3    3.85    2.83
 -19   6   3  182.06    7.40
 -18   6   3  148.24    6.54
 -17   6   3    0.03    2.05
 -16   6   3   29.60    3.22
 -15   6   3  135.22    5.58
 -14   6   3  200.67    6.66
 -13   6   3  147.48    4.75
 -12   6   3  112.98    4.02
 -11   6   3  351.66    7.95
 -10   6   3  315.35    5.70
  -9   6   3  162.91    3.69
  -8   6   3  800.57   11.41
  -7   6   3  212.36    4.06
  -6   6   3  613.25    8.86
  -5   6   3   24.32    1.16
  -4   6   3  151.88    2.93
  -3   6   3  154.12    2.84
  -2   6   3  316.00    4.75
  -1   6   3 1196.89   17.49
   0   6   3    8.48    0.62
   1   6   3   34.12    1.18
   2   6   3  501.42    7.74
   3   6   3  634.74    8.71
   4   6   3  101.45    2.36
   5   6   3  457.33    6.86
   6   6   3  230.69    4.16
   7   6   3  301.88    5.14
   8   6   3 1099.38   16.70
   9   6   3  121.29    3.72
  10   6   3   14.02    1.65
  11   6   3  120.73    4.01
  12   6   3   72.56    3.26
  13   6   3  150.69    5.53
  14   6   3  181.34    6.33
  15   6   3   16.07    2.66
  16   6   3   40.39    3.60
  17   6   3   29.45    3.45
  18   6   3   91.45    5.38
  19   6   3   28.99    3.76
  20   6   3    6.01    2.86
  21   6   3   17.30    3.53
  22   6   3    7.06    4.42
  23   6   3   50.33    8.55
 -22   7   3    5.42    4.08
 -21   7   3   29.55    4.77
 -20   7   3   44.84    5.33
 -19   7   3    3.63    2.36
 -18   7   3   19.47    3.15
 -17   7   3    6.58    2.20
 -16   7   3  149.30    6.12
 -15   7   3  195.59    6.79
 -14   7   3   67.02    3.93
 -13   7   3  332.76    7.67
 -12   7   3   37.83    2.50
 -11   7   3   27.74    2.16
 -10   7   3  364.14    7.49
  -9   7   3   26.76    1.47
  -8   7   3  306.64    5.48
  -7   7   3  237.41    4.48
  -6   7   3  149.74    3.23
  -5   7   3  294.21    4.92
  -4   7   3  229.20    3.99
  -3   7   3   37.58    1.29
  -2   7   3 2299.71   31.80
  -1   7   3 4087.91   49.20
   0   7   3 1469.87   18.48
   1   7   3  225.60    3.78
   2   7   3  245.77    4.59
   3   7   3  319.59    5.07
   4   7   3  641.16    9.04
   5   7   3  374.88    5.97
   6   7   3  297.87    5.10
   7   7   3   52.30    1.85
   8   7   3   22.86    1.20
   9   7   3  187.91    4.79
  10   7   3  177.16    4.81
  11   7   3  797.04   15.25
  12   7   3    0.89    1.34
  13   7   3  145.63    5.46
  14   7   3   50.04    3.57
  15   7   3  183.37    6.67
  16   7   3  219.98    7.63
  17   7   3  417.06   11.29
  18   7   3   35.87    3.75
  19   7   3   42.44    4.13
  20   7   3   25.75    3.81
  21   7   3   12.20    3.35
  22   7   3   84.74    8.11
  23   7   3   86.92   10.98
 -21   8   3   18.92    3.83
 -20   8   3    5.44    3.25
 -19   8   3   30.77    4.42
 -18   8   3   24.88    3.38
 -17   8   3   11.96    2.53
 -16   8   3  107.48    5.29
 -15   8   3  319.30    9.00
 -14   8   3  102.51    4.79
 -13   8   3  128.63    4.55
 -12   8   3  209.26    5.68
 -11   8   3    9.19    1.61
 -10   8   3   78.05    3.33
  -9   8   3  229.48    4.67
  -8   8   3  236.10    4.64
  -7   8   3  309.46    5.47
  -6   8   3  475.77    7.38
  -5   8   3  147.00    3.12
  -4   8   3  393.07    7.04
  -3   8   3  323.85    5.15
  -2   8   3  163.06    3.10
  -1   8   3 1413.32   17.99
   0   8   3  126.52    2.82
   1   8   3  271.11    4.48
   2   8   3   22.12    1.13
   3   8   3  225.90    4.54
   4   8   3  824.42   11.31
   5   8   3  167.39    3.48
   6   8   3 1041.17   14.18
   7   8   3   23.11    1.34
   8   8   3   53.71    1.94
   9   8   3  303.64    5.52
  10   8   3   46.24    2.53
  11   8   3   18.04    1.98
  12   8   3  189.00    5.37
  13   8   3  117.79    4.33
  14   8   3  130.01    5.43
  15   8   3   24.61    2.95
  16   8   3   18.05    2.78
  17   8   3   46.39    3.98
  18   8   3  106.44    5.73
  19   8   3    3.50    2.38
  20   8   3   51.00    4.52
  21   8   3   56.74    4.91
  22   8   3    2.02    3.68
 -21   9   3   28.32    5.96
 -20   9   3   28.58    4.59
 -19   9   3   40.45    5.15
 -18   9   3   29.96    4.29
 -17   9   3   37.26    4.51
 -16   9   3  291.76    8.85
 -15   9   3  128.60    5.55
 -14   9   3   44.63    3.02
 -13   9   3   67.13    3.43
 -12   9   3  113.78    4.24
 -11   9   3  334.83    7.41
 -10   9   3  230.77    5.70
  -9   9   3  260.93    5.17
  -8   9   3  112.67    3.03
  -7   9   3  144.13    3.37
  -6   9   3  178.36    3.73
  -5   9   3  111.56    2.70
  -4   9   3 2523.91   31.42
  -3   9   3   64.34    1.88
  -2   9   3   46.03    1.56
  -1   9   3   96.19    2.31
   0   9   3  193.77    3.63
   1   9   3 1091.09   14.39
   2   9   3  304.53    5.08
   3   9   3  323.76    5.38
   4   9   3  313.85    5.33
   5   9   3  166.86    3.55
   6   9   3   12.21    1.12
   7   9   3   26.88    1.47
   8   9   3    7.98    1.00
   9   9   3  326.17    5.94
  10   9   3  524.79    9.88
  11   9   3   13.00    1.82
  12   9   3   24.55    2.21
  13   9   3  332.01    7.79
  14   9   3   37.06    3.22
  15   9   3   96.98    4.97
  16   9   3   13.70    2.66
  17   9   3   41.07    3.82
  18   9   3  115.05    5.90
  19   9   3   15.48    3.01
  20   9   3   41.62    4.34
  21   9   3   37.66    6.02
 -21  10   3   19.82    4.15
 -20  10   3   16.68    4.22
 -19  10   3   78.98    6.33
 -18  10   3   45.30    5.12
 -17  10   3    0.17    2.66
 -16  10   3  106.91    6.69
 -15  10   3   31.23    4.09
 -14  10   3   23.77    2.36
 -13  10   3   28.67    2.51
 -12  10   3  149.19    4.78
 -11  10   3  222.83    5.80
 -10  10   3   22.22    1.96
  -9  10   3  305.83    6.07
  -8  10   3   87.46    2.71
  -7  10   3  462.45    7.52
  -6  10   3   60.80    2.07
  -5  10   3  331.80    5.68
  -4  10   3  680.24    9.83
  -3  10   3  201.97    3.89
  -2  10   3 2305.46   28.86
  -1  10   3   91.07    2.39
   0  10   3  129.43    2.92
   1  10   3  270.06    4.75
   2  10   3  253.48    4.58
   3  10   3   33.03    1.54
   4  10   3    4.04    0.80
   5  10   3  218.73    4.33
   6  10   3   21.52    1.26
   7  10   3   62.45    2.11
   8  10   3  139.15    3.48
   9  10   3   90.27    3.41
  10  10   3  132.97    4.24
  11  10   3   65.09    3.20
  12  10   3   22.43    2.23
  13  10   3  434.94    9.40
  14  10   3  112.12    5.04
  15  10   3  101.17    5.02
  16  10   3   87.23    4.93
  17  10   3   37.20    3.63
  18  10   3    8.77    2.56
  19  10   3   17.47    3.25
  20  10   3   30.90    4.48
  21  10   3    4.34    3.14
 -21  11   3    7.87    4.49
 -20  11   3   37.79    4.97
 -19  11   3   10.16    3.43
 -18  11   3   22.54    4.30
 -17  11   3   33.86    4.70
 -16  11   3   64.32    5.45
 -15  11   3    1.28    2.86
 -14  11   3    5.24    2.31
 -13  11   3   85.30    4.65
 -12  11   3   24.35    2.25
 -11  11   3  348.58    7.70
 -10  11   3  150.28    4.49
  -9  11   3  138.58    3.63
  -8  11   3   91.58    2.85
  -7  11   3  226.04    4.60
  -6  11   3   53.29    2.06
  -5  11   3  111.26    2.88
  -4  11   3  219.86    4.29
  -3  11   3    8.10    0.95
  -2  11   3  126.28    2.98
  -1  11   3  429.21    6.83
   0  11   3   19.18    1.24
   1  11   3  646.43    9.47
   2  11   3    7.61    0.97
   3  11   3   75.03    2.35
   4  11   3  516.10    8.05
   5  11   3    9.14    1.08
   6  11   3  326.14    5.91
   7  11   3  266.61    5.23
   8  11   3  536.74    9.06
   9  11   3  154.03    4.67
  10  11   3  190.47    5.29
  11  11   3  104.19    4.00
  12  11   3  247.53    6.49
  13  11   3  249.65    6.74
  14  11   3  178.30    6.38
  15  11   3   74.32    4.44
  16  11   3   30.20    3.24
  17  11   3   96.15    5.33
  18  11   3   34.55    4.43
  19  11   3    9.04    3.19
  20  11   3   80.37    6.39
  21  11   3   77.84   11.02
 -20  12   3   32.75    4.82
 -19  12   3    7.22    3.54
 -18  12   3  100.18    6.98
 -17  12   3   16.66    3.59
 -16  12   3   16.30    3.59
 -15  12   3  203.09    8.80
 -14  12   3   23.78    3.02
 -13  12   3    6.14    2.35
 -12  12   3   88.40    4.63
 -11  12   3   59.44    3.73
 -10  12   3   67.03    3.79
  -9  12   3  242.90    5.22
  -8  12   3   53.13    2.22
  -7  12   3 1190.04   16.52
  -6  12   3   93.53    2.77
  -5  12   3   74.22    2.42
  -4  12   3  284.04    5.29
  -3  12   3  105.14    2.83
  -2  12   3  118.32    2.98
  -1  12   3   40.10    1.76
   0  12   3   40.13    1.77
   1  12   3  813.94   11.64
   2  12   3  592.29    9.01
   3  12   3  182.39    3.96
   4  12   3  138.43    3.50
   5  12   3  139.58    3.48
   6  12   3  145.44    3.66
   7  12   3  655.82   10.20
   8  12   3  603.82    9.66
   9  12   3   38.45    2.44
  10  12   3   34.82    2.50
  11  12   3  211.27    5.85
  12  12   3  137.66    4.74
  13  12   3  132.06    4.82
  14  12   3  171.65    5.65
  15  12   3  108.01    5.24
  16  12   3   75.09    4.59
  17  12   3   78.04    5.94
  18  12   3    4.56    3.00
  19  12   3   34.20    4.85
  20  12   3   81.28    6.46
  21  12   3    5.39    4.91
 -20  13   3   11.57    3.83
 -19  13   3    5.51    2.96
 -18  13   3  101.85    7.06
 -17  13   3   47.61    5.05
 -16  13   3   34.46    4.43
 -15  13   3   12.82    3.35
 -14  13   3  218.63    7.73
 -13  13   3   90.14    4.91
 -12  13   3   16.57    2.66
 -11  13   3   16.30    2.51
 -10  13   3   45.32    3.30
  -9  13   3  195.17    5.23
  -8  13   3  126.50    4.07
  -7  13   3  204.12    5.22
  -6  13   3   70.74    2.51
  -5  13   3  863.89   13.08
  -4  13   3   34.04    1.73
  -3  13   3  158.48    3.68
  -2  13   3  173.69    3.89
  -1  13   3   57.57    2.19
   0  13   3  316.91    5.76
   1  13   3  199.65    4.26
   2  13   3   48.27    2.05
   3  13   3   97.70    2.89
   4  13   3  618.14    9.62
   5  13   3  110.06    3.18
   6  13   3  606.53    9.96
   7  13   3  149.75    3.87
   8  13   3  250.45    5.30
   9  13   3  357.12    8.03
  10  13   3  201.28    5.57
  11  13   3   61.99    3.27
  12  13   3   78.00    3.73
  13  13   3   17.52    2.29
  14  13   3   15.74    2.30
  15  13   3    6.42    2.88
  16  13   3  219.81    9.25
  17  13   3   20.96    3.96
  18  13   3   28.51    4.35
  19  13   3  131.22    7.99
  20  13   3   18.65    4.70
 -20  14   3   13.78    4.81
 -19  14   3  202.93    9.55
 -18  14   3  130.30    7.89
 -17  14   3    5.40    2.92
 -16  14   3    2.31    2.75
 -15  14   3  118.72    6.96
 -14  14   3   31.28    3.43
 -13  14   3    6.04    2.37
 -12  14   3    8.21    2.37
 -11  14   3  394.28   10.18
 -10  14   3  145.69    5.65
  -9  14   3   11.27    1.75
  -8  14   3  224.01    5.75
  -7  14   3   90.80    3.52
  -6  14   3 1175.84   18.98
  -5  14   3  125.29    4.02
  -4  14   3  673.04   10.36
  -3  14   3  179.93    4.11
  -2  14   3   13.16    1.25
  -1  14   3  324.81    6.00
   0  14   3  271.43    5.32
   1  14   3   33.86    1.83
   2  14   3  541.81    8.74
   3  14   3   69.10    2.59
   4  14   3  422.51    7.38
   5  14   3  322.16    6.62
   6  14   3  167.59    4.15
   7  14   3   75.04    2.81
   8  14   3   20.53    1.69
   9  14   3   20.10    2.06
  10  14   3   89.05    3.79
  11  14   3   56.04    3.11
  12  14   3   24.82    2.47
  13  14   3   75.89    4.56
  14  14   3    9.30    2.71
  15  14   3    7.53    2.93
  16  14   3   16.41    3.70
  17  14   3   22.83    4.02
  18  14   3   70.47    6.06
  19  14   3   60.06    5.81
  20  14   3    3.85    5.86
 -19  15   3   54.82    5.42
 -18  15   3   75.90    6.15
 -17  15   3  133.46    7.90
 -16  15   3   40.33    4.76
 -15  15   3   83.03    5.16
 -14  15   3  157.27    6.76
 -13  15   3   34.56    3.58
 -12  15   3    5.90    2.24
 -11  15   3   20.59    2.77
 -10  15   3  104.11    4.89
  -9  15   3   74.06    4.08
  -8  15   3  105.97    3.92
  -7  15   3   44.83    2.70
  -6  15   3  106.21    3.87
  -5  15   3  286.74    6.84
  -4  15   3  375.99    7.83
  -3  15   3  220.66    5.66
  -2  15   3   70.99    2.59
  -1  15   3   68.47    2.57
   0  15   3  170.64    4.09
   1  15   3   21.25    1.62
   2  15   3  830.60   12.68
   3  15   3   23.36    1.71
   4  15   3   93.78    3.07
   5  15   3   53.39    2.40
   6  15   3   35.92    2.09
   7  15   3  205.51    4.86
   8  15   3   65.70    2.75
   9  15   3  237.54    6.19
  10  15   3   19.11    2.19
  11  15   3   33.33    3.20
  12  15   3   12.58    2.65
  13  15   3   21.34    3.10
  14  15   3   31.68    3.57
  15  15   3   10.41    2.93
  16  15   3  129.94    7.41
  17  15   3   14.03    3.46
  18  15   3   42.38    4.84
  19  15   3   27.81    4.45
  20  15   3   42.51    8.99
 -19  16   3   74.05    7.15
 -18  16   3   12.66    3.34
 -17  16   3   60.40    5.60
 -16  16   3   44.08    4.86
 -15  16   3    5.06    2.62
 -14  16   3   40.61    3.86
 -13  16   3   31.90    3.50
 -12  16   3   53.56    4.09
 -11  16   3  192.64    6.91
 -10  16   3   17.84    2.67
  -9  16   3   78.51    4.29
  -8  16   3   10.01    1.81
  -7  16   3   19.48    2.11
  -6  16   3   93.28    3.72
  -5  16   3  159.90    5.36
  -4  16   3  303.52    7.16
  -3  16   3   84.72    3.39
  -2  16   3  196.70    5.62
  -1  16   3  403.46    8.19
   0  16   3  136.17    3.83
   1  16   3   18.77    1.63
   2  16   3   58.04    2.54
   3  16   3  144.80    3.93
   4  16   3  626.71   10.75
   5  16   3  182.50    4.55
   6  16   3  133.67    3.86
   7  16   3  132.37    3.91
   8  16   3   31.44    2.11
   9  16   3  305.65    8.47
  10  16   3    5.11    2.05
  11  16   3   47.04    3.67
  12  16   3   18.29    2.88
  13  16   3   26.13    3.29
  14  16   3   31.97    3.61
  15  16   3   46.16    4.59
  16  16   3   43.29    4.80
  17  16   3   61.40    5.66
  18  16   3   12.73    3.09
  19  16   3   17.07    4.51
 -19  17   3   17.26    6.02
 -18  17   3   81.25    6.30
 -17  17   3  106.10    7.08
 -16  17   3   39.46    4.75
 -15  17   3   40.15    4.10
 -14  17   3   15.17    3.18
 -13  17   3   36.05    3.81
 -12  17   3   55.91    4.24
 -11  17   3  117.07    5.60
 -10  17   3  208.23    7.09
  -9  17   3   21.84    2.82
  -8  17   3   39.46    2.72
  -7  17   3  113.12    4.16
  -6  17   3   41.56    2.64
  -5  17   3   14.84    1.88
  -4  17   3   83.35    3.55
  -3  17   3   26.17    2.15
  -2  17   3  192.26    5.87
  -1  17   3   38.69    2.47
   0  17   3  869.88   14.65
   1  17   3  105.94    4.11
   2  17   3  107.37    3.44
   3  17   3   95.31    3.28
   4  17   3   49.83    2.52
   5  17   3   89.27    3.34
   6  17   3   18.62    1.79
   7  17   3    9.10    1.71
   8  17   3  344.78    9.53
   9  17   3  244.80    7.61
  10  17   3  198.17    6.90
  11  17   3  102.14    5.23
  12  17   3  411.40   11.34
  13  17   3    6.81    2.47
  14  17   3    7.53    2.56
  15  17   3   14.25    3.57
  16  17   3   50.85    5.17
  17  17   3   41.39    4.70
  18  17   3   20.16    3.77
  19  17   3   12.44    5.58
 -18  18   3   55.88    6.38
 -17  18   3   22.80    3.68
 -16  18   3   54.65    5.32
 -15  18   3   27.34    3.65
 -14  18   3   15.91    2.90
 -13  18   3    4.28    2.32
 -12  18   3   77.98    4.89
 -11  18   3  143.26    6.14
 -10  18   3  125.61    5.71
  -9  18   3  120.33    5.51
  -8  18   3   96.41    4.05
  -7  18   3  118.64    4.39
  -6  18   3  167.26    5.96
  -5  18   3   72.96    3.48
  -4  18   3   88.96    4.13
  -3  18   3   49.06    2.85
  -2  18   3   95.27    3.78
  -1  18   3  177.50    5.20
   0  18   3  186.77    5.34
   1  18   3   60.89    3.09
   2  18   3   28.93    2.25
   3  18   3   75.17    3.32
   4  18   3   30.84    2.41
   5  18   3  123.79    4.32
   6  18   3   50.45    2.88
   7  18   3   95.21    3.90
   8  18   3   55.58    3.70
   9  18   3   11.89    2.54
  10  18   3   23.56    3.05
  11  18   3  301.18    9.08
  12  18   3    1.81    2.29
  13  18   3   97.90    5.70
  14  18   3   31.25    3.74
  15  18   3    5.64    3.03
  16  18   3   20.02    3.80
  17  18   3   17.76    3.47
  18  18   3   53.89    7.19
 -18  19   3   28.43    6.91
 -17  19   3   61.34    5.71
 -16  19   3   25.20    3.96
 -15  19   3   21.19    3.24
 -14  19   3  344.89   10.99
 -13  19   3   87.14    5.48
 -12  19   3   18.08    2.96
 -11  19   3    1.28    2.12
 -10  19   3   54.16    3.98
  -9  19   3   24.83    3.07
  -8  19   3   38.99    3.45
  -7  19   3  616.61   12.08
  -6  19   3   29.88    2.49
  -5  19   3   62.98    3.34
  -4  19   3   39.48    2.69
  -3  19   3  831.41   14.70
  -2  19   3   47.23    2.86
  -1  19   3   11.49    1.77
   0  19   3    8.20    1.68
   1  19   3  157.82    5.37
   2  19   3   70.00    3.73
   3  19   3   32.52    2.71
   4  19   3   10.58    2.04
   5  19   3   79.89    3.56
   6  19   3   14.61    1.98
   7  19   3   73.97    3.61
   8  19   3  490.91   11.82
   9  19   3    4.98    2.39
  10  19   3  135.43    5.96
  11  19   3   25.58    3.20
  12  19   3  147.84    6.47
  13  19   3  125.58    6.25
  14  19   3   10.80    3.02
  15  19   3   33.59    3.83
  16  19   3   71.66    5.75
  17  19   3    0.29    3.30
 -17  20   3   50.45    6.17
 -16  20   3   39.35    4.39
 -15  20   3   83.41    5.88
 -14  20   3  210.02    8.07
 -13  20   3  209.01    8.05
 -12  20   3   36.56    3.82
 -11  20   3   12.13    2.92
 -10  20   3   32.33    3.54
  -9  20   3    1.11    2.26
  -8  20   3   22.91    2.96
  -7  20   3   22.84    2.48
  -6  20   3   60.86    3.41
  -5  20   3   84.43    3.94
  -4  20   3  217.05    6.14
  -3  20   3   58.51    3.21
  -2  20   3   41.74    2.82
  -1  20   3   10.85    1.82
   0  20   3   19.66    2.40
   1  20   3  506.43   11.58
   2  20   3   69.06    3.85
   3  20   3   43.55    3.18
   4  20   3   54.94    3.50
   5  20   3   13.85    2.13
   6  20   3  512.69   13.96
   7  20   3   46.90    3.41
   8  20   3   59.27    3.99
   9  20   3    5.40    2.36
  10  20   3   42.04    3.82
  11  20   3   51.08    4.11
  12  20   3   30.97    3.55
  13  20   3   15.85    3.30
  14  20   3    1.51    2.41
  15  20   3   37.60    4.40
  16  20   3   14.32    4.04
  17  20   3   12.34    7.64
 -17  21   3   12.52    5.25
 -16  21   3   26.66    4.22
 -15  21   3   27.68    3.44
 -14  21   3   45.43    4.09
 -13  21   3    8.44    2.75
 -12  21   3  103.47    5.76
 -11  21   3   34.15    3.70
 -10  21   3    9.92    2.62
  -9  21   3    0.28    2.04
  -8  21   3   43.15    3.78
  -7  21   3  133.39    4.50
  -6  21   3  109.58    4.56
  -5  21   3   46.56    3.14
  -4  21   3   46.59    3.04
  -3  21   3  175.71    5.56
  -2  21   3  211.95    6.95
  -1  21   3   32.03    2.92
   0  21   3    8.60    2.12
   1  21   3  240.92    7.38
   2  21   3  151.72    5.68
   3  21   3  105.99    4.77
   4  21   3  187.32    6.43
   5  21   3  109.04    4.96
   6  21   3    9.32    2.18
   7  21   3   49.24    4.23
   8  21   3  110.06    6.03
   9  21   3    1.83    2.40
  10  21   3  111.70    8.45
  11  21   3   32.24    4.35
  12  21   3   96.69    6.57
  13  21   3    4.92    2.73
  14  21   3   19.07    4.13
  15  21   3   40.62    4.62
  16  21   3   93.98    8.50
 -16  22   3   28.40    7.40
 -15  22   3   13.09    2.97
 -14  22   3   29.55    3.71
 -13  22   3    2.95    2.17
 -12  22   3   78.00    5.15
 -11  22   3  121.28    6.11
 -10  22   3   41.24    3.96
  -9  22   3   -0.38    2.13
  -8  22   3   54.05    4.15
  -7  22   3   27.97    2.76
  -6  22   3   83.73    4.17
  -5  22   3    7.74    2.06
  -4  22   3   85.29    4.48
  -3  22   3   37.09    3.11
  -2  22   3   40.31    3.19
  -1  22   3   39.70    3.20
   0  22   3  230.72    7.36
   1  22   3  138.38    5.67
   2  22   3  233.81    7.39
   3  22   3   75.99    4.28
   4  22   3   92.87    5.65
   5  22   3  174.45    7.54
   6  22   3   58.77    4.60
   7  22   3    4.50    3.05
   8  22   3   81.48    6.88
   9  22   3   84.75    7.41
  10  22   3   33.11    5.62
  11  22   3  177.61   10.68
  12  22   3   69.56    7.03
  13  22   3   44.73    5.68
  14  22   3    7.25    2.89
  15  22   3  122.36    7.74
  16  22   3   28.02    8.48
 -15  23   3   26.35    4.67
 -14  23   3   88.62    7.06
 -13  23   3   63.87    5.87
 -12  23   3    7.15    3.13
 -11  23   3   18.38    3.91
 -10  23   3   21.71    3.88
  -9  23   3   68.98    5.74
  -8  23   3   34.51    4.26
  -7  23   3   57.03    6.09
  -6  23   3   44.84    4.28
  -5  23   3   55.08    4.49
  -4  23   3   22.56    3.27
  -3  23   3  119.22    6.50
  -2  23   3   21.88    3.16
  -1  23   3   89.83    5.61
   0  23   3    2.35    2.31
   1  23   3   50.24    4.47
   2  23   3  318.38   10.79
   3  23   3   64.63    4.95
   4  23   3   36.66    3.92
   5  23   3   27.32    3.51
   6  23   3   94.80    5.91
   7  23   3    1.65    3.15
   8  23   3   48.73    5.91
   9  23   3   31.39    5.74
  10  23   3   34.49    5.95
  11  23   3   36.01    5.72
  12  23   3   45.38    5.81
  13  23   3   30.39    5.14
  14  23   3   86.76    8.82
  15  23   3   56.85   10.69
 -14  24   3  148.64   10.78
 -13  24   3   16.65    3.70
 -12  24   3   36.66    4.86
 -11  24   3   28.46    5.44
 -10  24   3    6.87    3.97
  -9  24   3    6.30    3.51
  -8  24   3  195.91   10.99
  -7  24   3  116.91    8.51
  -6  24   3   39.21    4.21
  -5  24   3  117.82    6.57
  -4  24   3   36.77    4.02
  -3  24   3   56.72    4.75
  -2  24   3   36.64    3.99
  -1  24   3    8.18    2.75
   0  24   3  224.40    9.10
   1  24   3  165.07    7.64
   2  24   3   36.83    4.07
   3  24   3   16.17    3.19
   4  24   3   63.94    5.06
   5  24   3   73.59    5.31
   6  24   3   10.56    3.17
   7  24   3  112.00    8.41
   8  24   3   74.11    7.22
   9  24   3    2.22    3.70
  10  24   3    8.44    3.74
  11  24   3   77.48    7.15
  12  24   3   14.49    4.31
  13  24   3   58.15    7.08
 -13  25   3   43.73    9.15
 -12  25   3   13.93    4.45
 -11  25   3   15.72    4.77
 -10  25   3   59.25    7.02
  -9  25   3    5.42    3.75
  -8  25   3    5.08    3.46
  -7  25   3  102.38    8.80
  -6  25   3   78.27    5.83
  -5  25   3   37.53    4.22
  -4  25   3    9.76    2.93
  -3  25   3  251.03    9.86
  -2  25   3  236.68    9.56
  -1  25   3  154.41    7.81
   0  25   3    3.69    2.75
   1  25   3   39.08    4.45
   2  25   3   25.59    3.82
   3  25   3   20.95    3.66
   4  25   3   36.05    4.16
   5  25   3    3.67    2.89
   6  25   3   13.51    4.62
   7  25   3  101.82    8.42
   8  25   3   68.89    7.40
   9  25   3   15.11    4.39
  10  25   3   30.38    5.35
  11  25   3  169.31   10.63
  12  25   3   35.04    6.04
 -11  26   3   35.10    7.69
 -10  26   3   93.40    8.56
  -9  26   3   32.66    5.96
  -8  26   3   68.80    7.33
  -7  26   3   80.43    7.60
  -6  26   3   36.87    5.84
  -5  26   3   78.02    6.04
  -4  26   3   96.13    6.62
  -3  26   3   81.84    6.02
  -2  26   3    6.64    3.05
  -1  26   3   21.15    3.78
   0  26   3   30.84    4.09
   1  26   3   35.50    4.34
   2  26   3   19.41    3.84
   3  26   3   20.98    3.92
   4  26   3    5.02    3.03
   5  26   3   31.35    4.45
   6  26   3   31.48    5.77
   7  26   3   42.64    5.88
   8  26   3   92.52    8.33
   9  26   3   94.12    8.30
  10  26   3   16.89    4.62
  11  26   3   35.62    7.53
  -7  27   3   55.41    6.58
  -6  27   3    4.41    4.21
  -5  27   3   44.25    5.13
  -4  27   3   42.66    5.12
  -3  27   3  164.17    8.57
  -2  27   3   11.50    3.82
  -1  27   3   23.58    4.19
   0  27   3   90.39    6.56
   1  27   3   18.69    4.10
   2  27   3    7.02    3.58
   3  27   3   18.88    4.35
   4  27   3  197.21    9.43
   5  27   3   63.45    5.88
   6  27   3   37.54    5.94
   7  27   3   35.74    5.75
   8  27   3    0.50    4.21
   9  27   3   11.10    6.46
  10  27   3   54.57    9.08
  -5  28   3   29.78    5.43
  -4  28   3   63.93    7.09
  -3  28   3   22.01    5.78
  -2  28   3   70.33    7.71
  -1  28   3   26.47    6.10
   0  28   3   16.46    4.41
   1  28   3    0.68    3.24
   2  28   3  117.45    7.70
   3  28   3   16.87    4.07
   4  28   3    9.59    3.57
   5  28   3   83.27    7.95
   6  28   3    7.38    5.12
   7  28   3    0.28    4.26
   8  28   3   50.67    8.56
   9  28   3   15.53    7.64
  -4  29   3   39.40    7.76
  -3  29   3   15.72    6.41
  -2  29   3   32.09    7.51
  -1  29   3   23.23    5.19
   0  29   3   11.58    5.34
   1  29   3   42.70    6.20
   2  29   3   29.13    7.42
   3  29   3   16.61    6.72
   4  29   3    8.88    5.92
 -23   0   4   42.92    8.64
 -22   0   4   15.95    7.52
 -21   0   4    2.82    4.08
 -20   0   4   16.24    4.79
 -19   0   4   38.00    5.75
 -18   0   4   35.84    5.52
 -17   0   4    6.24    3.25
 -16   0   4  201.01   10.24
 -15   0   4    5.23    3.10
 -14   0   4    3.73    2.91
 -13   0   4    3.32    2.77
 -12   0   4  196.52    8.70
 -11   0   4   26.21    2.11
 -10   0   4  708.82   14.81
  -9   0   4   16.05    1.71
  -8   0   4  907.55   17.69
  -7   0   4  156.79    4.56
  -6   0   4  637.90   16.05
  -5   0   4   43.45    1.80
  -4   0   4 1304.46   23.33
  -3   0   4   51.42    1.81
  -2   0   4  124.35    3.08
  -1   0   4   13.87    0.68
   0   0   4 2057.79   43.30
   1   0   4    1.66    0.39
   2   0   4   -1.96    0.50
   3   0   4   34.03    1.49
   4   0   4  300.58    6.31
   5   0   4    0.76    0.62
   6   0   4  479.37    9.69
   7   0   4   22.04    1.45
   8   0   4  819.07   15.84
   9   0   4   57.78    2.40
  10   0   4   26.67    3.00
  11   0   4    4.61    2.09
  12   0   4   54.08    4.49
  13   0   4   98.58    6.17
  14   0   4  603.62   18.54
  15   0   4    7.22    2.88
  16   0   4  316.93   12.99
  17   0   4   47.76    5.64
  18   0   4    4.57    3.30
  19   0   4   15.06    4.51
  20   0   4    6.92    4.53
  21   0   4    1.19    4.14
  22   0   4   -0.80    4.31
 -23   1   4   20.23    4.36
 -22   1   4  161.09    7.99
 -21   1   4    5.21    3.24
 -20   1   4   68.59    5.14
 -19   1   4   34.47    3.93
 -18   1   4   20.75    3.19
 -17   1   4   10.79    2.71
 -16   1   4   13.40    2.64
 -15   1   4  337.04    9.35
 -14   1   4  200.99    6.73
 -13   1   4  106.35    4.65
 -12   1   4   31.12    2.03
 -11   1   4  106.92    2.92
 -10   1   4  463.85    7.86
  -9   1   4   36.30    1.66
  -8   1   4  837.42   11.67
  -7   1   4  555.29    8.13
  -6   1   4  552.68    7.94
  -5   1   4  158.80    3.02
  -4   1   4  652.95    8.81
  -3   1   4   50.98    1.38
  -2   1   4   48.99    1.10
  -1   1   4   35.27    0.89
   0   1   4  167.17    2.46
   1   1   4   36.58    0.89
   2   1   4  257.53    3.71
   3   1   4  382.75    5.31
   4   1   4   83.51    1.81
   5   1   4  932.62   12.12
   6   1   4  140.30    2.70
   7   1   4  661.76    9.22
   8   1   4  197.18    4.27
   9   1   4  633.59   10.36
  10   1   4  464.83    8.29
  11   1   4  179.08    5.49
  12   1   4  194.62    5.97
  13   1   4   23.46    2.47
  14   1   4  325.80    8.72
  15   1   4   88.18    4.53
  16   1   4   11.71    2.48
  17   1   4   15.25    2.67
  18   1   4  100.75    5.51
  19   1   4   90.98    5.48
  20   1   4  171.45    7.69
  21   1   4    5.47    3.11
  22   1   4   24.47    4.20
 -23   2   4   39.80    5.91
 -22   2   4   41.60    5.05
 -21   2   4  101.98    6.13
 -20   2   4   36.76    4.11
 -19   2   4   65.68    4.92
 -18   2   4   63.95    4.62
 -17   2   4   46.63    3.98
 -16   2   4    4.16    2.30
 -15   2   4  145.36    5.87
 -14   2   4    6.08    1.93
 -13   2   4    3.08    1.77
 -12   2   4  333.86    7.18
 -11   2   4  415.29    7.21
 -10   2   4  198.65    4.27
  -9   2   4    6.50    0.93
  -8   2   4  503.73    7.68
  -7   2   4   87.57    2.29
  -6   2   4   53.50    1.72
  -5   2   4   69.77    1.86
  -4   2   4 1650.71   22.89
  -3   2   4 1589.40   19.63
  -2   2   4  828.54   11.69
  -1   2   4  859.91   10.83
   0   2   4   16.96    0.70
   1   2   4   16.80    0.64
   2   2   4  196.58    3.04
   3   2   4  125.29    2.31
   4   2   4   21.30    1.08
   5   2   4  122.34    2.49
   6   2   4   54.59    1.52
   7   2   4  238.93    4.77
   8   2   4  355.16    6.56
   9   2   4   23.78    1.56
  10   2   4  747.02   12.18
  11   2   4   31.68    1.92
  12   2   4  329.46    8.23
  13   2   4    7.90    1.81
  14   2   4   31.06    2.98
  15   2   4   14.28    2.45
  16   2   4   76.30    4.47
  17   2   4   74.11    4.61
  18   2   4   80.96    5.15
  19   2   4   69.78    5.01
  20   2   4   29.65    3.84
  21   2   4    7.63    3.37
  22   2   4   18.37    3.83
 -23   3   4   30.63    7.07
 -22   3   4   81.66    5.87
 -21   3   4   82.05    6.01
 -20   3   4   92.19    5.82
 -19   3   4  113.62    6.16
 -18   3   4   44.94    3.99
 -17   3   4    5.90    2.52
 -16   3   4   59.52    4.12
 -15   3   4   74.16    4.37
 -14   3   4   28.25    2.83
 -13   3   4  162.60    6.22
 -12   3   4  367.13    7.70
 -11   3   4  142.75    4.23
 -10   3   4   63.95    2.21
  -9   3   4  501.16    7.84
  -8   3   4   99.73    2.58
  -7   3   4  432.86    6.70
  -6   3   4  195.26    3.78
  -5   3   4  619.18    8.62
  -4   3   4  861.89   11.30
  -3   3   4  251.14    4.37
  -2   3   4  182.71    2.89
  -1   3   4  171.05    3.39
   0   3   4  170.63    2.94
   1   3   4    8.84    0.45
   2   3   4  406.62    5.65
   3   3   4  799.39   10.39
   4   3   4   20.14    0.88
   5   3   4   38.32    1.31
   6   3   4 2309.26   28.55
   7   3   4  141.87    3.49
   8   3   4  364.12    6.76
   9   3   4  482.98    8.59
  10   3   4   51.06    2.37
  11   3   4  226.32    5.60
  12   3   4  323.67    8.20
  13   3   4   40.51    3.01
  14   3   4  195.57    6.54
  15   3   4  200.51    6.85
  16   3   4   26.89    3.05
  17   3   4  124.03    5.80
  18   3   4   16.32    2.90
  19   3   4   24.12    3.47
  20   3   4   59.66    4.94
  21   3   4   30.04    4.17
  22   3   4   21.69    3.81
 -23   4   4    6.94    4.93
 -22   4   4   10.81    3.34
 -21   4   4   24.26    3.97
 -20   4   4   18.53    3.42
 -19   4   4  146.49    6.79
 -18   4   4  231.15    8.12
 -17   4   4  134.48    6.22
 -16   4   4   41.70    3.59
 -15   4   4   23.48    2.84
 -14   4   4   36.14    3.07
 -13   4   4   23.43    2.56
 -12   4   4    4.58    1.43
 -11   4   4  482.72    9.55
 -10   4   4   35.30    1.63
  -9   4   4   64.66    2.14
  -8   4   4  850.63   11.95
  -7   4   4  985.72   13.35
  -6   4   4  279.29    4.72
  -5   4   4    3.72    0.63
  -4   4   4  872.71   11.48
  -3   4   4  394.39    5.64
  -2   4   4   99.16    2.23
  -1   4   4  193.99    3.44
   0   4   4  109.05    1.94
   1   4   4 1266.12   16.89
   2   4   4 1036.36   14.29
   3   4   4  353.54    5.23
   4   4   4 1703.17   23.60
   5   4   4  914.47   12.10
   6   4   4  343.25    5.40
   7   4   4  290.79    5.68
   8   4   4    9.52    1.24
   9   4   4    2.43    1.04
  10   4   4   33.25    2.04
  11   4   4 1615.38   25.13
  12   4   4   33.52    2.68
  13   4   4   71.00    3.89
  14   4   4   55.31    3.67
  15   4   4  208.11    7.05
  16   4   4   86.72    4.83
  17   4   4  123.62    5.86
  18   4   4   59.03    4.36
  19   4   4   46.96    4.23
  20   4   4   62.43    4.94
  21   4   4   10.08    3.62
  22   4   4  126.38    7.04
 -22   5   4   23.57    4.48
 -21   5   4   38.74    4.43
 -20   5   4   12.42    3.07
 -19   5   4  180.46    7.45
 -18   5   4   70.44    4.73
 -17   5   4   16.84    2.82
 -16   5   4  325.81    9.40
 -15   5   4  104.40    4.97
 -14   5   4   96.12    4.61
 -13   5   4   31.92    2.47
 -12   5   4  151.96    4.61
 -11   5   4  177.50    4.87
 -10   5   4   30.14    1.54
  -9   5   4  732.67   10.75
  -8   5   4  139.13    3.19
  -7   5   4  134.55    3.05
  -6   5   4   49.82    1.73
  -5   5   4  377.90    5.84
  -4   5   4  459.92    6.66
  -3   5   4  145.44    2.64
  -2   5   4  850.00   12.23
  -1   5   4  201.65    3.73
   0   5   4   31.50    0.99
   1   5   4   57.89    1.44
   2   5   4   91.85    1.98
   3   5   4   90.53    2.06
   4   5   4    9.40    0.80
   5   5   4  137.99    2.87
   6   5   4  860.67   11.71
   7   5   4  296.41    4.99
   8   5   4 1238.84   18.44
   9   5   4  176.30    4.50
  10   5   4  652.98   11.30
  11   5   4  135.03    4.18
  12   5   4  154.27    4.59
  13   5   4  281.28    7.84
  14   5   4  132.11    5.36
  15   5   4   84.42    4.57
  16   5   4   40.61    3.60
  17   5   4  118.91    5.77
  18   5   4   42.22    3.89
  19   5   4   20.36    3.25
  20   5   4   23.78    3.91
  21   5   4   10.25    3.29
  22   5   4   36.67    4.30
 -22   6   4    4.71    3.47
 -21   6   4    7.51    3.80
 -20   6   4    6.30    2.70
 -19   6   4   17.58    3.01
 -18   6   4   22.15    3.19
 -17   6   4   34.88    3.49
 -16   6   4   43.18    3.55
 -15   6   4   81.09    4.49
 -14   6   4  110.18    4.91
 -13   6   4  172.35    5.20
 -12   6   4  734.52   12.96
 -11   6   4   87.25    3.42
 -10   6   4  373.82    6.54
  -9   6   4   12.06    1.09
  -8   6   4  207.15    4.16
  -7   6   4 1850.02   23.70
  -6   6   4    7.76    0.87
  -5   6   4  419.69    6.42
  -4   6   4 4535.80   54.62
  -3   6   4 3101.41   37.69
  -2   6   4   25.25    1.10
  -1   6   4  647.65    9.70
   0   6   4   67.73    1.61
   1   6   4   52.74    1.47
   2   6   4 1483.63   20.96
   3   6   4   84.54    2.07
   4   6   4  580.85    8.25
   5   6   4  630.58    8.98
   6   6   4  186.62    3.66
   7   6   4   89.63    2.40
   8   6   4  174.91    3.58
   9   6   4  555.84    9.85
  10   6   4  315.76    6.79
  11   6   4  322.18    7.07
  12   6   4   41.72    2.59
  13   6   4   26.88    2.65
  14   6   4   77.43    4.54
  15   6   4  108.13    5.12
  16   6   4   93.34    5.19
  17   6   4  170.03    6.76
  18   6   4   85.79    5.15
  19   6   4   21.37    3.24
  20   6   4   98.45    5.99
  21   6   4  230.36    9.28
  22   6   4   45.24    6.26
 -22   7   4  -10.81    3.05
 -21   7   4    5.07    3.09
 -20   7   4   43.83    5.28
 -19   7   4   17.59    3.77
 -18   7   4  142.49    6.48
 -17   7   4   15.34    2.74
 -16   7   4  116.49    5.48
 -15   7   4   57.34    3.81
 -14   7   4  167.29    6.00
 -13   7   4    6.35    1.56
 -12   7   4   20.41    2.11
 -11   7   4   91.19    3.60
 -10   7   4   44.21    1.88
  -9   7   4   16.43    1.24
  -8   7   4   32.16    1.59
  -7   7   4  185.50    3.83
  -6   7   4  897.73   12.37
  -5   7   4  476.82    7.16
  -4   7   4  592.11    8.39
  -3   7   4  464.37    7.69
  -2   7   4  204.26    4.31
  -1   7   4 1891.18   25.88
   0   7   4  131.91    2.57
   1   7   4   11.86    0.94
   2   7   4 1069.54   13.89
   3   7   4  437.60    6.52
   4   7   4  827.96   12.22
   5   7   4   11.43    0.98
   6   7   4   49.26    1.77
   7   7   4 2025.78   25.81
   8   7   4  518.55    8.06
   9   7   4   17.42    1.68
  10   7   4    8.90    1.53
  11   7   4  343.86    7.48
  12   7   4  147.18    4.62
  13   7   4   78.77    4.11
  14   7   4   45.48    3.43
  15   7   4   30.70    3.08
  16   7   4   65.03    4.34
  17   7   4   44.07    3.88
  18   7   4   38.56    3.87
  19   7   4   22.00    3.42
  20   7   4   39.71    4.26
  21   7   4   46.23    4.79
  22   7   4    6.14    4.33
 -21   8   4   49.45    5.65
 -20   8   4   12.32    3.65
 -19   8   4    7.03    3.17
 -18   8   4   60.56    5.55
 -17   8   4  241.61    8.18
 -16   8   4  205.19    7.24
 -15   8   4   61.62    4.02
 -14   8   4   28.66    2.85
 -13   8   4   37.79    2.72
 -12   8   4   65.82    3.20
 -11   8   4   54.40    2.80
 -10   8   4  461.64    7.79
  -9   8   4   39.67    1.90
  -8   8   4  346.73    6.08
  -7   8   4  260.08    4.89
  -6   8   4 1290.11   17.11
  -5   8   4   80.45    2.19
  -4   8   4  239.81    4.88
  -3   8   4    1.96    0.70
  -2   8   4   52.02    1.92
  -1   8   4 1203.81   15.52
   0   8   4 2846.54   34.78
   1   8   4  232.35    4.00
   2   8   4   56.21    1.79
   3   8   4  291.45    4.92
   4   8   4  321.74    5.34
   5   8   4   38.82    1.71
   6   8   4   64.74    2.12
   7   8   4  294.81    5.29
   8   8   4   55.97    2.00
   9   8   4  404.87    6.86
  10   8   4  157.19    4.69
  11   8   4   36.76    2.46
  12   8   4  210.74    5.73
  13   8   4  107.01    4.14
  14   8   4  278.84    8.10
  15   8   4  125.37    5.81
  16   8   4   31.50    3.32
  17   8   4  192.55    7.28
  18   8   4   21.59    3.27
  19   8   4   74.57    5.05
  20   8   4   23.96    3.69
  21   8   4   42.07    4.25
  22   8   4    9.58    3.99
 -21   9   4   77.96    6.58
 -20   9   4    9.40    3.63
 -19   9   4   51.67    5.46
 -18   9   4   46.37    5.06
 -17   9   4    7.74    3.04
 -16   9   4   42.91    4.59
 -15   9   4  118.63    5.32
 -14   9   4   75.82    3.75
 -13   9   4   73.42    3.62
 -12   9   4   52.89    2.98
 -11   9   4  610.77   11.26
 -10   9   4   86.18    3.41
  -9   9   4  271.17    5.40
  -8   9   4   63.29    2.26
  -7   9   4  109.37    2.88
  -6   9   4  751.24   10.80
  -5   9   4  125.57    2.85
  -4   9   4   40.70    1.49
  -3   9   4  254.28    4.62
  -2   9   4  254.92    4.36
  -1   9   4    8.28    0.77
   0   9   4  286.54    4.75
   1   9   4  369.62    5.82
   2   9   4    7.97    0.84
   3   9   4  571.22    8.36
   4   9   4  242.29    4.47
   5   9   4   16.85    1.20
   6   9   4  187.30    3.95
   7   9   4   55.46    1.94
   8   9   4   95.04    2.74
   9   9   4   68.29    2.98
  10   9   4    2.66    1.32
  11   9   4  946.78   15.80
  12   9   4   40.77    2.68
  13   9   4   93.51    3.99
  14   9   4   64.89    3.97
  15   9   4  247.25    7.84
  16   9   4   36.31    3.39
  17   9   4    9.18    2.40
  18   9   4    2.45    2.25
  19   9   4    2.22    2.17
  20   9   4  106.63    6.17
  21   9   4   47.24    4.60
 -21  10   4   43.05    5.21
 -20  10   4   16.51    3.84
 -19  10   4   77.69    6.39
 -18  10   4   26.86    4.49
 -17  10   4   21.26    3.96
 -16  10   4    4.01    2.74
 -15  10   4   77.94    5.52
 -14  10   4   58.52    4.01
 -13  10   4  588.51   11.50
 -12  10   4   44.88    2.79
 -11  10   4   78.34    3.38
 -10  10   4  167.63    4.76
  -9  10   4  141.63    3.60
  -8  10   4   77.28    2.53
  -7  10   4   41.50    1.81
  -6  10   4   55.43    1.95
  -5  10   4    3.13    0.75
  -4  10   4   64.07    1.96
  -3  10   4  254.89    4.52
  -2  10   4   63.87    1.91
  -1  10   4 1236.84   16.25
   0  10   4    3.72    0.71
   1  10   4  746.04   10.49
   2  10   4  858.03   11.86
   3  10   4 1085.21   14.62
   4  10   4   40.24    1.73
   5  10   4   76.34    2.40
   6  10   4    4.15    0.91
   7  10   4   46.55    1.99
   8  10   4   56.64    2.22
   9  10   4  109.83    3.88
  10  10   4  140.30    4.39
  11  10   4   94.97    3.77
  12  10   4   94.95    3.94
  13  10   4   47.22    3.04
  14  10   4   36.58    3.28
  15  10   4    2.59    2.02
  16  10   4   39.73    3.63
  17  10   4    7.84    2.47
  18  10   4   99.76    5.51
  19  10   4   48.83    4.35
  20  10   4   99.29    6.04
  21  10   4   20.41    7.07
 -21  11   4    0.53    3.41
 -20  11   4   41.51    5.11
 -19  11   4   52.73    5.51
 -18  11   4   33.01    4.91
 -17  11   4   58.59    5.42
 -16  11   4   26.84    4.17
 -15  11   4  201.30    8.77
 -14  11   4  339.63    9.63
 -13  11   4   77.53    4.48
 -12  11   4  182.97    6.39
 -11  11   4   53.88    3.49
 -10  11   4   13.07    1.59
  -9  11   4  771.73   11.72
  -8  11   4  174.68    4.19
  -7  11   4  646.26   10.19
  -6  11   4  381.41    6.49
  -5  11   4  104.54    2.74
  -4  11   4  317.86    5.51
  -3  11   4   69.21    2.11
  -2  11   4  590.26    8.76
  -1  11   4  498.70    7.65
   0  11   4  750.41   10.65
   1  11   4  722.03   10.35
   2  11   4   22.97    1.39
   3  11   4  519.90    8.05
   4  11   4  103.55    2.82
   5  11   4  341.23    6.02
   6  11   4   89.16    2.75
   7  11   4    3.64    1.06
   8  11   4  388.25    6.89
   9  11   4    4.73    1.38
  10  11   4   13.93    1.82
  11  11   4  144.09    4.63
  12  11   4  302.87    7.36
  13  11   4  119.12    4.51
  14  11   4   18.76    2.55
  15  11   4   12.86    2.42
  16  11   4   17.82    2.73
  17  11   4   11.27    2.63
  18  11   4  201.88    7.78
  19  11   4   24.55    4.03
  20  11   4   27.32    3.98
  21  11   4   21.98    6.81
 -21  12   4    5.71    5.27
 -20  12   4   37.09    5.74
 -19  12   4   16.20    3.53
 -18  12   4   66.01    5.84
 -17  12   4   51.87    5.27
 -16  12   4  119.62    7.65
 -15  12   4    5.71    3.09
 -14  12   4   25.17    3.09
 -13  12   4    4.11    2.26
 -12  12   4   84.92    4.54
 -11  12   4   52.82    3.57
 -10  12   4   33.60    2.87
  -9  12   4  303.87    6.83
  -8  12   4  126.83    4.01
  -7  12   4  500.68    8.23
  -6  12   4  374.58    6.52
  -5  12   4  152.40    3.52
  -4  12   4  414.66    7.39
  -3  12   4  143.42    3.27
  -2  12   4  284.32    5.14
  -1  12   4    6.21    0.92
   0  12   4   64.62    2.17
   1  12   4  596.87    9.03
   2  12   4  570.52    8.74
   3  12   4   76.98    2.53
   4  12   4   71.33    2.44
   5  12   4  120.99    3.24
   6  12   4  675.22   10.35
   7  12   4  462.12    7.87
   8  12   4   44.36    2.15
   9  12   4   15.42    1.83
  10  12   4  330.91    9.46
  11  12   4  132.94    4.57
  12  12   4   85.81    3.82
  13  12   4  185.89    5.75
  14  12   4  243.30    7.70
  15  12   4    0.35    1.88
  16  12   4   11.98    2.45
  17  12   4   87.87    5.18
  18  12   4    3.12    2.79
  19  12   4   16.17    3.69
  20  12   4   13.98    3.54
  21  12   4  114.69   13.01
 -20  13   4   45.49    5.33
 -19  13   4   55.17    5.55
 -18  13   4    0.10    3.13
 -17  13   4  132.51    7.73
 -16  13   4   49.17    4.98
 -15  13   4   88.32    6.17
 -14  13   4   56.72    4.15
 -13  13   4   50.16    3.85
 -12  13   4   22.19    2.86
 -11  13   4  110.23    5.03
 -10  13   4   94.49    4.49
  -9  13   4   32.15    2.30
  -8  13   4   44.08    2.52
  -7  13   4   47.70    2.58
  -6  13   4   84.05    3.26
  -5  13   4   13.99    1.67
  -4  13   4  254.25    4.94
  -3  13   4  140.38    3.35
  -2  13   4   92.71    2.66
  -1  13   4  671.22   10.06
   0  13   4   17.01    1.32
   1  13   4  531.15    8.38
   2  13   4  290.10    5.46
   3  13   4  145.53    3.59
   4  13   4   59.20    2.35
   5  13   4  349.91    6.38
   6  13   4  415.52    7.34
   7  13   4   26.83    1.76
   8  13   4  195.83    4.58
   9  13   4  186.13    5.23
  10  13   4   85.09    3.61
  11  13   4  131.37    4.56
  12  13   4    3.28    1.57
  13  13   4  144.39    5.18
  14  13   4   87.80    4.17
  15  13   4   51.43    3.97
  16  13   4    7.64    2.95
  17  13   4   23.20    4.10
  18  13   4   55.14    5.36
  19  13   4   64.71    5.91
  20  13   4  101.55    7.32
 -20  14   4   35.25    5.94
 -19  14   4   32.64    4.46
 -18  14   4   47.37    5.27
 -17  14   4   24.94    4.24
 -16  14   4   93.28    6.50
 -15  14   4   53.75    4.48
 -14  14   4  143.74    6.37
 -13  14   4    4.68    2.30
 -12  14   4   73.85    4.41
 -11  14   4   96.31    4.80
 -10  14   4  337.58    9.04
  -9  14   4  123.40    4.23
  -8  14   4  116.64    4.05
  -7  14   4  242.20    6.00
  -6  14   4  858.35   14.35
  -5  14   4  141.67    4.27
  -4  14   4   71.87    3.03
  -3  14   4   12.30    1.52
  -2  14   4  130.37    3.32
  -1  14   4  155.79    3.71
   0  14   4  249.15    5.00
   1  14   4    4.54    1.05
   2  14   4  223.20    4.73
   3  14   4  162.78    4.13
   4  14   4  794.81   11.90
   5  14   4  149.10    3.84
   6  14   4   17.29    1.54
   7  14   4  189.39    4.55
   8  14   4  326.04    6.46
   9  14   4  130.49    4.42
  10  14   4  211.46    5.84
  11  14   4   17.78    2.10
  12  14   4   14.38    2.03
  13  14   4  139.37    5.10
  14  14   4  318.07    9.51
  15  14   4   78.80    5.83
  16  14   4   58.45    5.29
  17  14   4  149.93    8.02
  18  14   4  189.02    9.14
  19  14   4    2.64    3.23
  20  14   4   70.45   10.83
 -20  15   4   21.91    6.95
 -19  15   4   43.81    5.02
 -18  15   4   13.82    3.62
 -17  15   4   46.71    5.04
 -16  15   4   32.77    4.39
 -15  15   4   12.19    2.78
 -14  15   4   61.75    4.42
 -13  15   4   24.49    3.18
 -12  15   4   26.73    3.10
 -11  15   4   56.79    3.92
 -10  15   4  324.28    8.99
  -9  15   4   67.37    3.97
  -8  15   4   72.37    3.35
  -7  15   4   84.79    3.51
  -6  15   4   32.61    2.31
  -5  15   4  416.86    8.48
  -4  15   4  184.06    5.04
  -3  15   4  214.15    5.39
  -2  15   4  357.08    7.44
  -1  15   4   95.84    2.95
   0  15   4  159.35    3.91
   1  15   4  208.51    4.62
   2  15   4  715.00   11.00
   3  15   4   36.52    2.04
   4  15   4  174.52    4.28
   5  15   4  200.00    4.67
   6  15   4   58.78    2.57
   7  15   4    3.61    1.27
   8  15   4   54.67    2.58
   9  15   4   30.80    2.44
  10  15   4   13.13    1.93
  11  15   4  221.88    6.24
  12  15   4    4.42    2.13
  13  15   4  343.57    9.86
  14  15   4    5.08    2.37
  15  15   4   80.94    5.79
  16  15   4   35.48    4.34
  17  15   4  130.34    7.68
  18  15   4    2.69    2.49
  19  15   4   11.63    3.68
  20  15   4   12.03    6.26
 -19  16   4   57.53    6.74
 -18  16   4   27.33    4.16
 -17  16   4  174.35    8.78
 -16  16   4   13.85    3.48
 -15  16   4    3.64    2.68
 -14  16   4   14.15    3.00
 -13  16   4  150.37    6.48
 -12  16   4  190.82    7.07
 -11  16   4  219.46    7.44
 -10  16   4  214.45    7.14
  -9  16   4  111.85    5.06
  -8  16   4  266.91    6.71
  -7  16   4   55.86    3.03
  -6  16   4  170.62    5.04
  -5  16   4  381.30    8.13
  -4  16   4    8.38    1.58
  -3  16   4   67.08    3.02
  -2  16   4  418.76    8.44
  -1  16   4   18.24    1.77
   0  16   4   17.39    1.75
   1  16   4  844.16   12.68
   2  16   4  275.88    5.68
   3  16   4   48.39    2.36
   4  16   4  278.38    5.82
   5  16   4    5.87    1.31
   6  16   4   34.26    2.12
   7  16   4  162.08    4.47
   8  16   4   25.09    2.24
   9  16   4  184.19    5.47
  10  16   4    5.48    2.13
  11  16   4   34.00    3.30
  12  16   4   27.75    3.26
  13  16   4   53.02    4.05
  14  16   4   20.85    3.10
  15  16   4   28.49    4.07
  16  16   4   27.76    4.12
  17  16   4   35.54    4.52
  18  16   4   15.98    3.59
  19  16   4   35.85    8.53
  20  16   4   23.67    7.12
 -19  17   4    9.29    4.97
 -18  17   4    3.78    2.52
 -17  17   4   -0.68    2.40
 -16  17   4   53.39    5.41
 -15  17   4   21.15    3.49
 -14  17   4   80.39    5.17
 -13  17   4  293.58    9.31
 -12  17   4   11.65    2.75
 -11  17   4   97.31    5.18
 -10  17   4   39.41    3.45
  -9  17   4   25.71    2.89
  -8  17   4    9.54    1.86
  -7  17   4  234.08    6.23
  -6  17   4   44.36    2.73
  -5  17   4   45.28    2.78
  -4  17   4  118.77    4.14
  -3  17   4   22.80    2.01
  -2  17   4   75.26    3.30
  -1  17   4  547.13   10.38
   0  17   4   95.76    3.73
   1  17   4  115.69    3.98
   2  17   4  130.10    4.23
   3  17   4   43.25    2.40
   4  17   4  227.60    5.23
   5  17   4  148.65    4.51
   6  17   4   70.96    2.97
   7  17   4    9.58    1.55
   8  17   4   20.25    2.49
   9  17   4  383.37    9.91
  10  17   4   55.38    3.90
  11  17   4  177.12    6.71
  12  17   4   56.74    4.16
  13  17   4   12.58    2.75
  14  17   4   20.88    3.28
  15  17   4   46.29    4.83
  16  17   4   18.56    3.45
  17  17   4   25.08    3.83
  18  17   4  155.44    8.62
 -18  18   4    4.23    3.64
 -17  18   4   11.37    3.29
 -16  18   4  114.16    7.04
 -15  18   4   15.36    3.00
 -14  18   4   33.67    3.81
 -13  18   4    0.92    2.47
 -12  18   4   69.21    4.65
 -11  18   4   72.86    4.64
 -10  18   4    7.73    2.38
  -9  18   4   56.84    3.96
  -8  18   4   57.16    3.23
  -7  18   4   15.02    2.03
  -6  18   4  114.47    4.27
  -5  18   4  188.19    5.52
  -4  18   4   77.18    3.53
  -3  18   4   98.32    3.83
  -2  18   4   14.86    1.89
  -1  18   4  428.49    8.90
   0  18   4   26.23    2.26
   1  18   4   75.96    3.40
   2  18   4   15.77    1.90
   3  18   4  310.08    7.14
   4  18   4  187.35    5.30
   5  18   4  149.32    4.27
   6  18   4   78.74    3.56
   7  18   4    4.04    1.48
   8  18   4  407.98   10.30
   9  18   4   13.43    2.24
  10  18   4  398.18   10.62
  11  18   4   12.44    2.67
  12  18   4   16.11    2.89
  13  18   4   31.14    3.53
  14  18   4  101.55    5.71
  15  18   4   21.91    3.90
  16  18   4  202.37    9.12
  17  18   4    2.72    3.26
  18  18   4   19.95    6.29
 -18  19   4   27.51    6.41
 -17  19   4   81.05    6.69
 -16  19   4   32.34    4.50
 -15  19   4   30.54    3.66
 -14  19   4    9.91    2.79
 -13  19   4   82.43    5.17
 -12  19   4   29.26    3.56
 -11  19   4   26.13    3.32
 -10  19   4   37.59    3.63
  -9  19   4   19.30    2.90
  -8  19   4  289.61    7.43
  -7  19   4   84.16    3.97
  -6  19   4   31.92    2.64
  -5  19   4  183.46    5.62
  -4  19   4   80.75    3.64
  -3  19   4   84.45    3.74
  -2  19   4  244.85    6.56
  -1  19   4   10.29    1.83
   0  19   4   83.56    3.68
   1  19   4   36.85    2.65
   2  19   4  123.87    4.39
   3  19   4    9.48    1.92
   4  19   4  231.95    6.94
   5  19   4   28.60    2.61
   6  19   4    5.42    1.77
   7  19   4  145.22    4.95
   8  19   4  111.47    5.15
   9  19   4   12.88    2.33
  10  19   4    8.13    2.41
  11  19   4   27.86    3.41
  12  19   4   69.18    4.78
  13  19   4   31.48    3.78
  14  19   4  238.83   10.06
  15  19   4   24.70    4.78
  16  19   4    5.09    2.93
  17  19   4   16.31    4.33
 -17  20   4   30.71    5.11
 -16  20   4  138.68    7.71
 -15  20   4   10.69    2.65
 -14  20   4   23.61    3.33
 -13  20   4    5.05    2.76
 -12  20   4   35.98    3.88
 -11  20   4   84.65    5.10
 -10  20   4  181.84    7.09
  -9  20   4   26.99    3.20
  -8  20   4  252.32    8.07
  -7  20   4  145.59    5.23
  -6  20   4  125.03    4.74
  -5  20   4  228.16    6.42
  -4  20   4   84.01    3.88
  -3  20   4    5.54    1.65
  -2  20   4  160.17    5.16
  -1  20   4  351.04    8.12
   0  20   4  145.28    4.92
   1  20   4   53.80    3.47
   2  20   4  117.69    4.86
   3  20   4  103.81    4.56
   4  20   4   44.54    3.21
   5  20   4  157.29    5.73
   6  20   4  719.28   15.09
   7  20   4   60.01    3.77
   8  20   4   69.22    4.80
   9  20   4   17.44    2.77
  10  20   4   14.29    3.71
  11  20   4    8.24    3.21
  12  20   4   43.79    4.84
  13  20   4    4.23    2.80
  14  20   4  100.79    6.61
  15  20   4   -2.83    2.17
  16  20   4   70.48    7.23
  17  20   4   80.54   11.97
 -16  21   4   45.48    5.06
 -15  21   4   28.94    3.65
 -14  21   4  142.25    6.68
 -13  21   4   53.96    4.37
 -12  21   4   74.50    5.03
 -11  21   4    1.72    2.22
 -10  21   4   45.33    3.99
  -9  21   4    0.47    2.07
  -8  21   4   62.93    4.31
  -7  21   4  160.26    5.56
  -6  21   4   42.14    3.05
  -5  21   4    2.39    1.63
  -4  21   4   66.40    3.52
  -3  21   4   64.34    3.49
  -2  21   4  580.87   11.64
  -1  21   4   14.56    2.26
   0  21   4  110.21    4.89
   1  21   4   60.47    3.83
   2  21   4  184.61    6.36
   3  21   4   10.69    2.52
   4  21   4   20.79    3.13
   5  21   4   35.40    3.63
   6  21   4   23.65    3.32
   7  21   4   13.04    3.67
   8  21   4   31.51    4.92
   9  21   4   42.41    5.71
  10  21   4  100.92    8.22
  11  21   4   65.22    7.03
  12  21   4  129.73    7.55
  13  21   4   33.91    4.37
  14  21   4   31.15    4.09
  15  21   4    0.34    2.70
  16  21   4    6.71    5.50
 -15  22   4   13.91    4.13
 -14  22   4   53.00    5.57
 -13  22   4   10.94    3.28
 -12  22   4    6.25    3.06
 -11  22   4   68.26    5.94
 -10  22   4   61.31    5.58
  -9  22   4   44.54    4.87
  -8  22   4   69.35    5.71
  -7  22   4   48.51    3.92
  -6  22   4  200.97    7.24
  -5  22   4   24.17    3.06
  -4  22   4   60.81    4.16
  -3  22   4    5.37    2.19
  -2  22   4    1.45    1.94
  -1  22   4  109.29    5.94
   0  22   4   70.57    4.99
   1  22   4   94.11    5.64
   2  22   4   66.79    4.82
   3  22   4   68.87    4.93
   4  22   4    6.26    2.36
   5  22   4   61.84    4.77
   6  22   4   19.27    3.15
   7  22   4   51.97    5.93
   8  22   4   40.98    5.46
   9  22   4   20.68    4.39
  10  22   4   46.67    6.32
  11  22   4   33.11    5.47
  12  22   4   38.99    5.58
  13  22   4    1.43    3.43
  14  22   4   -0.15    3.29
  15  22   4   17.35    5.05
 -15  23   4   32.03    5.80
 -14  23   4    4.50    3.24
 -13  23   4   38.17    4.85
 -12  23   4    4.04    2.88
 -11  23   4   -0.16    2.53
 -10  23   4   50.78    5.31
  -9  23   4   -2.12    2.58
  -8  23   4   -0.03    2.60
  -7  23   4   31.53    3.41
  -6  23   4   24.12    3.65
  -5  23   4   15.50    2.93
  -4  23   4   46.56    4.28
  -3  23   4   96.29    5.84
  -2  23   4    6.45    2.45
  -1  23   4   25.24    3.46
   0  23   4   92.75    5.79
   1  23   4    1.46    2.20
   2  23   4   47.51    4.32
   3  23   4   33.94    3.73
   4  23   4   42.09    4.07
   5  23   4   57.04    4.57
   6  23   4  224.85    8.97
   7  23   4   35.23    5.46
   8  23   4   28.76    5.10
   9  23   4   66.53    6.69
  10  23   4    2.12    3.74
  11  23   4   20.66    4.62
  12  23   4   22.22    4.62
  13  23   4  260.21   12.96
  14  23   4    6.41    4.27
  15  23   4   10.28    7.46
 -14  24   4   70.32    7.79
 -13  24   4   39.45    5.10
 -12  24   4   57.44    5.81
 -11  24   4   59.12    5.64
 -10  24   4   13.45    3.31
  -9  24   4   62.06    7.02
  -8  24   4   30.52    5.18
  -7  24   4   56.83    6.32
  -6  24   4    1.43    2.35
  -5  24   4   19.60    3.37
  -4  24   4   55.39    4.79
  -3  24   4   15.40    3.19
  -2  24   4   49.56    4.52
  -1  24   4  164.12    7.68
   0  24   4  294.20   10.58
   1  24   4   89.80    5.86
   2  24   4   21.88    3.50
   3  24   4   32.39    3.90
   4  24   4   35.03    4.14
   5  24   4  134.44    7.04
   6  24   4   13.84    4.20
   7  24   4   41.72    5.68
   8  24   4  141.87    9.66
   9  24   4   48.03    4.98
  10  24   4   16.98    4.51
  11  24   4   78.23    7.21
  12  24   4   10.08    3.81
  13  24   4   -3.56    3.99
 -13  25   4   13.08    6.34
 -12  25   4   23.37    7.13
 -11  25   4   -1.07    3.84
 -10  25   4   19.29    5.01
  -9  25   4  117.36    9.31
  -8  25   4    7.18    3.76
  -7  25   4   94.50    8.06
  -6  25   4   27.80    4.07
  -5  25   4    3.45    2.66
  -4  25   4   12.61    3.15
  -3  25   4   64.02    5.36
  -2  25   4   46.89    4.60
  -1  25   4  117.16    7.00
   0  25   4  205.89    8.93
   1  25   4   47.60    4.76
   2  25   4   29.37    3.97
   3  25   4  138.55    7.44
   4  25   4   11.81    3.11
   5  25   4   49.83    4.75
   6  25   4   22.03    4.98
   7  25   4    7.65    3.92
   8  25   4   13.55    4.98
   9  25   4   76.72    7.47
  10  25   4   13.97    4.27
  11  25   4   17.77    4.47
  12  25   4   63.58    9.97
 -12  26   4  132.45   13.71
 -11  26   4   20.12    6.41
 -10  26   4   20.65    7.19
  -9  26   4   11.99    4.18
  -8  26   4   35.31    5.74
  -7  26   4   31.82    5.77
  -6  26   4   32.79    4.45
  -5  26   4  194.66    9.06
  -4  26   4  198.78    9.08
  -3  26   4    5.52    2.87
  -2  26   4   40.74    4.65
  -1  26   4  156.72    8.22
   0  26   4   56.98    5.33
   1  26   4   12.93    3.41
   2  26   4  258.03   10.33
   3  26   4  251.70   10.34
   4  26   4  145.34    7.90
   5  26   4   17.56    3.77
   6  26   4   66.06    7.21
   7  26   4   61.57    7.03
   8  26   4   19.91    4.76
   9  26   4  142.89   10.07
  10  26   4    7.07    4.71
  11  26   4   31.55    7.55
 -10  27   4   35.92    8.11
  -9  27   4   20.51    6.59
  -8  27   4   11.17    6.66
  -7  27   4   18.55    4.92
  -6  27   4    4.17    4.17
  -5  27   4    4.76    3.28
  -4  27   4   49.43    5.48
  -3  27   4   46.00    5.19
  -2  27   4   -0.22    3.35
  -1  27   4   16.51    4.25
   0  27   4    3.97    3.34
   1  27   4   34.04    4.83
   2  27   4   50.64    5.49
   3  27   4   45.18    5.24
   4  27   4  105.14    7.20
   5  27   4   63.01    7.31
   6  27   4   10.53    4.83
   7  27   4  102.73    8.92
   8  27   4   21.26    6.65
   9  27   4    7.94    6.16
  10  27   4   22.34    7.72
  -6  28   4    0.40    4.40
  -5  28   4   10.96    3.40
  -4  28   4    8.82    3.31
  -3  28   4   39.31    5.28
  -2  28   4   31.36    4.97
  -1  28   4    1.51    3.63
   0  28   4   44.20    5.49
   1  28   4   69.67    6.37
   2  28   4   86.16    6.93
   3  28   4  160.42    8.83
   4  28   4   26.65    4.68
   5  28   4    7.73    5.83
   6  28   4    3.39    4.51
   7  28   4   54.24    8.75
   8  28   4   42.76    8.12
  -4  29   4   28.13    7.68
  -3  29   4   17.99    6.02
  -2  29   4   50.38    9.19
  -1  29   4   41.32    5.91
   0  29   4   76.27    7.83
   1  29   4   47.26    6.39
   2  29   4    2.55    4.99
   3  29   4   14.74    6.11
   4  29   4   15.66    4.24
   5  29   4   68.72    9.84
 -23   0   5   24.66    6.60
 -22   0   5   11.25    4.67
 -21   0   5   47.76    6.59
 -20   0   5   24.61    5.22
 -19   0   5   68.27    6.99
 -18   0   5   20.82    4.49
 -17   0   5  178.97    9.85
 -16   0   5  151.24    9.01
 -15   0   5  581.45   18.79
 -14   0   5  274.08   11.50
 -13   0   5   41.76    4.53
 -12   0   5  215.34    9.20
 -11   0   5  158.26    5.33
 -10   0   5    9.51    1.58
  -9   0   5 2314.89   41.52
  -8   0   5   63.64    3.00
  -7   0   5   53.29    3.08
  -6   0   5    5.73    1.14
  -5   0   5  788.75   15.13
  -4   0   5    6.12    0.98
  -3   0   5  202.88    4.79
  -2   0   5   26.29    1.59
  -1   0   5   54.95    1.76
   0   0   5    7.83    0.88
   1   0   5  730.27   14.78
   2   0   5    4.03    0.66
   3   0   5 1049.83   20.37
   4   0   5   18.22    1.26
   5   0   5 3042.26   52.26
   6   0   5    4.24    0.87
   7   0   5  240.09    5.85
   8   0   5    2.66    0.80
   9   0   5  806.42   15.90
  10   0   5   90.75    3.24
  11   0   5   18.45    2.81
  12   0   5  280.81   10.48
  13   0   5  303.61   11.36
  14   0   5   71.41    5.79
  15   0   5   57.50    5.34
  16   0   5   17.33    3.74
  17   0   5   41.31    5.09
  18   0   5    0.33    2.75
  19   0   5  123.82    8.86
  20   0   5   45.62    6.39
  21   0   5   71.26    8.18
  22   0   5   20.62    5.27
 -23   1   5   50.99    8.98
 -22   1   5   56.21    5.18
 -21   1   5   11.22    3.18
 -20   1   5   59.66    4.81
 -19   1   5    3.86    2.51
 -18   1   5   19.48    3.20
 -17   1   5    8.76    2.69
 -16   1   5   62.98    4.33
 -15   1   5   13.43    2.67
 -14   1   5  350.01    9.33
 -13   1   5   11.62    2.12
 -12   1   5  147.85    4.49
 -11   1   5    1.92    0.89
 -10   1   5 1440.40   19.28
  -9   1   5  226.85    4.47
  -8   1   5  441.53    7.00
  -7   1   5  172.69    3.51
  -6   1   5 3621.99   48.44
  -5   1   5  190.27    3.52
  -4   1   5  135.86    2.73
  -3   1   5   12.54    0.88
  -2   1   5  354.13    5.04
  -1   1   5  423.85    5.68
   0   1   5   68.49    1.34
   1   1   5  158.76    2.89
   2   1   5   60.29    1.38
   3   1   5   11.27    0.68
   4   1   5  465.60    6.51
   5   1   5  948.76   12.37
   6   1   5   32.01    1.23
   7   1   5  263.35    4.42
   8   1   5   53.30    1.64
   9   1   5   42.33    1.93
  10   1   5  278.06    5.74
  11   1   5   16.27    2.04
  12   1   5   25.45    2.38
  13   1   5   51.61    3.29
  14   1   5  221.43    6.95
  15   1   5  172.84    6.31
  16   1   5  107.63    5.31
  17   1   5   56.08    4.17
  18   1   5   16.34    2.94
  19   1   5   48.31    4.32
  20   1   5   54.89    4.88
  21   1   5    8.43    3.38
  22   1   5   68.77    5.59
 -23   2   5   -0.90    2.78
 -22   2   5  239.07    9.45
 -21   2   5    8.49    2.96
 -20   2   5   19.12    3.47
 -19   2   5   84.69    5.38
 -18   2   5    1.11    2.25
 -17   2   5   29.96    3.48
 -16   2   5  161.98    6.40
 -15   2   5  232.38    7.46
 -14   2   5  112.44    5.04
 -13   2   5  121.31    4.97
 -12   2   5  154.44    4.53
 -11   2   5   79.82    2.60
 -10   2   5  999.20   14.05
  -9   2   5  202.95    4.14
  -8   2   5  243.46    4.65
  -7   2   5  194.19    3.79
  -6   2   5  104.94    2.53
  -5   2   5  157.64    3.09
  -4   2   5 1242.42   15.84
  -3   2   5 1507.09   19.55
  -2   2   5   22.56    0.96
  -1   2   5   61.14    1.32
   0   2   5  282.55    4.47
   1   2   5    6.90    0.45
   2   2   5 1017.28   14.82
   3   2   5 1976.79   24.20
   4   2   5  194.80    3.33
   5   2   5   86.51    2.03
   6   2   5  124.42    2.63
   7   2   5  417.97    6.36
   8   2   5 1504.40   21.57
   9   2   5   50.16    2.19
  10   2   5  147.66    3.97
  11   2   5  428.29    9.36
  12   2   5  479.81   10.62
  13   2   5  274.83    7.59
  14   2   5  125.53    5.15
  15   2   5   51.41    3.69
  16   2   5   43.65    3.55
  17   2   5  213.50    7.51
  18   2   5  139.72    6.40
  19   2   5   32.05    3.65
  20   2   5  155.98    7.50
  21   2   5   13.61    3.68
  22   2   5   12.96    3.37
 -23   3   5   17.03    5.91
 -22   3   5   12.83    3.52
 -21   3   5   79.37    5.74
 -20   3   5   45.13    4.31
 -19   3   5  175.87    7.45
 -18   3   5   29.98    3.58
 -17   3   5    8.18    2.50
 -16   3   5   19.86    2.91
 -15   3   5  148.94    5.95
 -14   3   5   11.77    2.30
 -13   3   5  774.59   15.62
 -12   3   5   90.64    3.58
 -11   3   5    9.68    1.18
 -10   3   5  178.50    3.94
  -9   3   5   54.39    2.04
  -8   3   5  489.96    7.63
  -7   3   5   46.43    1.74
  -6   3   5 1005.00   13.43
  -5   3   5  313.88    5.08
  -4   3   5  802.96   10.68
  -3   3   5  192.08    3.23
  -2   3   5   81.74    1.69
  -1   3   5  572.07    7.50
   0   3   5    6.06    0.40
   1   3   5  535.35    6.59
   2   3   5  341.89    5.76
   3   3   5  513.47    7.10
   4   3   5 1054.61   13.61
   5   3   5  495.13    7.95
   6   3   5  347.70    5.45
   7   3   5  107.51    2.43
   8   3   5  279.52    5.66
   9   3   5 1592.19   23.07
  10   3   5    7.14    1.22
  11   3   5  359.14    7.96
  12   3   5  207.51    6.24
  13   3   5  108.77    4.64
  14   3   5  105.58    4.77
  15   3   5   27.89    2.95
  16   3   5   14.70    2.58
  17   3   5    8.00    2.51
  18   3   5   30.28    3.50
  19   3   5   91.28    5.62
  20   3   5  101.96    6.22
  21   3   5   20.72    4.17
  22   3   5   43.39    4.65
 -22   4   5   59.62    6.11
 -21   4   5   76.15    5.53
 -20   4   5   13.75    3.10
 -19   4   5   36.68    3.96
 -18   4   5   19.57    3.00
 -17   4   5    3.02    2.20
 -16   4   5   78.73    4.62
 -15   4   5  159.51    6.15
 -14   4   5   42.31    3.36
 -13   4   5   29.79    2.35
 -12   4   5  106.76    3.87
 -11   4   5  717.90   12.38
 -10   4   5  129.29    3.28
  -9   4   5  254.10    4.86
  -8   4   5  326.19    5.65
  -7   4   5  296.23    5.13
  -6   4   5  876.33   11.96
  -5   4   5   22.84    1.14
  -4   4   5 1620.01   22.67
  -3   4   5   29.64    1.06
  -2   4   5  311.79    5.16
  -1   4   5 1242.07   17.10
   0   4   5   54.06    1.47
   1   4   5   23.56    0.79
   2   4   5   23.55    0.96
   3   4   5  182.48    3.22
   4   4   5 8479.67  100.66
   5   4   5  817.52   11.02
   6   4   5  233.74    4.11
   7   4   5  209.04    3.85
   8   4   5  732.28   11.79
   9   4   5   25.59    1.77
  10   4   5  143.84    4.08
  11   4   5  279.80    7.07
  12   4   5   53.14    3.24
  13   4   5  138.73    5.24
  14   4   5   41.72    3.28
  15   4   5   43.49    3.50
  16   4   5  248.48    7.95
  17   4   5   24.39    3.22
  18   4   5   93.61    5.32
  19   4   5   26.35    3.43
  20   4   5   50.99    4.71
  21   4   5   11.67    3.58
  22   4   5   43.34    4.64
 -22   5   5   14.89    4.69
 -21   5   5   13.81    3.41
 -20   5   5  164.33    7.37
 -19   5   5  105.49    5.88
 -18   5   5   81.72    5.00
 -17   5   5   88.87    5.06
 -16   5   5  153.23    6.49
 -15   5   5   12.32    2.42
 -14   5   5   57.07    3.71
 -13   5   5  189.16    5.39
 -12   5   5   24.30    2.24
 -11   5   5  255.75    6.08
 -10   5   5   35.22    1.71
  -9   5   5  139.25    3.34
  -8   5   5   91.75    2.66
  -7   5   5   27.50    1.44
  -6   5   5 3910.03   47.62
  -5   5   5   67.17    1.91
  -4   5   5  521.49    7.43
  -3   5   5   55.66    1.44
  -2   5   5   47.71    1.59
  -1   5   5  639.38    9.47
   0   5   5   61.97    1.28
   1   5   5  572.96    7.73
   2   5   5  249.08    3.97
   3   5   5    5.99    0.67
   4   5   5  546.82    7.79
   5   5   5   25.70    1.21
   6   5   5   14.71    0.97
   7   5   5   65.89    1.95
   8   5   5 1183.71   17.76
   9   5   5  175.86    4.49
  10   5   5  179.19    4.74
  11   5   5   74.88    3.14
  12   5   5  103.82    3.81
  13   5   5  137.40    5.24
  14   5   5   39.84    3.21
  15   5   5   81.13    4.45
  16   5   5   53.27    3.95
  17   5   5   13.33    2.77
  18   5   5   33.94    3.63
  19   5   5   56.91    4.58
  20   5   5   46.85    4.69
  21   5   5    0.70    2.93
  22   5   5    2.40    3.90
 -22   6   5   17.61    4.05
 -21   6   5   12.30    3.76
 -20   6   5   64.52    6.04
 -19   6   5   48.48    4.22
 -18   6   5   63.74    4.60
 -17   6   5   55.84    4.16
 -16   6   5   50.12    3.78
 -15   6   5  221.45    7.54
 -14   6   5   11.65    2.12
 -13   6   5  386.51    8.41
 -12   6   5   35.47    2.46
 -11   6   5  123.80    4.08
 -10   6   5  244.97    4.94
  -9   6   5  309.20    5.65
  -8   6   5  590.00    8.99
  -7   6   5   63.61    2.10
  -6   6   5  272.12    4.79
  -5   6   5  184.45    3.52
  -4   6   5   48.02    1.50
  -3   6   5  427.46    7.06
  -2   6   5    2.11    0.77
  -1   6   5   48.72    1.62
   0   6   5  256.31    4.00
   1   6   5 1141.82   14.56
   2   6   5  675.34    9.16
   3   6   5 1079.46   14.01
   4   6   5  399.82    6.13
   5   6   5  740.04   10.32
   6   6   5  333.60    5.53
   7   6   5  218.18    4.15
   8   6   5  579.70    8.74
   9   6   5  634.63   10.91
  10   6   5   40.54    2.37
  11   6   5  267.89    6.32
  12   6   5   86.47    3.53
  13   6   5   51.77    3.40
  14   6   5   90.47    4.56
  15   6   5   58.96    3.96
  16   6   5   37.74    3.50
  17   6   5   90.10    5.18
  18   6   5  184.82    7.50
  19   6   5    9.32    2.76
  20   6   5   27.43    4.03
  21   6   5    4.35    3.65
  22   6   5   46.16    6.15
 -22   7   5   39.48    6.03
 -21   7   5    9.19    3.33
 -20   7   5   70.85    6.32
 -19   7   5   96.81    6.81
 -18   7   5   63.22    4.53
 -17   7   5  318.46    9.56
 -16   7   5   27.90    3.13
 -15   7   5  137.34    5.66
 -14   7   5  444.75   12.97
 -13   7   5  148.97    4.82
 -12   7   5   88.58    3.78
 -11   7   5   15.75    1.81
 -10   7   5  459.42    8.23
  -9   7   5   64.01    2.29
  -8   7   5   52.78    2.02
  -7   7   5   31.30    1.52
  -6   7   5   49.92    1.79
  -5   7   5  807.23   11.14
  -4   7   5   46.07    1.46
  -3   7   5   77.27    2.31
  -2   7   5  165.69    3.55
  -1   7   5  501.51    7.98
   0   7   5 1232.33   15.72
   1   7   5  110.39    2.34
   2   7   5   43.80    1.52
   3   7   5   14.12    0.95
   4   7   5  171.35    3.16
   5   7   5   21.06    1.22
   6   7   5   75.78    2.24
   7   7   5   21.21    1.27
   8   7   5   22.95    1.27
   9   7   5  446.94    7.30
  10   7   5   69.01    3.01
  11   7   5  100.24    3.93
  12   7   5    9.64    1.67
  13   7   5  108.54    5.01
  14   7   5  124.07    5.24
  15   7   5  102.01    5.00
  16   7   5  163.86    6.50
  17   7   5  139.68    6.19
  18   7   5    2.28    2.40
  19   7   5    6.28    2.78
  20   7   5   22.06    3.70
  21   7   5   86.42    5.92
  22   7   5  102.60    8.49
 -21   8   5    9.36    3.38
 -20   8   5   82.43    6.66
 -19   8   5  140.28    8.04
 -18   8   5   84.40    6.14
 -17   8   5   31.77    4.36
 -16   8   5    5.01    2.54
 -15   8   5   18.91    2.55
 -14   8   5   40.36    2.85
 -13   8   5   40.73    2.79
 -12   8   5   24.90    2.18
 -11   8   5  120.99    4.07
 -10   8   5   55.62    2.30
  -9   8   5   64.64    2.35
  -8   8   5  605.14    9.31
  -7   8   5  378.81    6.38
  -6   8   5   27.60    1.41
  -5   8   5   92.51    2.31
  -4   8   5  162.21    3.81
  -3   8   5  749.84   11.60
  -2   8   5  988.97   14.59
  -1   8   5  278.84    5.19
   0   8   5   96.64    2.17
   1   8   5  178.69    3.33
   2   8   5  463.46    6.88
   3   8   5  214.89    4.08
   4   8   5  622.22    8.99
   5   8   5 3824.27   46.74
   6   8   5  536.61    8.23
   7   8   5  263.94    4.94
   8   8   5  125.31    3.14
   9   8   5   54.33    2.64
  10   8   5   85.79    3.38
  11   8   5    4.70    1.51
  12   8   5  450.10    9.28
  13   8   5  355.95   10.54
  14   8   5   28.01    2.89
  15   8   5   32.12    3.26
  16   8   5   71.97    4.52
  17   8   5    6.52    2.47
  18   8   5   89.69    5.30
  19   8   5   50.13    4.32
  20   8   5   50.73    4.56
  21   8   5    3.43    2.81
  22   8   5   65.76   10.40
 -21   9   5   28.15    4.51
 -20   9   5   23.33    4.22
 -19   9   5   18.86    4.15
 -18   9   5   76.19    6.07
 -17   9   5   16.04    3.60
 -16   9   5  122.99    6.99
 -15   9   5   52.69    4.86
 -14   9   5   31.28    2.68
 -13   9   5   52.55    3.10
 -12   9   5   48.24    2.85
 -11   9   5  113.45    3.99
 -10   9   5  678.78   11.36
  -9   9   5    2.88    0.92
  -8   9   5  106.26    2.95
  -7   9   5  295.72    5.39
  -6   9   5  226.73    4.35
  -5   9   5   78.38    2.13
  -4   9   5  127.85    3.38
  -3   9   5  435.01    7.62
  -2   9   5   91.79    2.67
  -1   9   5  266.45    4.70
   0   9   5  125.54    2.91
   1   9   5  551.92    8.01
   2   9   5  181.13    3.55
   3   9   5   89.67    2.47
   4   9   5  326.44    5.54
   5   9   5 1090.61   14.79
   6   9   5  126.97    3.13
   7   9   5  348.54    6.12
   8   9   5    4.19    0.90
   9   9   5  231.38    5.61
  10   9   5  203.31    5.36
  11   9   5  113.55    4.07
  12   9   5   40.22    2.68
  13   9   5   36.87    2.73
  14   9   5    2.14    1.82
  15   9   5   21.14    2.82
  16   9   5   83.10    4.91
  17   9   5   34.40    3.55
  18   9   5   58.66    4.49
  19   9   5  114.05    6.40
  20   9   5   11.23    2.99
  21   9   5    2.48    2.52
  22   9   5   19.81    6.66
 -21  10   5   89.78    6.99
 -20  10   5   42.54    5.19
 -19  10   5   -0.94    2.85
 -18  10   5   58.35    5.87
 -17  10   5  104.94    6.83
 -16  10   5   56.82    5.00
 -15  10   5   39.36    4.55
 -14  10   5  154.25    6.18
 -13  10   5   33.05    3.19
 -12  10   5   24.75    2.22
 -11  10   5  169.15    4.95
 -10  10   5  530.04   10.93
  -9  10   5  359.45    6.70
  -8  10   5   55.68    2.18
  -7  10   5   66.32    2.25
  -6  10   5   45.45    1.73
  -5  10   5  783.08   11.12
  -4  10   5   53.17    2.26
  -3  10   5   98.18    2.98
  -2  10   5   71.42    2.50
  -1  10   5  764.33   11.17
   0  10   5   73.12    2.05
   1  10   5 1165.41   15.44
   2  10   5  270.10    4.80
   3  10   5   36.57    1.61
   4  10   5  660.10    9.70
   5  10   5   65.80    2.24
   6  10   5   46.77    1.95
   7  10   5  244.87    4.90
   8  10   5  133.56    3.45
   9  10   5   41.86    2.50
  10  10   5   73.24    3.33
  11  10   5   24.98    2.17
  12  10   5   11.24    1.83
  13  10   5   39.76    2.79
  14  10   5   27.79    2.87
  15  10   5    3.92    1.99
  16  10   5   49.12    3.92
  17  10   5   31.88    3.54
  18  10   5  290.82    9.43
  19  10   5   86.85    5.57
  20  10   5   19.00    3.53
  21  10   5   70.96   10.74
 -21  11   5   40.17    8.12
 -20  11   5  151.78    8.73
 -19  11   5   57.52    5.69
 -18  11   5   36.65    4.67
 -17  11   5   52.98    5.23
 -16  11   5    5.62    2.92
 -15  11   5   38.90    4.37
 -14  11   5   72.16    4.66
 -13  11   5   43.95    3.60
 -12  11   5   16.57    2.53
 -11  11   5  127.66    5.18
 -10  11   5    2.13    1.61
  -9  11   5  289.45    5.71
  -8  11   5  104.15    3.00
  -7  11   5   50.34    1.98
  -6  11   5  126.93    3.12
  -5  11   5   14.71    1.07
  -4  11   5   86.95    2.98
  -3  11   5   69.42    2.62
  -2  11   5  273.00    5.63
  -1  11   5   17.11    1.05
   0  11   5  419.88    6.67
   1  11   5   48.54    1.84
   2  11   5   92.70    2.58
   3  11   5  320.27    5.61
   4  11   5  110.89    3.05
   5  11   5  134.09    3.31
   6  11   5  276.71    5.33
   7  11   5   19.27    1.51
   8  11   5  738.34   11.22
   9  11   5   43.67    2.54
  10  11   5  244.96    6.14
  11  11   5  103.79    4.00
  12  11   5  238.36    6.39
  13  11   5   54.03    3.17
  14  11   5   93.03    4.67
  15  11   5   68.12    4.26
  16  11   5    2.53    1.99
  17  11   5    6.52    2.30
  18  11   5   49.78    4.24
  19  11   5   10.63    2.90
  20  11   5   93.21    6.78
  21  11   5   82.53   10.87
 -21  12   5   11.00    6.01
 -20  12   5   38.53    5.07
 -19  12   5    9.84    3.69
 -18  12   5   71.81    6.12
 -17  12   5   86.39    6.41
 -16  12   5   79.84    5.99
 -15  12   5   96.30    6.37
 -14  12   5   15.58    2.83
 -13  12   5  218.07    7.38
 -12  12   5   32.57    3.17
 -11  12   5   34.98    3.09
 -10  12   5   80.12    4.07
  -9  12   5  311.19    6.99
  -8  12   5  142.64    4.31
  -7  12   5   73.99    3.07
  -6  12   5  336.09    7.00
  -5  12   5   19.81    1.26
  -4  12   5  151.61    4.13
  -3  12   5  484.58    8.93
  -2  12   5   14.38    1.03
  -1  12   5 1693.35   21.95
   0  12   5   15.25    1.14
   1  12   5  126.98    3.10
   2  12   5   21.21    1.38
   3  12   5  107.27    2.94
   4  12   5  231.94    4.69
   5  12   5  115.78    3.19
   6  12   5  151.22    3.77
   7  12   5  485.63    8.17
   8  12   5   83.09    2.92
   9  12   5  196.18    5.31
  10  12   5   49.21    2.86
  11  12   5  129.36    4.48
  12  12   5   40.73    2.81
  13  12   5   89.19    4.06
  14  12   5  181.92    6.84
  15  12   5   10.52    2.38
  16  12   5   25.03    3.15
  17  12   5   51.07    4.18
  18  12   5   40.47    4.78
  19  12   5   13.21    3.66
  20  12   5   16.10    3.74
  21  12   5   30.50    8.17
 -20  13   5   13.98    3.46
 -19  13   5   22.82    3.97
 -18  13   5   60.51    5.70
 -17  13   5   58.07    5.50
 -16  13   5  216.22    9.36
 -15  13   5   35.00    4.38
 -14  13   5   56.87    4.24
 -13  13   5   76.11    4.63
 -12  13   5  243.64    7.74
 -11  13   5  327.37    9.00
 -10  13   5   46.11    3.36
  -9  13   5   48.57    2.74
  -8  13   5   25.23    2.12
  -7  13   5   26.97    2.11
  -6  13   5   45.36    2.45
  -5  13   5  126.55    3.91
  -4  13   5  232.24    5.48
  -3  13   5  153.85    4.21
  -2  13   5  172.85    3.74
  -1  13   5  730.46   10.72
   0  13   5  280.46    5.23
   1  13   5  569.03    8.84
   2  13   5  382.14    6.60
   3  13   5   33.95    1.80
   4  13   5  173.69    4.03
   5  13   5   30.05    1.81
   6  13   5   75.63    2.71
   7  13   5   68.85    2.64
   8  13   5   51.08    2.35
   9  13   5   83.70    3.54
  10  13   5   94.81    3.83
  11  13   5  162.91    5.11
  12  13   5  232.99    6.41
  13  13   5  185.90    5.86
  14  13   5   70.86    3.82
  15  13   5   50.59    3.87
  16  13   5  200.71    7.33
  17  13   5    5.93    2.92
  18  13   5    2.03    2.78
  19  13   5   16.01    3.52
  20  13   5    1.27    6.19
  21  13   5   17.73    5.96
 -20  14   5   23.44    6.65
 -19  14   5   -1.28    2.55
 -18  14   5   41.44    5.03
 -17  14   5   10.05    3.40
 -16  14   5  100.70    6.83
 -15  14   5   23.14    3.42
 -14  14   5  100.01    5.46
 -13  14   5  422.42   11.17
 -12  14   5  192.97    6.90
 -11  14   5  148.32    5.89
 -10  14   5   78.01    4.28
  -9  14   5   67.75    3.23
  -8  14   5  173.60    5.02
  -7  14   5   40.14    2.48
  -6  14   5    5.48    1.47
  -5  14   5  237.49    5.79
  -4  14   5  264.24    6.11
  -3  14   5  142.66    4.14
  -2  14   5  124.38    3.83
  -1  14   5  147.54    3.52
   0  14   5  425.11    7.17
   1  14   5  218.88    4.60
   2  14   5  432.38    7.38
   3  14   5 1898.30   27.11
   4  14   5    5.08    1.19
   5  14   5  182.95    4.32
   6  14   5   46.35    2.24
   7  14   5  298.81    6.03
   8  14   5   43.19    2.27
   9  14   5  122.43    4.30
  10  14   5   75.32    3.56
  11  14   5   53.93    3.10
  12  14   5   12.40    1.99
  13  14   5   27.88    2.65
  14  14   5   50.01    3.36
  15  14   5   12.66    3.19
  16  14   5   19.96    3.56
  17  14   5   41.15    4.67
  18  14   5    8.87    3.36
  19  14   5   17.83    3.98
  20  14   5    4.15    6.12
 -20  15   5   25.61    6.89
 -19  15   5  101.72    7.11
 -18  15   5   27.36    4.32
 -17  15   5   24.77    4.10
 -16  15   5   39.90    4.93
 -15  15   5   59.75    4.56
 -14  15   5   68.08    4.71
 -13  15   5  586.86   14.03
 -12  15   5   46.70    3.81
 -11  15   5   90.23    4.80
 -10  15   5    6.66    2.18
  -9  15   5   92.50    3.87
  -8  15   5  136.20    4.48
  -7  15   5   32.49    2.50
  -6  15   5   57.47    2.91
  -5  15   5   53.76    2.78
  -4  15   5  170.08    4.80
  -3  15   5   26.75    2.02
  -2  15   5  150.62    4.37
  -1  15   5  542.39   10.55
   0  15   5  442.09    8.49
   1  15   5  622.44   11.15
   2  15   5   50.78    2.29
   3  15   5  159.67    4.02
   4  15   5    8.69    1.31
   5  15   5   89.88    3.07
   6  15   5   29.74    1.99
   7  15   5   16.86    1.65
   8  15   5   12.50    1.55
   9  15   5  105.26    4.29
  10  15   5  107.87    4.24
  11  15   5  198.63    5.91
  12  15   5   44.72    3.19
  13  15   5   55.83    4.20
  14  15   5   12.25    2.73
  15  15   5  103.56    6.50
  16  15   5   84.71    6.37
  17  15   5   59.30    5.49
  18  15   5   58.84    5.51
  19  15   5   21.56    4.06
  20  15   5    0.46    5.46
 -19  16   5   15.61    4.58
 -18  16   5   24.26    4.07
 -17  16   5   21.36    3.82
 -16  16   5  106.69    7.09
 -15  16   5  100.14    5.72
 -14  16   5   -0.02    2.38
 -13  16   5   82.73    5.04
 -12  16   5   75.24    4.67
 -11  16   5   72.01    4.44
 -10  16   5   77.34    4.43
  -9  16   5  330.78    9.00
  -8  16   5   79.15    3.64
  -7  16   5  204.10    5.68
  -6  16   5  211.79    5.69
  -5  16   5   21.73    1.99
  -4  16   5   47.38    2.68
  -3  16   5   22.28    1.94
  -2  16   5   72.57    3.17
  -1  16   5    6.01    1.39
   0  16   5   43.65    2.51
   1  16   5  286.87    6.51
   2  16   5  140.03    3.79
   3  16   5  204.22    4.99
   4  16   5  113.79    3.48
   5  16   5   18.53    1.72
   6  16   5  324.09    6.52
   7  16   5  167.05    4.48
   8  16   5   90.37    3.79
   9  16   5  140.62    4.34
  10  16   5    1.86    1.55
  11  16   5  298.88    8.73
  12  16   5   10.07    2.60
  13  16   5   78.70    4.70
  14  16   5   36.80    3.68
  15  16   5   64.84    5.47
  16  16   5  116.99    7.13
  17  16   5   82.25    6.17
  18  16   5   20.90    3.70
 -19  17   5   18.95    6.42
 -18  17   5   41.12    4.74
 -17  17   5   22.44    3.67
 -16  17   5   83.10    6.35
 -15  17   5    5.31    2.63
 -14  17   5   18.81    3.39
 -13  17   5   31.12    3.60
 -12  17   5  141.56    6.29
 -11  17   5   63.82    4.30
 -10  17   5   17.86    2.77
  -9  17   5  126.55    5.45
  -8  17   5  204.82    5.84
  -7  17   5   37.51    2.63
  -6  17   5   35.69    2.56
  -5  17   5   77.28    3.44
  -4  17   5   73.75    3.32
  -3  17   5   95.64    3.64
  -2  17   5   61.13    3.00
  -1  17   5  190.63    5.23
   0  17   5  402.32    8.35
   1  17   5   15.16    1.81
   2  17   5  251.91    6.14
   3  17   5  285.23    6.65
   4  17   5  236.18    5.36
   5  17   5   30.02    2.04
   6  17   5  686.10   11.82
   7  17   5   74.29    3.08
   8  17   5   98.27    3.96
   9  17   5  171.61    6.25
  10  17   5   12.33    2.43
  11  17   5   47.59    3.81
  12  17   5   16.84    2.97
  13  17   5    1.86    2.22
  14  17   5  147.41    6.59
  15  17   5   50.71    4.87
  16  17   5  112.85    7.03
  17  17   5    3.30    2.87
  18  17   5   62.47    7.29
 -18  18   5   50.50    6.32
 -17  18   5   14.36    3.37
 -16  18   5   12.91    3.21
 -15  18   5   25.46    3.50
 -14  18   5   37.09    3.95
 -13  18   5   63.09    4.86
 -12  18   5   19.76    3.09
 -11  18   5   49.01    4.03
 -10  18   5   30.82    3.24
  -9  18   5   55.54    3.94
  -8  18   5   26.36    2.44
  -7  18   5  226.03    7.20
  -6  18   5  321.21    7.63
  -5  18   5  317.37    8.79
  -4  18   5   95.91    3.92
  -3  18   5  108.27    4.03
  -2  18   5  180.71    5.22
  -1  18   5  337.79    7.62
   0  18   5  208.73    5.68
   1  18   5  109.83    4.02
   2  18   5  444.17    9.09
   3  18   5  133.80    4.46
   4  18   5   88.62    3.68
   5  18   5  218.27    5.86
   6  18   5  103.61    3.57
   7  18   5  240.35    6.33
   8  18   5  207.78    6.88
   9  18   5  173.45    6.36
  10  18   5  352.64    9.78
  11  18   5    6.93    2.46
  12  18   5   92.93    5.16
  13  18   5  117.13    5.88
  14  18   5   11.39    3.50
  15  18   5   36.42    5.73
  16  18   5    2.79    3.37
  17  18   5  203.77   11.26
  18  18   5   35.39    9.69
 -18  19   5   38.95    7.96
 -17  19   5   77.53    6.12
 -16  19   5   25.17    4.11
 -15  19   5    3.32    2.34
 -14  19   5    2.95    2.26
 -13  19   5   63.48    4.86
 -12  19   5  113.67    5.87
 -11  19   5  158.73    6.68
 -10  19   5   26.64    3.22
  -9  19   5  337.03    9.55
  -8  19   5   11.15    2.03
  -7  19   5  176.13    5.57
  -6  19   5  107.85    4.28
  -5  19   5  139.82    4.83
  -4  19   5  144.64    4.88
  -3  19   5   83.85    3.71
  -2  19   5  149.90    4.84
  -1  19   5  213.33    5.89
   0  19   5   35.08    2.66
   1  19   5  187.11    5.43
   2  19   5  169.74    5.18
   3  19   5  117.83    4.29
   4  19   5   88.74    3.81
   5  19   5    6.15    1.75
   6  19   5   21.55    2.38
   7  19   5  275.85    7.89
   8  19   5   71.98    4.24
   9  19   5   20.00    2.77
  10  19   5   -1.85    2.59
  11  19   5   44.44    4.76
  12  19   5  157.19    7.98
  13  19   5   74.20    5.83
  14  19   5  135.11    7.74
  15  19   5   17.96    4.21
  16  19   5    0.71    2.97
  17  19   5   13.34    5.99
 -16  20   5   63.95    5.54
 -15  20   5   36.07    3.86
 -14  20   5  120.59    6.13
 -13  20   5   27.54    3.51
 -12  20   5   96.31    5.54
 -11  20   5   46.86    4.03
 -10  20   5   98.26    5.33
  -9  20   5  196.74    7.16
  -8  20   5    4.45    2.26
  -7  20   5  160.87    5.44
  -6  20   5   19.68    2.32
  -5  20   5   82.17    3.89
  -4  20   5   52.00    3.11
  -3  20   5   99.60    4.08
  -2  20   5  503.00   10.37
  -1  20   5  129.26    4.58
   0  20   5  112.79    4.58
   1  20   5   42.97    2.87
   2  20   5  374.16   11.33
   3  20   5   32.24    3.46
   4  20   5   26.24    3.23
   5  20   5  137.61    6.45
   6  20   5   93.42    5.47
   7  20   5   97.50    7.40
   8  20   5   66.44    6.32
   9  20   5   49.74    5.76
  10  20   5    3.52    2.81
  11  20   5    6.90    3.30
  12  20   5  136.35    7.69
  13  20   5   16.65    3.83
  14  20   5    7.14    3.02
  15  20   5   78.35    7.11
  16  20   5   29.31    5.29
  17  20   5  133.07   14.85
 -16  21   5   33.33    6.49
 -15  21   5   20.24    4.00
 -14  21   5   11.70    3.50
 -13  21   5  204.66    9.78
 -12  21   5  138.24    8.24
 -11  21   5    7.35    3.50
 -10  21   5   34.91    4.62
  -9  21   5   22.11    3.91
  -8  21   5   29.73    4.04
  -7  21   5    8.62    2.36
  -6  21   5    9.78    2.45
  -5  21   5   40.76    3.47
  -4  21   5   67.04    4.29
  -3  21   5  221.97    7.40
  -2  21   5    0.20    1.86
  -1  21   5  115.36    5.26
   0  21   5   43.53    3.99
   1  21   5   30.31    3.58
   2  21   5    6.96    2.31
   3  21   5    6.64    2.33
   4  21   5  181.63    7.57
   5  21   5   51.66    4.31
   6  21   5   27.49    3.48
   7  21   5   37.87    5.35
   8  21   5   31.21    4.96
   9  21   5   19.77    4.32
  10  21   5    0.02    3.83
  11  21   5   85.32    7.76
  12  21   5   17.39    4.49
  13  21   5  122.07    8.86
  14  21   5   14.12    3.24
  15  21   5   15.92    4.41
  16  21   5   18.95    7.40
 -15  22   5   68.77    6.92
 -14  22   5   98.45    7.05
 -13  22   5   15.78    3.56
 -12  22   5    6.57    3.12
 -11  22   5   12.76    3.80
 -10  22   5   86.82    6.48
  -9  22   5   54.75    5.32
  -8  22   5   31.87    4.28
  -7  22   5   17.26    2.75
  -6  22   5   74.14    4.62
  -5  22   5  273.30    8.62
  -4  22   5  129.76    5.92
  -3  22   5   15.40    2.65
  -2  22   5  100.99    5.79
  -1  22   5   51.70    4.45
   0  22   5   74.22    5.13
   1  22   5   55.60    4.56
   2  22   5   48.47    4.32
   3  22   5   23.56    3.34
   4  22   5   24.33    3.25
   5  22   5   15.21    3.14
   6  22   5   99.52    5.94
   7  22   5   70.23    6.75
   8  22   5   29.98    5.07
   9  22   5   24.76    4.79
  10  22   5   55.80    6.65
  11  22   5  197.14   11.27
  12  22   5   10.55    4.16
  13  22   5   60.80    6.73
  14  22   5    9.61    4.05
  15  22   5  123.87   14.20
 -15  23   5   38.74    8.84
 -14  23   5    6.62    3.46
 -13  23   5    9.81    3.41
 -12  23   5   11.27    3.41
 -11  23   5    1.92    2.78
 -10  23   5   57.87    5.57
  -9  23   5   84.14    6.39
  -8  23   5   90.69    6.35
  -7  23   5   21.38    3.15
  -6  23   5   24.70    3.16
  -5  23   5   10.50    2.68
  -4  23   5    5.76    2.35
  -3  23   5   14.60    2.75
  -2  23   5  168.55    7.61
  -1  23   5   53.06    4.48
   0  23   5   97.17    5.99
   1  23   5   13.54    3.02
   2  23   5  423.33   12.92
   3  23   5   49.06    4.48
   4  23   5   28.59    3.57
   5  23   5   10.37    2.68
   6  23   5   48.15    4.55
   7  23   5   31.50    5.18
   8  23   5  107.83    8.26
   9  23   5  122.94    8.92
  10  23   5   22.41    5.37
  11  23   5   78.29    7.43
  12  23   5   66.72    7.50
  13  23   5    0.04    3.14
  14  23   5  105.20    8.80
  15  23   5   17.75    8.39
 -14  24   5   31.44    8.67
 -13  24   5   25.58    4.63
 -12  24   5  107.05    7.52
 -11  24   5   -1.37    2.66
 -10  24   5   43.30    5.18
  -9  24   5   10.67    3.23
  -8  24   5  255.56   12.91
  -7  24   5   40.20    5.70
  -6  24   5    6.80    2.78
  -5  24   5    1.08    2.31
  -4  24   5   51.94    4.68
  -3  24   5    1.75    2.25
  -2  24   5  134.82    7.15
  -1  24   5   88.93    5.89
   0  24   5   34.37    4.06
   1  24   5   25.01    3.69
   2  24   5  115.30    6.61
   3  24   5    7.65    2.58
   4  24   5    5.51    2.78
   5  24   5   -0.40    2.19
   6  24   5   54.40    6.07
   7  24   5   32.98    5.65
   8  24   5   45.91    6.12
   9  24   5  151.19   10.14
  10  24   5   28.88    5.31
  11  24   5   55.53    6.45
  12  24   5   49.28    6.29
  13  24   5  106.22    8.89
 -13  25   5   56.99   10.94
 -12  25   5   50.03    9.24
 -11  25   5   63.95    7.60
 -10  25   5    5.08    3.99
  -9  25   5   49.95    6.62
  -8  25   5   16.96    4.61
  -7  25   5   15.61    4.61
  -6  25   5  146.73    7.59
  -5  25   5   45.92    4.78
  -4  25   5  140.24    7.48
  -3  25   5  242.81    9.74
  -2  25   5   63.32    5.31
  -1  25   5   16.76    3.60
   0  25   5   11.98    3.35
   1  25   5   85.21    6.00
   2  25   5  177.38    8.26
   3  25   5   21.65    3.60
   4  25   5   49.87    4.77
   5  25   5   45.42    4.57
   6  25   5  145.17    9.90
   7  25   5   -1.86    3.51
   8  25   5   26.87    5.45
   9  25   5   61.84    7.20
  10  25   5   24.61    4.91
  11  25   5   27.22    5.50
  12  25   5   22.73    7.24
 -11  26   5   11.31    5.66
 -10  26   5    3.30    5.08
  -9  26   5   34.56    6.14
  -8  26   5   24.47    5.27
  -7  26   5   63.28    6.92
  -6  26   5   21.22    4.10
  -5  26   5   57.10    5.40
  -4  26   5   58.89    5.35
  -3  26   5   18.32    3.84
  -2  26   5  165.08    8.12
  -1  26   5   14.91    3.62
   0  26   5   26.40    4.04
   1  26   5  159.44    8.25
   2  26   5   20.27    3.84
   3  26   5   22.35    4.21
   4  26   5   46.51    5.04
   5  26   5   37.46    4.72
   6  26   5   34.43    5.88
   7  26   5   30.37    5.43
   8  26   5    4.64    4.11
   9  26   5   60.45    5.72
  10  26   5   16.27    6.87
  11  26   5   16.76    7.61
 -10  27   5   -0.43    4.88
  -9  27   5   17.80    6.59
  -8  27   5   15.00    6.36
  -7  27   5   66.93    7.47
  -6  27   5   10.84    4.27
  -5  27   5   11.83    3.79
  -4  27   5   71.41    6.23
  -3  27   5   33.32    4.74
  -2  27   5  246.63   10.73
  -1  27   5  122.06    7.70
   0  27   5  124.01    7.67
   1  27   5  131.94    7.86
   2  27   5   73.20    6.19
   3  27   5   17.28    4.28
   4  27   5   11.85    3.82
   5  27   5   12.43    4.79
   6  27   5   21.59    5.16
   7  27   5   38.51    6.35
   8  27   5   16.30    5.94
   9  27   5   24.99    7.42
  -9  28   5   27.73    7.27
  -8  28   5    8.72    5.13
  -7  28   5   57.61    9.04
  -6  28   5   50.03    8.70
  -5  28   5   21.04    4.98
  -4  28   5   15.48    3.79
  -3  28   5  158.73    8.80
  -2  28   5   14.60    4.21
  -1  28   5   23.06    4.72
   0  28   5   12.44    4.05
   1  28   5   23.92    4.48
   2  28   5  159.44    8.89
   3  28   5    3.24    3.59
   4  28   5   20.84    4.25
   5  28   5  172.02   15.34
   6  28   5   85.79   11.19
   7  28   5   21.94    6.89
   8  28   5    6.30    4.46
  -5  29   5   15.29    3.98
  -4  29   5   54.62    6.29
  -3  29   5   31.93    5.73
  -2  29   5   39.63    5.98
  -1  29   5   17.54    3.78
   0  29   5   11.24    3.45
   1  29   5   10.53    4.31
   2  29   5    5.51    3.66
   3  29   5   76.36    7.20
   4  29   5   28.74    5.03
   5  29   5   10.10    5.26
   6  29   5   42.33    8.70
 -23   0   6   -0.89    4.22
 -22   0   6   62.27    7.88
 -21   0   6   87.77    8.20
 -20   0   6   69.75    7.22
 -19   0   6  113.54    8.72
 -18   0   6    4.90    3.32
 -17   0   6   55.37    6.00
 -16   0   6  714.57   22.24
 -15   0   6   19.63    3.84
 -14   0   6  497.06   16.53
 -13   0   6   21.52    3.67
 -12   0   6   20.48    2.20
 -11   0   6   76.94    3.88
 -10   0   6  426.27   10.16
  -9   0   6  152.78    5.03
  -8   0   6  511.04   11.21
  -7   0   6    4.05    1.14
  -6   0   6  464.20   10.01
  -5   0   6  129.81    4.04
  -4   0   6  155.68    4.32
  -3   0   6  102.28    3.15
  -2   0   6 1085.01   22.70
  -1   0   6   25.98    1.33
   0   0   6  218.10    5.14
   1   0   6   14.19    1.00
   2   0   6  107.07    2.95
   3   0   6    1.56    0.77
   4   0   6  692.54   13.12
   5   0   6    1.42    0.73
   6   0   6  585.73   11.72
   7   0   6    5.33    1.02
   8   0   6  780.54   15.40
   9   0   6   16.51    1.48
  10   0   6  213.79    5.81
  11   0   6    8.11    2.35
  12   0   6  303.33   11.06
  13   0   6    7.73    2.56
  14   0   6   19.16    3.52
  15   0   6   66.72    5.70
  16   0   6   91.14    6.95
  17   0   6   16.35    3.86
  18   0   6   32.37    5.12
  19   0   6   50.00    6.34
  20   0   6  334.96   15.25
  21   0   6   23.58    5.55
  22   0   6   33.25    6.16
 -23   1   6   41.79    5.69
 -22   1   6   11.15    3.45
 -21   1   6  117.58    6.55
 -20   1   6   25.65    3.79
 -19   1   6   57.06    4.59
 -18   1   6   27.28    3.46
 -17   1   6  157.16    6.52
 -16   1   6  214.81    7.47
 -15   1   6    0.44    1.82
 -14   1   6  357.37    9.45
 -13   1   6  159.06    5.72
 -12   1   6  182.62    4.94
 -11   1   6   77.89    2.67
 -10   1   6  145.02    3.56
  -9   1   6  366.86    6.31
  -8   1   6   85.36    2.52
  -7   1   6   43.34    1.74
  -6   1   6   16.37    1.11
  -5   1   6   70.53    2.03
  -4   1   6  187.73    3.44
  -3   1   6 1441.05   18.09
  -2   1   6 4539.48   64.45
  -1   1   6  241.17    3.62
   0   1   6  546.20    7.17
   1   1   6 1133.57   14.15
   2   1   6  195.56    3.15
   3   1   6  549.48    7.49
   4   1   6  226.88    3.77
   5   1   6  361.91    5.55
   6   1   6   79.30    2.03
   7   1   6  184.81    3.53
   8   1   6  204.08    3.85
   9   1   6   62.91    1.91
  10   1   6   33.34    1.85
  11   1   6  432.38    9.83
  12   1   6  177.66    5.62
  13   1   6   12.50    2.15
  14   1   6  135.73    5.34
  15   1   6  215.20    7.04
  16   1   6   69.65    4.41
  17   1   6   27.74    3.26
  18   1   6   33.67    3.54
  19   1   6   33.61    3.72
  20   1   6   47.13    4.64
  21   1   6   22.62    4.18
  22   1   6   37.80    4.35
 -23   2   6    0.10    3.28
 -22   2   6   23.17    3.96
 -21   2   6   63.34    5.14
 -20   2   6  103.90    6.06
 -19   2   6    1.45    2.28
 -18   2   6   12.67    2.68
 -17   2   6  198.12    7.36
 -16   2   6   26.56    3.14
 -15   2   6   50.97    3.70
 -14   2   6  141.86    5.59
 -13   2   6   85.06    4.25
 -12   2   6   78.46    3.29
 -11   2   6  132.06    3.45
 -10   2   6  455.13    8.57
  -9   2   6  236.15    4.65
  -8   2   6  300.08    5.36
  -7   2   6  515.13    8.02
  -6   2   6  401.56    6.31
  -5   2   6  355.29    5.62
  -4   2   6  287.77    4.89
  -3   2   6  139.34    2.67
  -2   2   6 1074.49   13.63
  -1   2   6  249.94    3.74
   0   2   6   91.25    2.04
   1   2   6   82.31    1.65
   2   2   6 4472.14   62.28
   3   2   6  124.31    2.42
   4   2   6  579.45    8.00
   5   2   6  779.90   10.49
   6   2   6   56.60    1.72
   7   2   6  116.22    2.64
   8   2   6    4.40    0.77
   9   2   6   11.04    1.25
  10   2   6  270.45    5.82
  11   2   6   45.48    2.32
  12   2   6  148.82    5.15
  13   2   6  161.92    5.63
  14   2   6   81.43    4.27
  15   2   6  177.16    6.45
  16   2   6  157.70    6.19
  17   2   6  204.74    7.68
  18   2   6   41.78    3.89
  19   2   6   26.98    3.72
  20   2   6    3.65    2.89
  21   2   6  144.37    7.44
  22   2   6   16.55    3.40
 -22   3   6    7.47    3.28
 -21   3   6   37.49    4.33
 -20   3   6   40.54    4.24
 -19   3   6   25.05    3.57
 -18   3   6    7.61    2.62
 -17   3   6   44.37    3.94
 -16   3   6   41.38    3.62
 -15   3   6   70.01    4.28
 -14   3   6   97.44    4.78
 -13   3   6  214.07    6.81
 -12   3   6   30.67    2.26
 -11   3   6   46.20    2.09
 -10   3   6   33.71    1.74
  -9   3   6  195.78    4.14
  -8   3   6  209.39    4.20
  -7   3   6    6.43    0.93
  -6   3   6  597.50    8.67
  -5   3   6  187.27    3.53
  -4   3   6  846.89   11.29
  -3   3   6  236.74    3.86
  -2   3   6  113.43    2.16
  -1   3   6  575.15    7.65
   0   3   6 1220.84   16.79
   1   3   6   13.74    0.74
   2   3   6 1758.00   21.67
   3   3   6   17.25    0.93
   4   3   6   88.86    2.28
   5   3   6   53.83    1.67
   6   3   6  637.56    9.00
   7   3   6    4.58    0.81
   8   3   6 1517.77   19.71
   9   3   6  145.41    3.93
  10   3   6   40.47    2.20
  11   3   6   84.66    3.22
  12   3   6  510.47   11.18
  13   3   6   27.11    2.66
  14   3   6   21.07    2.60
  15   3   6  179.87    6.44
  16   3   6   27.73    3.06
  17   3   6   45.24    3.79
  18   3   6    9.26    2.58
  19   3   6   48.25    4.28
  20   3   6    7.81    2.98
  21   3   6   18.34    4.06
  22   3   6   16.13    3.32
 -22   4   6   22.61    5.59
 -21   4   6  177.08    8.05
 -20   4   6   21.68    3.44
 -19   4   6  103.07    5.80
 -18   4   6   16.91    3.18
 -17   4   6  146.98    6.30
 -16   4   6  130.45    5.83
 -15   4   6   13.14    2.46
 -14   4   6   14.10    2.44
 -13   4   6  214.52    5.78
 -12   4   6  891.75   16.62
 -11   4   6  800.77   12.39
 -10   4   6  259.15    5.14
  -9   4   6   23.80    1.47
  -8   4   6 1001.84   13.87
  -7   4   6   85.51    2.51
  -6   4   6  384.48    6.15
  -5   4   6  912.51   12.25
  -4   4   6  121.81    2.59
  -3   4   6   57.06    1.54
  -2   4   6   12.87    0.67
  -1   4   6  102.81    1.97
   0   4   6  636.70    9.33
   1   4   6    9.47    0.77
   2   4   6   60.02    1.57
   3   4   6   33.69    1.25
   4   4   6   50.25    1.62
   5   4   6   97.44    2.34
   6   4   6  444.01    6.75
   7   4   6  263.47    4.62
   8   4   6  333.85    5.58
   9   4   6  265.74    5.76
  10   4   6   66.96    2.84
  11   4   6   37.52    2.30
  12   4   6  205.21    6.27
  13   4   6  273.31    7.70
  14   4   6  174.16    6.19
  15   4   6  113.53    5.24
  16   4   6   11.14    2.42
  17   4   6   48.06    3.93
  18   4   6   39.23    3.73
  19   4   6  203.65    7.90
  20   4   6    7.30    3.03
  21   4   6  168.43    8.09
  22   4   6   27.67    5.51
 -22   5   6  114.97    7.79
 -21   5   6   10.15    3.95
 -20   5   6   16.45    3.24
 -19   5   6   27.39    3.61
 -18   5   6    2.30    2.12
 -17   5   6  328.57    9.73
 -16   5   6   36.97    3.42
 -15   5   6    4.91    1.98
 -14   5   6    7.82    2.06
 -13   5   6  205.29    5.69
 -12   5   6   15.92    1.92
 -11   5   6  347.88    7.44
 -10   5   6  537.10    8.67
  -9   5   6    8.94    1.07
  -8   5   6   35.65    1.71
  -7   5   6  221.05    4.26
  -6   5   6  732.91   10.36
  -5   5   6  119.30    2.67
  -4   5   6  103.31    2.30
  -3   5   6 3238.11   43.99
  -2   5   6  485.96    7.63
  -1   5   6  623.97    9.31
   0   5   6  141.42    2.47
   1   5   6   58.41    1.50
   2   5   6 1480.63   18.56
   3   5   6  402.63    6.00
   4   5   6  429.67    6.45
   5   5   6  108.13    2.55
   6   5   6   16.42    1.07
   7   5   6  354.60    5.85
   8   5   6   70.77    2.43
   9   5   6  233.15    5.38
  10   5   6   26.28    2.02
  11   5   6    9.48    1.52
  12   5   6   45.01    2.65
  13   5   6    8.05    1.96
  14   5   6   70.44    4.04
  15   5   6   43.90    3.56
  16   5   6  253.04    8.14
  17   5   6   12.36    2.71
  18   5   6   12.63    2.70
  19   5   6   22.94    3.42
  20   5   6   30.46    4.07
  21   5   6   39.58    4.74
  22   5   6   88.43    8.27
 -22   6   6   32.82    5.74
 -21   6   6    6.03    3.57
 -20   6   6   36.59    4.99
 -19   6   6  140.96    8.12
 -18   6   6   29.56    3.44
 -17   6   6   51.42    4.00
 -16   6   6  102.47    5.15
 -15   6   6  222.98    7.30
 -14   6   6   47.34    3.39
 -13   6   6   44.41    2.76
 -12   6   6   13.84    1.84
 -11   6   6  236.35    5.85
 -10   6   6  185.02    4.20
  -9   6   6  125.35    3.22
  -8   6   6   39.18    1.90
  -7   6   6  332.22    5.71
  -6   6   6  364.18    5.96
  -5   6   6  384.57    6.05
  -4   6   6  389.44    5.91
  -3   6   6   38.16    1.60
  -2   6   6   32.28    1.38
  -1   6   6  841.16   12.31
   0   6   6  301.43    4.58
   1   6   6    0.57    0.50
   2   6   6  324.49    5.00
   3   6   6  338.53    5.30
   4   6   6  193.20    3.62
   5   6   6  184.06    3.62
   6   6   6   56.19    2.05
   7   6   6  625.63    9.24
   8   6   6   50.80    1.91
   9   6   6   79.06    3.08
  10   6   6   32.43    2.18
  11   6   6  139.91    4.32
  12   6   6    7.01    1.48
  13   6   6  570.64   12.54
  14   6   6   31.13    2.98
  15   6   6   33.99    3.19
  16   6   6  275.68    8.60
  17   6   6  320.16    9.63
  18   6   6    7.48    2.69
  19   6   6    6.53    2.51
  20   6   6   41.87    4.48
  21   6   6    1.03    2.97
  22   6   6   15.46    4.94
 -22   7   6    9.33    7.36
 -21   7   6   23.15    4.53
 -20   7   6   52.71    5.65
 -19   7   6   56.39    5.58
 -18   7   6    9.94    3.27
 -17   7   6   70.54    4.62
 -16   7   6   10.08    2.36
 -15   7   6  120.01    5.43
 -14   7   6    8.79    2.15
 -13   7   6  161.05    5.10
 -12   7   6   31.31    2.34
 -11   7   6   12.54    1.68
 -10   7   6    6.74    1.15
  -9   7   6  361.52    6.43
  -8   7   6   29.35    1.62
  -7   7   6    3.43    0.80
  -6   7   6  297.70    5.18
  -5   7   6   75.78    2.27
  -4   7   6  214.06    4.49
  -3   7   6  183.38    3.91
  -2   7   6 1693.30   26.57
  -1   7   6  189.80    3.83
   0   7   6  123.24    2.42
   1   7   6 4301.77   51.79
   2   7   6  663.12    9.17
   3   7   6  209.47    3.80
   4   7   6    6.65    0.97
   5   7   6 1374.27   17.96
   6   7   6   55.50    1.96
   7   7   6  176.97    3.75
   8   7   6  157.25    3.51
   9   7   6   29.84    1.46
  10   7   6  373.59    8.64
  11   7   6   89.28    3.57
  12   7   6  113.09    4.09
  13   7   6  288.55    8.04
  14   7   6   24.30    2.78
  15   7   6  279.18    8.39
  16   7   6   87.38    4.91
  17   7   6   58.37    4.28
  18   7   6   32.88    3.59
  19   7   6   20.48    3.40
  20   7   6   29.06    3.96
  21   7   6   26.98    4.02
  22   7   6  104.17    8.59
 -21   8   6   24.88    4.25
 -20   8   6   25.84    4.48
 -19   8   6   76.59    6.28
 -18   8   6   77.80    6.05
 -17   8   6   45.45    4.78
 -16   8   6  149.62    7.50
 -15   8   6  224.09    7.39
 -14   8   6   40.79    2.88
 -13   8   6   39.66    2.78
 -12   8   6  146.75    4.67
 -11   8   6   26.43    2.13
 -10   8   6   92.12    3.11
  -9   8   6  380.01    6.69
  -8   8   6   32.55    1.65
  -7   8   6  254.87    4.84
  -6   8   6  212.84    4.13
  -5   8   6   31.09    1.29
  -4   8   6  301.72    5.81
  -3   8   6  505.40    8.41
  -2   8   6   39.84    1.72
  -1   8   6 1084.03   15.76
   0   8   6  263.58    4.32
   1   8   6  218.41    3.83
   2   8   6  172.58    3.33
   3   8   6 1504.61   19.31
   4   8   6 1429.11   18.56
   5   8   6  154.61    3.39
   6   8   6  199.35    4.07
   7   8   6  537.53    7.81
   8   8   6  185.72    4.00
   9   8   6  746.22   13.47
  10   8   6   15.91    1.79
  11   8   6  199.33    5.68
  12   8   6    7.81    1.65
  13   8   6   40.19    3.16
  14   8   6   31.05    2.96
  15   8   6   50.80    3.76
  16   8   6  132.36    5.84
  17   8   6   43.70    3.83
  18   8   6    7.11    2.39
  19   8   6   32.32    3.74
  20   8   6  184.03    7.97
  21   8   6   30.52    4.10
  22   8   6   -2.75    3.48
 -21   9   6  107.30    7.34
 -20   9   6   37.02    5.10
 -19   9   6  106.30    7.38
 -18   9   6   55.12    5.33
 -17   9   6   48.80    4.97
 -16   9   6  274.81   10.32
 -15   9   6  137.90    7.08
 -14   9   6  115.64    5.34
 -13   9   6  113.24    4.33
 -12   9   6   40.09    2.65
 -11   9   6  292.64    6.81
 -10   9   6   77.73    2.73
  -9   9   6   68.90    2.46
  -8   9   6   56.82    2.18
  -7   9   6  127.07    3.13
  -6   9   6  130.60    3.03
  -5   9   6 1716.27   22.11
  -4   9   6   35.24    1.81
  -3   9   6   82.85    2.62
  -2   9   6   19.53    1.30
  -1   9   6   65.60    2.25
   0   9   6  304.94    4.96
   1   9   6   78.01    2.08
   2   9   6   49.17    1.70
   3   9   6  194.65    3.81
   4   9   6  193.55    3.89
   5   9   6  223.25    4.36
   6   9   6  388.58    6.55
   7   9   6  171.70    3.87
   8   9   6  160.12    3.87
   9   9   6  395.94    8.00
  10   9   6  122.15    4.10
  11   9   6  236.45    7.36
  12   9   6    1.61    1.44
  13   9   6   54.08    3.16
  14   9   6    3.68    1.98
  15   9   6   96.57    5.00
  16   9   6   17.29    2.82
  17   9   6  212.99    7.73
  18   9   6    9.14    2.59
  19   9   6   18.37    3.24
  20   9   6   26.18    4.02
  21   9   6    2.00    3.00
  22   9   6    5.79    4.51
 -21  10   6    5.22    3.20
 -20  10   6  161.32   10.21
 -19  10   6  102.40    7.35
 -18  10   6  209.55    9.59
 -17  10   6   37.65    4.66
 -16  10   6   89.32    6.05
 -15  10   6   87.22    5.86
 -14  10   6    4.73    2.23
 -13  10   6  454.33   11.24
 -12  10   6  124.52    5.34
 -11  10   6  121.56    5.00
 -10  10   6   63.30    2.56
  -9  10   6  104.69    3.20
  -8  10   6  259.55    5.11
  -7  10   6  478.33    7.75
  -6  10   6  311.27    5.48
  -5  10   6  415.28    7.88
  -4  10   6  180.81    4.33
  -3  10   6  277.88    5.65
  -2  10   6  480.31    8.30
  -1  10   6 1137.81   16.84
   0  10   6    1.74    0.55
   1  10   6  565.37    8.32
   2  10   6  165.62    3.46
   3  10   6  618.93    9.13
   4  10   6  291.56    5.22
   5  10   6  141.75    3.37
   6  10   6  240.30    4.77
   7  10   6  697.26   10.55
   8  10   6  371.51    6.62
   9  10   6  251.82    6.04
  10  10   6   83.65    3.49
  11  10   6  267.11    7.35
  12  10   6   97.81    3.96
  13  10   6  224.68    6.42
  14  10   6   44.72    3.52
  15  10   6   59.86    4.10
  16  10   6   30.17    3.32
  17  10   6   14.76    2.83
  18  10   6   27.42    3.43
  19  10   6  106.08    5.97
  20  10   6   21.46    3.34
  21  10   6   10.12    4.02
 -21  11   6   52.27    9.61
 -20  11   6   22.83    4.37
 -19  11   6   30.43    4.85
 -18  11   6   21.88    4.29
 -17  11   6   53.92    5.26
 -16  11   6   80.79    6.03
 -15  11   6    9.64    3.23
 -14  11   6    8.83    2.53
 -13  11   6  193.68    6.84
 -12  11   6   74.89    4.36
 -11  11   6  186.29    6.30
 -10  11   6  300.63    9.31
  -9  11   6  123.19    4.02
  -8  11   6  820.74   13.75
  -7  11   6  689.97   10.42
  -6  11   6  171.53    3.71
  -5  11   6  585.62   10.16
  -4  11   6   47.41    2.23
  -3  11   6 1378.02   20.30
  -2  11   6  419.24    7.64
  -1  11   6  292.19    5.86
   0  11   6   68.31    2.16
   1  11   6   18.40    1.20
   2  11   6  519.02    7.98
   3  11   6  212.49    4.26
   4  11   6  239.53    4.68
   5  11   6  131.67    3.31
   6  11   6   76.19    2.59
   7  11   6  390.41    7.17
   8  11   6   21.45    1.64
   9  11   6  221.25    5.70
  10  11   6  166.03    5.29
  11  11   6  490.42    9.88
  12  11   6   59.39    3.23
  13  11   6    8.88    1.90
  14  11   6    4.49    1.88
  15  11   6    2.04    1.93
  16  11   6   56.76    4.13
  17  11   6   42.18    3.85
  18  11   6   18.42    2.97
  19  11   6   11.72    2.86
  20  11   6   23.49    4.09
  21  11   6   18.67    6.08
 -21  12   6   59.12    9.42
 -20  12   6    9.89    3.34
 -19  12   6   43.89    5.31
 -18  12   6   24.09    4.23
 -17  12   6    8.65    3.28
 -16  12   6   77.60    6.02
 -15  12   6   20.82    3.80
 -14  12   6  121.69    5.79
 -13  12   6  264.23    8.28
 -12  12   6   56.88    3.89
 -11  12   6   30.73    2.96
 -10  12   6   17.93    2.39
  -9  12   6   46.74    2.69
  -8  12   6    5.71    1.45
  -7  12   6   18.28    1.77
  -6  12   6   81.47    3.18
  -5  12   6   56.26    2.56
  -4  12   6  155.46    4.20
  -3  12   6  307.33    6.35
  -2  12   6  219.50    5.03
  -1  12   6 3138.22   43.06
   0  12   6   63.95    2.07
   1  12   6    9.94    1.06
   2  12   6   64.41    2.27
   3  12   6  261.37    5.00
   4  12   6  241.41    4.89
   5  12   6  115.49    3.20
   6  12   6  122.95    3.36
   7  12   6  714.37   10.97
   8  12   6  117.63    3.42
   9  12   6  185.15    5.16
  10  12   6  258.79    6.78
  11  12   6  128.48    4.46
  12  12   6  497.02   11.39
  13  12   6  260.24    6.98
  14  12   6    1.43    1.80
  15  12   6    4.94    2.03
  16  12   6  104.42    5.42
  17  12   6   18.07    2.99
  18  12   6  113.33    5.98
  19  12   6  174.37    8.95
  20  12   6   26.92    4.49
  21  12   6   18.81    7.09
 -20  13   6  116.91    9.30
 -19  13   6   19.97    3.72
 -18  13   6   13.42    3.68
 -17  13   6   26.26    4.32
 -16  13   6   33.99    4.48
 -15  13   6  458.31   12.17
 -14  13   6   -0.14    2.18
 -13  13   6   31.28    3.33
 -12  13   6   14.41    2.70
 -11  13   6  377.78    9.85
 -10  13   6  237.41    7.55
  -9  13   6  137.08    4.47
  -8  13   6   41.42    2.52
  -7  13   6  435.37    8.70
  -6  13   6  704.79   12.28
  -5  13   6   99.63    3.45
  -4  13   6  145.99    4.19
  -3  13   6   27.62    1.91
  -2  13   6  753.40   12.47
  -1  13   6  243.27    4.64
   0  13   6  132.19    3.21
   1  13   6  809.68   11.72
   2  13   6  191.68    4.16
   3  13   6   87.06    2.73
   4  13   6  115.21    3.24
   5  13   6  620.57    9.73
   6  13   6   81.71    2.88
   7  13   6   17.00    1.55
   8  13   6   82.59    2.93
   9  13   6  179.71    5.19
  10  13   6  111.87    4.10
  11  13   6    2.03    1.44
  12  13   6  371.25    8.55
  13  13   6    3.96    1.73
  14  13   6    6.63    2.16
  15  13   6   88.34    4.87
  16  13   6  119.88    5.84
  17  13   6   36.08    4.77
  18  13   6   81.04    6.28
  19  13   6   69.66    6.03
  20  13   6   45.63    8.94
  21  13   6   -3.09    5.42
 -20  14   6   20.29    6.74
 -19  14   6   29.84    4.25
 -18  14   6   34.09    4.66
 -17  14   6   44.55    5.01
 -16  14   6    9.90    3.32
 -15  14   6  177.90    7.31
 -14  14   6  113.63    5.76
 -13  14   6   23.00    3.07
 -12  14   6   34.07    3.37
 -11  14   6   32.81    3.23
 -10  14   6    8.60    2.21
  -9  14   6   10.58    1.80
  -8  14   6  278.43    6.72
  -7  14   6   29.02    2.23
  -6  14   6   19.43    1.93
  -5  14   6  137.92    4.21
  -4  14   6   60.80    2.82
  -3  14   6  416.10    8.16
  -2  14   6  300.53    6.64
  -1  14   6   20.14    1.72
   0  14   6   74.06    2.43
   1  14   6    9.65    1.17
   2  14   6  206.31    4.50
   3  14   6   37.84    2.04
   4  14   6  154.99    4.04
   5  14   6   24.46    1.72
   6  14   6  120.53    3.49
   7  14   6  352.87    6.75
   8  14   6   80.48    3.10
   9  14   6   78.93    3.56
  10  14   6   59.76    3.21
  11  14   6  174.38    5.43
  12  14   6   18.67    2.30
  13  14   6    8.41    1.97
  14  14   6  195.51    6.23
  15  14   6  206.00    7.31
  16  14   6  196.98    8.86
  17  14   6   28.11    4.30
  18  14   6   22.43    3.96
  19  14   6   21.08    4.17
  20  14   6   32.45    8.35
 -20  15   6   14.13    6.81
 -19  15   6   88.06    6.78
 -18  15   6   27.39    4.08
 -17  15   6   48.64    5.34
 -16  15   6   66.87    5.79
 -15  15   6  118.31    6.22
 -14  15   6   27.41    3.45
 -13  15   6   16.15    2.89
 -12  15   6   78.44    4.76
 -11  15   6   40.43    3.47
 -10  15   6  457.82   11.22
  -9  15   6  257.31    6.59
  -8  15   6    7.34    1.71
  -7  15   6   85.43    3.60
  -6  15   6   60.89    2.99
  -5  15   6  170.44    4.89
  -4  15   6   59.16    2.91
  -3  15   6  399.96    8.10
  -2  15   6  183.70    4.88
  -1  15   6  226.09    5.49
   0  15   6  300.20    6.74
   1  15   6  239.81    5.12
   2  15   6   19.61    1.55
   3  15   6  160.53    4.03
   4  15   6   12.42    1.42
   5  15   6  521.40    8.84
   6  15   6  116.36    3.54
   7  15   6   24.24    1.85
   8  15   6   61.30    3.14
   9  15   6   59.32    2.90
  10  15   6   43.81    2.90
  11  15   6   16.50    2.24
  12  15   6   41.76    3.16
  13  15   6    7.26    1.80
  14  15   6    4.77    2.38
  15  15   6   39.13    4.53
  16  15   6   78.40    5.92
  17  15   6   98.77    6.77
  18  15   6    6.64    3.77
  19  15   6   22.97    8.42
 -19  16   6   32.53    6.89
 -18  16   6   43.46    4.82
 -17  16   6   76.91    8.30
 -16  16   6   11.98    3.52
 -15  16   6   15.40    3.27
 -14  16   6   41.82    4.05
 -13  16   6   91.66    5.26
 -12  16   6  100.28    5.41
 -11  16   6  258.66    8.19
 -10  16   6   11.73    2.46
  -9  16   6   21.14    2.69
  -8  16   6   28.48    2.47
  -7  16   6   48.17    3.05
  -6  16   6  105.44    3.96
  -5  16   6   18.47    1.90
  -4  16   6  416.17    8.57
  -3  16   6   26.14    2.09
  -2  16   6    2.43    1.23
  -1  16   6   68.06    3.01
   0  16   6  128.73    4.11
   1  16   6  284.73    6.49
   2  16   6   90.63    3.42
   3  16   6  362.83    7.46
   4  16   6   34.55    2.05
   5  16   6   45.54    2.32
   6  16   6   63.61    2.76
   7  16   6  543.31    9.44
   8  16   6  120.48    4.44
   9  16   6   22.42    2.20
  10  16   6   38.00    2.84
  11  16   6  274.91    7.21
  12  16   6  371.77   10.27
  13  16   6   61.04    4.31
  14  16   6   46.17    4.01
  15  16   6    2.95    2.58
  16  16   6   99.80    6.59
  17  16   6   31.81    5.32
  18  16   6   43.64    6.14
 -19  17   6   43.65    8.09
 -18  17   6   -0.07    2.81
 -17  17   6   23.75    4.12
 -16  17   6   65.59    5.67
 -15  17   6   27.65    3.63
 -14  17   6    2.44    2.48
 -13  17   6   19.75    3.28
 -12  17   6  192.07    7.19
 -11  17   6   20.61    2.98
 -10  17   6    4.12    2.24
  -9  17   6  136.70    5.65
  -8  17   6   52.20    3.33
  -7  17   6  176.98    5.35
  -6  17   6  203.50    5.70
  -5  17   6    8.54    1.67
  -4  17   6   83.40    3.52
  -3  17   6  191.85    5.29
  -2  17   6   14.13    1.76
  -1  17   6  294.37    6.79
   0  17   6   56.83    2.92
   1  17   6   20.35    1.94
   2  17   6   57.18    2.89
   3  17   6  156.43    5.07
   4  17   6  129.21    4.26
   5  17   6   13.15    1.56
   6  17   6   27.03    2.00
   7  17   6   44.67    2.51
   8  17   6   62.06    3.23
   9  17   6   82.34    3.79
  10  17   6   59.17    4.43
  11  17   6  263.92    8.29
  12  17   6    9.64    2.62
  13  17   6   17.06    3.07
  14  17   6    2.02    2.77
  15  17   6  329.05   14.62
  16  17   6    5.14    3.35
  17  17   6   27.98    4.95
  18  17   6   -3.47    5.31
 -18  18   6   39.88    7.31
 -17  18   6    7.65    2.90
 -16  18   6   24.89    4.19
 -15  18   6   14.88    2.98
 -14  18   6   12.21    2.92
 -13  18   6    5.70    2.62
 -12  18   6   53.18    4.33
 -11  18   6   13.48    2.86
 -10  18   6   66.92    4.30
  -9  18   6   96.92    4.93
  -8  18   6  144.04    4.96
  -7  18   6  135.46    4.75
  -6  18   6   18.59    2.19
  -5  18   6   31.33    2.51
  -4  18   6   80.57    3.59
  -3  18   6  186.69    5.37
  -2  18   6   12.93    1.78
  -1  18   6   33.39    2.42
   0  18   6  184.18    5.37
   1  18   6  100.46    3.80
   2  18   6  219.98    5.83
   3  18   6   52.68    2.94
   4  18   6   86.03    3.63
   5  18   6  279.88    6.80
   6  18   6   24.38    2.14
   7  18   6   21.83    1.96
   8  18   6   -0.70    1.57
   9  18   6   82.66    5.46
  10  18   6    4.93    2.97
  11  18   6   39.47    4.44
  12  18   6   53.79    5.07
  13  18   6   20.45    3.82
  14  18   6    4.33    2.89
  15  18   6  139.08    9.31
  16  18   6   52.93    6.00
  17  18   6   42.14    5.98
  18  18   6   53.23   10.16
 -17  19   6   10.49    4.20
 -16  19   6   20.94    3.91
 -15  19   6  101.25    5.72
 -14  19   6   11.33    2.79
 -13  19   6    0.01    2.23
 -12  19   6   17.39    3.14
 -11  19   6  192.80    7.36
 -10  19   6    6.60    2.61
  -9  19   6   59.14    4.09
  -8  19   6   65.80    3.59
  -7  19   6  324.29    7.90
  -6  19   6   30.53    2.57
  -5  19   6   52.84    3.12
  -4  19   6  128.06    4.58
  -3  19   6  108.11    4.17
  -2  19   6  124.41    4.42
  -1  19   6   98.53    3.95
   0  19   6  357.65   10.04
   1  19   6   10.34    2.11
   2  19   6  106.44    4.81
   3  19   6   26.53    2.65
   4  19   6   48.23    3.32
   5  19   6    2.63    1.63
   6  19   6  286.43    9.53
   7  19   6   48.83    4.01
   8  19   6  263.97   12.00
   9  19   6   42.15    4.30
  10  19   6   31.86    4.24
  11  19   6   38.58    4.57
  12  19   6   86.34    6.34
  13  19   6  101.28    6.84
  14  19   6   18.63    3.66
  15  19   6  128.57    9.16
  16  19   6   39.34    5.42
  17  19   6   -2.45    5.68
 -16  20   6   24.47    5.64
 -15  20   6    6.26    3.03
 -14  20   6   53.87    5.66
 -13  20   6   81.12    6.57
 -12  20   6   19.44    4.06
 -11  20   6  163.91    8.87
 -10  20   6    4.45    3.04
  -9  20   6   15.05    3.69
  -8  20   6   15.55    2.74
  -7  20   6   25.95    2.94
  -6  20   6   69.67    4.36
  -5  20   6   42.50    3.63
  -4  20   6   89.47    4.68
  -3  20   6   18.32    2.74
  -2  20   6   43.15    3.40
  -1  20   6   18.62    2.60
   0  20   6  173.08    6.48
   1  20   6   22.53    2.79
   2  20   6   29.95    2.93
   3  20   6   56.91    3.63
   4  20   6  236.62    8.72
   5  20   6   85.29    5.20
   6  20   6  175.58    7.36
   7  20   6   19.74    4.27
   8  20   6    6.81    3.32
   9  20   6   17.99    4.19
  10  20   6    9.74    4.26
  11  20   6   14.43    4.53
  12  20   6  111.58    6.96
  13  20   6   57.21    5.41
  14  20   6   42.10    4.84
  15  20   6   28.78    4.79
  16  20   6   38.17    5.83
  17  20   6   33.97    9.63
 -16  21   6   26.13    7.49
 -15  21   6   13.31    3.29
 -14  21   6   21.73    4.41
 -13  21   6   51.74    5.63
 -12  21   6   37.51    4.85
 -11  21   6  111.03    7.47
 -10  21   6   27.63    4.31
  -9  21   6   10.63    3.66
  -8  21   6   85.03    6.22
  -7  21   6   77.94    4.77
  -6  21   6   56.65    4.06
  -5  21   6  137.62    5.92
  -4  21   6   77.91    4.55
  -3  21   6  106.81    5.23
  -2  21   6   36.27    3.28
  -1  21   6    1.86    1.79
   0  21   6  221.37    7.35
   1  21   6    7.29    2.46
   2  21   6  133.61    6.45
   3  21   6   36.48    3.66
   4  21   6  812.51   19.74
   5  21   6   12.24    2.78
   6  21   6  116.71    6.15
   7  21   6   11.57    3.85
   8  21   6   62.02    6.31
   9  21   6   19.18    4.41
  10  21   6   13.39    4.92
  11  21   6    4.36    3.72
  12  21   6   14.89    4.44
  13  21   6   64.07    6.95
  14  21   6   45.63    5.74
  15  21   6   35.06    7.91
 -16  22   6   15.56    6.97
 -15  22   6  115.38    8.06
 -14  22   6   13.75    3.40
 -13  22   6    5.54    2.79
 -12  22   6   71.71    6.14
 -11  22   6   79.89    6.42
 -10  22   6   54.49    5.42
  -9  22   6   98.70    6.75
  -8  22   6   19.20    3.84
  -7  22   6   31.88    3.41
  -6  22   6    4.44    2.27
  -5  22   6    1.46    1.96
  -4  22   6   83.17    4.77
  -3  22   6    4.86    2.09
  -2  22   6   29.09    3.10
  -1  22   6   17.16    3.10
   0  22   6  438.77   13.11
   1  22   6  142.62    6.87
   2  22   6    2.15    2.37
   3  22   6   48.78    4.35
   4  22   6   99.36    5.86
   5  22   6    1.93    2.05
   6  22   6   37.87    3.95
   7  22   6   58.78    6.58
   8  22   6   24.37    4.73
   9  22   6   71.72    6.94
  10  22   6   22.31    5.22
  11  22   6   84.16    7.91
  12  22   6   17.65    4.48
  13  22   6   29.55    5.03
  14  22   6  162.57   10.49
 -14  23   6   43.24    5.32
 -13  23   6   46.64    5.48
 -12  23   6   16.53    3.90
 -11  23   6   15.20    3.83
 -10  23   6  167.15    8.94
  -9  23   6   33.22    4.67
  -8  23   6    2.71    2.70
  -7  23   6   58.24    4.34
  -6  23   6   32.91    3.51
  -5  23   6    4.67    2.27
  -4  23   6   33.51    3.50
  -3  23   6   13.46    2.77
  -2  23   6   88.22    5.77
  -1  23   6   85.01    5.53
   0  23   6   42.14    4.17
   1  23   6   52.78    4.65
   2  23   6   22.46    3.49
   3  23   6  154.76    7.25
   4  23   6   29.73    3.78
   5  23   6   68.94    5.17
   6  23   6    3.01    3.36
   7  23   6   -1.45    3.14
   8  23   6    5.53    3.46
   9  23   6   21.99    5.02
  10  23   6   45.50    6.34
  11  23   6   27.05    5.01
  12  23   6   35.92    5.88
  13  23   6   21.80    5.31
  14  23   6   71.95   11.90
 -13  24   6   19.85    4.22
 -12  24   6    1.74    2.96
 -11  24   6    9.09    3.37
 -10  24   6   42.42    5.03
  -9  24   6   29.04    4.48
  -8  24   6  201.58    9.34
  -7  24   6   32.18    4.33
  -6  24   6   16.22    3.34
  -5  24   6   38.25    4.19
  -4  24   6   48.49    4.71
  -3  24   6   42.60    4.30
  -2  24   6   70.40    5.25
  -1  24   6  124.15    6.94
   0  24   6  139.30    7.33
   1  24   6   83.44    5.76
   2  24   6   22.49    3.67
   3  24   6   16.76    3.22
   4  24   6    5.40    2.60
   5  24   6  150.38    7.49
   6  24   6    8.35    3.91
   7  24   6  181.47   10.86
   8  24   6   26.52    5.02
   9  24   6   10.15    4.10
  10  24   6   35.76    5.57
  11  24   6   48.11    6.30
  12  24   6   43.33    6.31
  13  24   6   33.07    9.38
 -13  25   6   17.76    7.45
 -12  25   6   14.57    5.03
 -11  25   6    4.28    3.13
 -10  25   6   40.38    6.24
  -9  25   6  107.01    9.11
  -8  25   6   76.30    7.57
  -7  25   6   68.76    7.24
  -6  25   6   99.96    6.41
  -5  25   6   31.53    4.15
  -4  25   6   79.76    6.00
  -3  25   6  213.44    9.05
  -2  25   6   54.00    4.86
  -1  25   6   43.11    4.71
   0  25   6   60.96    5.38
   1  25   6    3.01    2.78
   2  25   6    6.73    2.78
   3  25   6   26.19    3.82
   4  25   6   65.95    5.40
   5  25   6   49.07    5.01
   6  25   6   10.62    4.06
   7  25   6  232.78   12.62
   8  25   6   32.57    5.73
   9  25   6    2.15    3.51
  10  25   6  124.22    9.40
  11  25   6   32.11    6.20
 -11  26   6   68.34    9.96
 -10  26   6    4.81    5.26
  -9  26   6    7.38    4.17
  -8  26   6    8.48    4.00
  -7  26   6   58.58    6.80
  -6  26   6  124.75    7.58
  -5  26   6   24.63    4.32
  -4  26   6  197.63    9.04
  -3  26   6    4.78    3.08
  -2  26   6    9.00    3.17
  -1  26   6   25.03    4.25
   0  26   6   38.10    4.51
   1  26   6   74.40    5.96
   2  26   6   16.34    3.76
   3  26   6   25.82    4.38
   4  26   6   16.63    3.83
   5  26   6   24.72    4.34
   6  26   6   63.66    7.16
   7  26   6   24.21    5.23
   8  26   6   94.92    8.68
   9  26   6   44.49    6.42
  10  26   6   26.35    8.23
 -10  27   6   17.09    6.23
  -9  27   6   27.77    7.36
  -8  27   6   25.66    7.26
  -7  27   6   68.45    7.30
  -6  27   6    0.43    3.56
  -5  27   6   -1.12    3.00
  -4  27   6   39.77    5.09
  -3  27   6   61.32    5.73
  -2  27   6   47.31    5.59
  -1  27   6   31.70    4.71
   0  27   6   82.08    6.44
   1  27   6    4.36    3.39
   2  27   6   40.28    4.97
   3  27   6  245.31   10.67
   4  27   6   99.98    7.06
   5  27   6   46.89    6.66
   6  27   6    1.41    3.62
   7  27   6   39.94    8.81
   8  27   6  152.25   14.34
   9  27   6    5.42    4.19
  -8  28   6   15.74    6.26
  -7  28   6   46.91    8.71
  -6  28   6    0.71    4.21
  -5  28   6   17.86    4.62
  -4  28   6   41.47    5.01
  -3  28   6   54.93    5.57
  -2  28   6   17.45    4.13
  -1  28   6   32.80    4.80
   0  28   6    4.13    3.57
   1  28   6   33.67    4.80
   2  28   6   15.06    4.30
   3  28   6   10.89    3.61
   4  28   6   28.73    4.64
   5  28   6   32.40    7.67
   6  28   6   18.30    6.88
   7  28   6   17.34    6.69
  -6  29   6    0.58    5.28
  -5  29   6  123.17    8.81
  -4  29   6   29.82    4.81
  -3  29   6   10.14    3.70
  -2  29   6   -1.91    3.03
  -1  29   6   19.29    5.20
   0  29   6   20.88    4.76
   1  29   6   16.14    6.76
   2  29   6   24.74    5.28
   3  29   6    6.35    3.40
   4  29   6   84.49   10.58
   5  29   6   57.57    9.33
  -2  30   6    9.87    6.91
  -1  30   6   87.07   11.07
   0  30   6    7.08    5.53
   1  30   6  109.37   12.46
 -23   0   7    9.01    4.66
 -22   0   7   54.46    7.22
 -21   0   7    1.33    3.89
 -20   0   7   55.34    6.76
 -19   0   7    6.24    3.36
 -18   0   7    9.71    3.60
 -17   0   7  133.19    8.72
 -16   0   7   31.95    4.73
 -15   0   7  115.17    7.61
 -14   0   7   54.54    5.36
 -13   0   7   76.44    5.82
 -12   0   7    2.04    1.49
 -11   0   7  195.88    6.32
 -10   0   7   10.28    1.76
  -9   0   7   40.25    2.62
  -8   0   7  216.17    6.17
  -7   0   7  575.68   12.25
  -6   0   7    6.82    1.24
  -5   0   7 3635.47   62.69
  -4   0   7   34.84    1.99
  -3   0   7   53.05    2.28
  -2   0   7   66.79    2.33
  -1   0   7 8423.24  157.54
   0   0   7   50.12    1.98
   1   0   7  720.01   14.93
   2   0   7   47.42    1.99
   3   0   7  477.94    9.47
   4   0   7    1.30    0.76
   5   0   7  213.78    5.33
   6   0   7   16.61    1.43
   7   0   7  451.96    9.77
   8   0   7   33.91    2.07
   9   0   7   20.90    1.74
  10   0   7   23.98    1.80
  11   0   7  508.54   15.24
  12   0   7  113.38    6.21
  13   0   7    6.84    2.42
  14   0   7   56.72    5.07
  15   0   7   39.06    4.68
  16   0   7   38.79    4.82
  17   0   7   12.59    3.65
  18   0   7   25.77    4.82
  19   0   7   11.97    4.14
  20   0   7   16.12    4.59
  21   0   7   24.72    5.79
  22   0   7    1.86    3.89
 -23   1   7   46.22    5.89
 -22   1   7   10.47    3.56
 -21   1   7   34.20    4.31
 -20   1   7   50.75    4.47
 -19   1   7   38.83    4.06
 -18   1   7    2.39    2.36
 -17   1   7  102.19    5.42
 -16   1   7  210.76    7.41
 -15   1   7   43.85    3.56
 -14   1   7  621.73   13.65
 -13   1   7   75.32    4.12
 -12   1   7   15.93    1.79
 -11   1   7   66.25    2.53
 -10   1   7   80.75    2.66
  -9   1   7  136.36    3.39
  -8   1   7 3202.35   40.49
  -7   1   7   83.85    2.48
  -6   1   7  518.92    7.83
  -5   1   7  138.54    3.04
  -4   1   7 2187.58   27.13
  -3   1   7   21.38    1.24
  -2   1   7   57.19    1.54
  -1   1   7 2405.68   31.52
   0   1   7 3136.45   43.55
   1   1   7  419.67    5.83
   2   1   7   89.18    1.91
   3   1   7    4.24    0.59
   4   1   7  825.99   10.94
   5   1   7    2.28    0.58
   6   1   7  158.94    3.16
   7   1   7  314.50    5.23
   8   1   7  298.12    5.13
   9   1   7   56.68    1.90
  10   1   7  191.07    3.88
  11   1   7   59.45    3.19
  12   1   7    4.10    1.56
  13   1   7  902.24   17.32
  14   1   7   12.18    2.21
  15   1   7   47.62    3.58
  16   1   7  178.85    6.59
  17   1   7  151.61    6.27
  18   1   7  126.41    6.10
  19   1   7  103.68    5.86
  20   1   7   81.92    5.68
  21   1   7   31.03    4.44
  22   1   7   29.64    4.21
 -23   2   7   16.35    4.31
 -22   2   7   20.05    3.80
 -21   2   7   45.45    4.57
 -20   2   7   22.05    3.48
 -19   2   7  106.94    6.04
 -18   2   7  120.37    6.09
 -17   2   7  193.99    7.29
 -16   2   7  228.01    7.74
 -15   2   7   49.61    3.72
 -14   2   7   80.43    4.37
 -13   2   7  279.32    7.90
 -12   2   7  195.40    5.27
 -11   2   7   66.51    2.54
 -10   2   7  328.57    6.03
  -9   2   7   90.47    2.73
  -8   2   7   47.27    1.95
  -7   2   7  283.77    5.11
  -6   2   7   76.95    2.26
  -5   2   7 5971.48   71.59
  -4   2   7  315.06    5.07
  -3   2   7   48.18    1.52
  -2   2   7  472.11    6.62
  -1   2   7   14.28    0.73
   0   2   7  703.92    9.17
   1   2   7   13.52    0.70
   2   2   7   10.68    0.78
   3   2   7   23.71    1.02
   4   2   7   57.62    1.76
   5   2   7   73.28    1.97
   6   2   7  467.65    6.99
   7   2   7  207.28    3.92
   8   2   7  100.54    2.55
   9   2   7  142.98    3.18
  10   2   7  413.87    7.85
  11   2   7  148.57    4.16
  12   2   7  190.23    5.93
  13   2   7  134.26    5.11
  14   2   7  442.99   10.66
  15   2   7   14.18    2.47
  16   2   7   11.58    2.37
  17   2   7  180.34    6.89
  18   2   7   29.67    3.42
  19   2   7   77.01    5.16
  20   2   7   13.40    3.45
  21   2   7   27.35    4.25
  22   2   7    4.08    2.83
 -22   3   7  133.65    7.03
 -21   3   7   69.37    5.30
 -20   3   7  113.93    6.59
 -19   3   7   93.57    5.57
 -18   3   7   51.05    4.24
 -17   3   7   47.40    4.01
 -16   3   7    6.70    2.28
 -15   3   7   21.65    2.80
 -14   3   7   80.68    4.37
 -13   3   7  265.66    6.57
 -12   3   7  109.43    3.87
 -11   3   7   30.02    1.80
 -10   3   7  332.24    6.12
  -9   3   7  195.05    4.20
  -8   3   7  169.87    3.75
  -7   3   7  738.36   10.60
  -6   3   7   90.32    2.43
  -5   3   7  123.96    2.79
  -4   3   7  484.41    7.10
  -3   3   7 2381.92   27.07
  -2   3   7  927.08   12.01
  -1   3   7  531.19    7.30
   0   3   7   75.57    1.95
   1   3   7  351.88    5.74
   2   3   7  254.88    4.02
   3   3   7   19.60    0.99
   4   3   7   59.93    1.76
   5   3   7   32.27    1.34
   6   3   7   61.59    1.90
   7   3   7  985.59   13.61
   8   3   7  428.63    6.79
   9   3   7  274.90    4.96
  10   3   7  190.42    4.95
  11   3   7   22.04    1.84
  12   3   7    9.96    1.87
  13   3   7  239.90    7.15
  14   3   7  242.58    7.71
  15   3   7   45.80    3.50
  16   3   7  105.28    5.23
  17   3   7   95.85    5.21
  18   3   7   11.30    2.74
  19   3   7  109.61    6.05
  20   3   7   34.07    4.21
  21   3   7   26.34    4.17
  22   3   7   53.93    5.59
 -22   4   7   29.03    4.83
 -21   4   7   44.79    5.40
 -20   4   7   75.84    5.24
 -19   4   7  166.86    7.28
 -18   4   7   19.77    3.13
 -17   4   7    9.16    2.56
 -16   4   7  137.49    5.98
 -15   4   7  162.21    6.17
 -14   4   7   29.00    2.89
 -13   4   7    8.34    1.80
 -12   4   7  206.64    5.52
 -11   4   7  166.06    4.03
 -10   4   7  129.03    3.42
  -9   4   7   24.15    1.49
  -8   4   7  134.14    3.25
  -7   4   7   51.96    1.98
  -6   4   7   39.37    1.62
  -5   4   7 1157.96   15.22
  -4   4   7  424.45    6.35
  -3   4   7  907.59   11.93
  -2   4   7  139.18    2.56
  -1   4   7  355.54    5.76
   0   4   7   77.03    2.03
   1   4   7  198.21    3.75
   2   4   7  206.95    3.25
   3   4   7   78.96    1.83
   4   4   7  623.82    8.75
   5   4   7   22.62    1.18
   6   4   7  906.57   12.33
   7   4   7   58.85    1.93
   8   4   7  574.03    8.61
   9   4   7  718.80   11.02
  10   4   7 2594.05   36.44
  11   4   7   20.08    1.85
  12   4   7   43.18    2.96
  13   4   7   24.55    2.62
  14   4   7  144.94    5.61
  15   4   7   30.63    3.09
  16   4   7  242.39    7.94
  17   4   7   37.04    3.56
  18   4   7   51.91    4.17
  19   4   7   27.60    3.58
  20   4   7   36.76    4.39
  21   4   7    4.75    3.17
  22   4   7   80.80    7.89
 -22   5   7   19.13    4.18
 -21   5   7   73.84    7.42
 -20   5   7   54.26    5.64
 -19   5   7   50.22    4.34
 -18   5   7  147.05    6.58
 -17   5   7   26.85    3.23
 -16   5   7   85.96    4.84
 -15   5   7  110.11    5.18
 -14   5   7  275.64    8.04
 -13   5   7  237.60    6.25
 -12   5   7  105.47    3.94
 -11   5   7   56.98    2.40
 -10   5   7    4.20    1.06
  -9   5   7   17.48    1.31
  -8   5   7   83.86    2.55
  -7   5   7   57.29    2.04
  -6   5   7    4.84    0.80
  -5   5   7  612.38    8.80
  -4   5   7  177.12    3.31
  -3   5   7   46.93    1.39
  -2   5   7   43.29    1.54
  -1   5   7   92.43    1.86
   0   5   7 1671.89   22.86
   1   5   7  379.40    6.24
   2   5   7  640.02    9.92
   3   5   7  468.52    6.84
   4   5   7   13.14    0.93
   5   5   7  223.36    4.11
   6   5   7  400.36    6.36
   7   5   7   30.30    1.47
   8   5   7  190.51    4.13
   9   5   7  246.10    4.67
  10   5   7  113.34    3.75
  11   5   7  668.45   11.79
  12   5   7  342.07    8.65
  13   5   7  161.78    5.90
  14   5   7  479.11   11.38
  15   5   7   86.72    4.63
  16   5   7   41.79    3.63
  17   5   7   52.41    4.09
  18   5   7   13.03    2.85
  19   5   7   76.46    5.18
  20   5   7   71.77    5.32
  21   5   7   77.86    5.81
  22   5   7   10.10    4.38
 -22   6   7    0.45    3.68
 -21   6   7   14.21    4.75
 -20   6   7   69.34    6.19
 -19   6   7  196.73    9.37
 -18   6   7    6.50    3.08
 -17   6   7   68.79    4.51
 -16   6   7   45.39    3.71
 -15   6   7   77.28    4.42
 -14   6   7   56.82    3.74
 -13   6   7   52.07    3.01
 -12   6   7   51.43    2.83
 -11   6   7  522.51    9.94
 -10   6   7   54.09    2.29
  -9   6   7   57.33    2.25
  -8   6   7  162.97    3.75
  -7   6   7  266.97    4.95
  -6   6   7  418.09    6.66
  -5   6   7  993.82   13.38
  -4   6   7  294.91    4.79
  -3   6   7   63.28    2.06
  -2   6   7   51.56    1.77
  -1   6   7  765.68   11.36
   0   6   7  958.25   12.45
   1   6   7  519.74    7.29
   2   6   7 2194.12   27.09
   3   6   7  918.42   12.25
   4   6   7   85.39    2.27
   5   6   7  469.94    7.20
   6   6   7   56.58    1.94
   7   6   7   31.75    1.53
   8   6   7   25.01    1.40
   9   6   7   11.24    1.00
  10   6   7   18.71    1.81
  11   6   7    7.59    1.52
  12   6   7    2.28    1.24
  13   6   7  121.87    5.07
  14   6   7   57.07    3.70
  15   6   7   14.93    2.42
  16   6   7   40.39    3.67
  17   6   7   29.95    3.37
  18   6   7   57.05    4.43
  19   6   7   15.74    3.05
  20   6   7  145.86    7.21
  21   6   7   26.62    4.13
  22   6   7   16.70    4.89
 -22   7   7   20.14    8.07
 -21   7   7   53.51    6.14
 -20   7   7    5.02    3.41
 -19   7   7   23.25    4.26
 -18   7   7  150.92    8.24
 -17   7   7   48.54    4.85
 -16   7   7  130.74    5.81
 -15   7   7   34.97    3.14
 -14   7   7   37.96    2.80
 -13   7   7    8.70    1.82
 -12   7   7  251.02    6.36
 -11   7   7  251.35    6.20
 -10   7   7  198.23    4.57
  -9   7   7  230.09    4.77
  -8   7   7  695.12   10.42
  -7   7   7  354.46    6.09
  -6   7   7   19.41    1.19
  -5   7   7  124.12    2.75
  -4   7   7 1054.34   15.67
  -3   7   7   21.94    1.32
  -2   7   7  219.78    4.35
  -1   7   7   17.23    1.08
   0   7   7  104.84    2.18
   1   7   7 1641.50   20.65
   2   7   7   24.33    1.13
   3   7   7   39.88    1.50
   4   7   7   62.26    2.07
   5   7   7  114.99    2.96
   6   7   7  497.21    7.73
   7   7   7 1000.82   13.86
   8   7   7    2.54    0.79
   9   7   7  115.59    3.75
  10   7   7  277.61    6.39
  11   7   7  292.27    7.05
  12   7   7  226.30    5.97
  13   7   7   17.90    2.38
  14   7   7   67.52    4.02
  15   7   7  135.12    5.69
  16   7   7  125.13    5.74
  17   7   7   75.89    4.71
  18   7   7   52.96    4.29
  19   7   7   19.92    3.32
  20   7   7   63.68    5.14
  21   7   7    6.13    2.90
  22   7   7   23.02    4.70
 -21   8   7   15.76    4.17
 -20   8   7    8.33    3.89
 -19   8   7    9.49    3.52
 -18   8   7   80.43    6.22
 -17   8   7   76.61    5.90
 -16   8   7  225.55    9.33
 -15   8   7   11.75    3.01
 -14   8   7   23.83    2.51
 -13   8   7  123.25    4.51
 -12   8   7  599.44   11.32
 -11   8   7  142.06    4.64
 -10   8   7   27.16    1.71
  -9   8   7   73.95    2.65
  -8   8   7    2.50    0.89
  -7   8   7  400.91    6.69
  -6   8   7  636.16    9.41
  -5   8   7   76.94    2.04
  -4   8   7  273.91    5.46
  -3   8   7   86.79    2.59
  -2   8   7   20.25    1.24
  -1   8   7 1147.03   17.15
   0   8   7   77.50    2.22
   1   8   7   13.33    0.87
   2   8   7  110.33    2.52
   3   8   7  124.17    2.79
   4   8   7 1039.80   14.03
   5   8   7   86.45    2.45
   6   8   7   40.81    1.79
   7   8   7  505.33    8.05
   8   8   7   44.66    1.96
   9   8   7   16.75    1.68
  10   8   7   40.32    2.45
  11   8   7  429.98    8.87
  12   8   7  118.83    4.23
  13   8   7   62.33    3.76
  14   8   7   -0.90    1.61
  15   8   7    8.54    2.30
  16   8   7  123.28    5.75
  17   8   7   34.44    3.58
  18   8   7   55.13    4.46
  19   8   7    5.60    2.54
  20   8   7   23.94    3.83
  21   8   7    9.49    3.23
  22   8   7   36.23    7.95
 -21   9   7    8.41    3.42
 -20   9   7   16.57    3.98
 -19   9   7   23.81    4.27
 -18   9   7   57.17    5.45
 -17   9   7   46.66    4.98
 -16   9   7   52.72    4.96
 -15   9   7    4.90    2.83
 -14   9   7   61.93    4.10
 -13   9   7  138.91    5.61
 -12   9   7   64.94    3.90
 -11   9   7   46.27    2.66
 -10   9   7   21.30    1.61
  -9   9   7   51.42    2.16
  -8   9   7   57.81    2.19
  -7   9   7  171.98    3.76
  -6   9   7  633.07    9.42
  -5   9   7  106.92    3.25
  -4   9   7  256.89    5.33
  -3   9   7   35.09    1.76
  -2   9   7  175.97    3.98
  -1   9   7  772.79   11.95
   0   9   7  117.99    2.54
   1   9   7   25.97    1.21
   2   9   7   99.18    2.47
   3   9   7  534.36    8.01
   4   9   7  152.85    3.37
   5   9   7  422.78    6.87
   6   9   7  364.65    6.29
   7   9   7  265.00    5.14
   8   9   7   52.19    2.14
   9   9   7  175.36    4.82
  10   9   7  371.79    8.08
  11   9   7  527.80   10.89
  12   9   7   83.84    3.71
  13   9   7  515.64   11.85
  14   9   7  207.66    6.97
  15   9   7   56.26    3.92
  16   9   7   34.87    3.44
  17   9   7   43.02    3.83
  18   9   7  116.00    6.07
  19   9   7   78.45    5.66
  20   9   7   20.69    3.64
  21   9   7   22.80    5.04
  22   9   7   40.66    8.43
 -21  10   7    0.21    4.92
 -20  10   7   16.77    3.85
 -19  10   7    7.98    3.79
 -18  10   7   38.82    4.80
 -17  10   7   10.92    3.31
 -16  10   7  111.90    6.72
 -15  10   7  237.80    9.40
 -14  10   7    0.75    1.88
 -13  10   7  128.79    5.52
 -12  10   7   35.38    3.12
 -11  10   7  125.30    5.13
 -10  10   7  270.62    6.43
  -9  10   7   68.21    3.01
  -8  10   7  153.18    3.68
  -7  10   7   29.93    1.44
  -6  10   7  102.84    2.58
  -5  10   7   17.34    1.51
  -4  10   7   32.92    1.85
  -3  10   7  360.13    6.86
  -2  10   7   84.67    2.71
  -1  10   7  292.99    5.72
   0  10   7  123.51    2.71
   1  10   7   20.24    1.15
   2  10   7   49.85    1.82
   3  10   7  194.84    3.93
   4  10   7   49.60    1.92
   5  10   7  114.41    2.99
   6  10   7  113.79    3.10
   7  10   7  331.70    6.08
   8  10   7  254.34    4.84
   9  10   7  288.50    6.60
  10  10   7  518.51   10.03
  11  10   7   35.72    2.49
  12  10   7  107.82    4.23
  13  10   7  137.96    4.87
  14  10   7   51.70    3.62
  15  10   7   97.70    5.09
  16  10   7    5.21    2.18
  17  10   7   38.99    3.75
  18  10   7    7.89    2.44
  19  10   7   59.50    4.92
  20  10   7   13.99    3.34
  21  10   7   18.30    4.45
 -21  11   7   31.65    8.13
 -20  11   7  119.54    8.24
 -19  11   7   34.93    4.97
 -18  11   7   49.84    5.37
 -17  11   7   26.06    4.28
 -16  11   7    2.20    2.71
 -15  11   7  125.20    7.02
 -14  11   7  274.61    8.61
 -13  11   7  111.88    5.38
 -12  11   7   41.32    3.41
 -11  11   7   58.83    3.76
 -10  11   7  169.34    4.91
  -9  11   7  338.95    8.25
  -8  11   7   54.52    2.72
  -7  11   7   64.22    2.86
  -6  11   7    3.91    1.25
  -5  11   7   84.91    3.04
  -4  11   7  208.34    4.88
  -3  11   7 1293.16   19.28
  -2  11   7   10.94    1.23
  -1  11   7   44.35    2.05
   0  11   7 1105.17   14.85
   1  11   7   26.84    1.44
   2  11   7   46.43    1.83
   3  11   7    3.40    0.85
   4  11   7  126.00    3.19
   5  11   7  185.55    4.08
   6  11   7  173.49    4.01
   7  11   7  113.45    3.26
   8  11   7  205.18    4.61
   9  11   7  272.62    6.44
  10  11   7   79.63    3.50
  11  11   7   33.63    2.50
  12  11   7   55.34    3.16
  13  11   7   82.22    3.87
  14  11   7   16.00    2.42
  15  11   7    0.69    1.79
  16  11   7  112.06    5.54
  17  11   7   77.13    4.90
  18  11   7   25.76    3.36
  19  11   7    6.99    2.57
  20  11   7   61.14    4.94
  21  11   7  118.23   12.74
 -21  12   7   63.02    9.39
 -20  12   7   29.30    4.55
 -19  12   7   64.66    5.98
 -18  12   7    4.16    3.36
 -17  12   7   75.68    6.21
 -16  12   7   23.54    4.02
 -15  12   7   50.82    4.24
 -14  12   7  110.65    5.53
 -13  12   7   25.43    3.06
 -12  12   7  127.71    5.59
 -11  12   7   37.39    3.15
 -10  12   7   63.51    3.75
  -9  12   7  560.09   10.61
  -8  12   7  551.61   10.34
  -7  12   7   16.11    1.79
  -6  12   7  196.01    5.02
  -5  12   7    4.67    1.21
  -4  12   7  178.32    4.56
  -3  12   7  152.35    4.10
  -2  12   7  654.06   10.98
  -1  12   7  320.12    6.44
   0  12   7   17.64    1.13
   1  12   7    8.16    0.96
   2  12   7  284.64    5.23
   3  12   7  229.65    4.59
   4  12   7  126.64    3.29
   5  12   7   32.87    1.84
   6  12   7    8.49    1.27
   7  12   7  821.93   12.87
   8  12   7  159.20    4.13
   9  12   7  181.92    5.75
  10  12   7   14.91    1.91
  11  12   7   35.45    2.59
  12  12   7    4.11    1.64
  13  12   7   83.87    4.00
  14  12   7   28.75    3.07
  15  12   7   86.74    5.09
  16  12   7   54.92    4.11
  17  12   7    4.97    2.21
  18  12   7    9.22    2.54
  19  12   7   59.18    4.77
  20  12   7    8.01    4.43
  21  12   7   21.74    6.93
 -20  13   7   85.42    7.96
 -19  13   7   44.44    5.04
 -18  13   7    4.18    2.82
 -17  13   7   12.56    3.86
 -16  13   7   23.88    4.21
 -15  13   7  175.30    7.09
 -14  13   7   14.30    2.83
 -13  13   7   33.09    3.56
 -12  13   7  133.98    5.77
 -11  13   7   82.31    4.48
 -10  13   7  320.65    8.71
  -9  13   7   59.93    3.08
  -8  13   7  157.76    4.75
  -7  13   7  469.58    9.20
  -6  13   7  206.63    5.31
  -5  13   7  396.51    7.92
  -4  13   7  224.35    5.91
  -3  13   7   46.76    2.34
  -2  13   7   13.61    1.49
  -1  13   7  453.84    8.41
   0  13   7   52.31    1.91
   1  13   7   54.76    2.05
   2  13   7   52.10    2.09
   3  13   7  105.87    3.03
   4  13   7 2193.14   32.22
   5  13   7  863.10   12.70
   6  13   7  190.92    4.42
   7  13   7  160.98    4.08
   8  13   7  214.15    4.89
   9  13   7  136.42    4.50
  10  13   7   53.73    3.04
  11  13   7   11.80    1.93
  12  13   7   55.82    3.27
  13  13   7   52.86    3.29
  14  13   7   49.32    3.72
  15  13   7   34.56    3.36
  16  13   7   57.91    4.26
  17  13   7  125.61    6.15
  18  13   7   46.90    5.08
  19  13   7    8.40    3.16
  20  13   7    2.69    5.43
 -20  14   7   40.64    8.21
 -19  14   7   16.71    3.70
 -18  14   7  114.72    7.33
 -17  14   7   40.12    4.96
 -16  14   7    1.07    2.73
 -15  14   7   59.33    4.54
 -14  14   7    5.56    2.65
 -13  14   7  166.85    6.76
 -12  14   7  140.56    5.97
 -11  14   7  305.02    8.82
 -10  14   7  131.91    5.47
  -9  14   7    8.72    1.78
  -8  14   7  616.54   11.65
  -7  14   7   70.26    3.19
  -6  14   7   74.25    3.20
  -5  14   7   38.22    2.34
  -4  14   7  445.66    8.68
  -3  14   7   66.31    2.85
  -2  14   7   10.44    1.38
  -1  14   7   32.51    2.04
   0  14   7  114.51    3.66
   1  14   7   76.80    2.52
   2  14   7  447.52    7.56
   3  14   7  548.51    8.88
   4  14   7   87.99    2.92
   5  14   7   13.47    1.43
   6  14   7  132.14    3.66
   7  14   7   16.47    1.60
   8  14   7  182.02    4.84
   9  14   7   79.03    3.26
  10  14   7    8.24    1.81
  11  14   7   30.97    2.73
  12  14   7   34.42    2.73
  13  14   7   95.34    4.29
  14  14   7   28.00    3.11
  15  14   7   92.34    5.03
  16  14   7  110.95    5.72
  17  14   7   94.10    6.53
  18  14   7   39.09    4.51
  19  14   7   20.54    4.57
 -20  15   7    8.20    6.02
 -19  15   7   33.53    4.57
 -18  15   7   51.97    5.45
 -17  15   7    7.15    3.10
 -16  15   7   51.44    5.30
 -15  15   7    2.73    2.50
 -14  15   7   47.76    4.23
 -13  15   7   27.38    3.36
 -12  15   7   91.92    4.99
 -11  15   7  283.42    8.98
 -10  15   7   51.99    3.83
  -9  15   7   18.75    2.15
  -8  15   7  159.98    5.01
  -7  15   7  156.66    4.87
  -6  15   7  213.03    5.60
  -5  15   7    1.45    1.34
  -4  15   7  113.94    4.05
  -3  15   7   11.59    1.57
  -2  15   7  149.62    4.32
  -1  15   7   55.04    2.65
   0  15   7   70.76    3.11
   1  15   7  275.77    6.38
   2  15   7   28.78    1.76
   3  15   7  115.60    3.37
   4  15   7  199.53    4.61
   5  15   7  256.80    5.47
   6  15   7  161.11    4.22
   7  15   7  114.33    3.69
   8  15   7  109.28    4.04
   9  15   7   92.48    3.82
  10  15   7  129.46    4.59
  11  15   7   66.62    3.60
  12  15   7  166.33    5.58
  13  15   7   55.76    3.61
  14  15   7   35.91    3.07
  15  15   7   38.31    4.41
  16  15   7   97.77    6.53
  17  15   7   34.32    5.49
  18  15   7   53.99    6.60
  19  15   7   42.66    9.24
 -19  16   7    2.80    5.23
 -18  16   7   37.61    4.74
 -17  16   7    4.91    3.02
 -16  16   7    8.51    3.06
 -15  16   7   37.41    3.99
 -14  16   7  178.11    7.41
 -13  16   7   30.98    3.56
 -12  16   7  259.42    8.43
 -11  16   7    4.58    2.24
 -10  16   7  133.09    5.67
  -9  16   7    6.03    1.79
  -8  16   7  381.38    8.48
  -7  16   7   63.73    3.19
  -6  16   7   18.88    2.04
  -5  16   7  232.16    5.93
  -4  16   7  253.81    6.19
  -3  16   7   34.22    2.41
  -2  16   7  461.00   10.05
  -1  16   7   97.25    3.93
   0  16   7  146.28    4.38
   1  16   7   61.93    2.89
   2  16   7   45.89    2.53
   3  16   7   90.53    3.44
   4  16   7   21.67    1.72
   5  16   7   49.63    2.44
   6  16   7   95.91    3.29
   7  16   7  152.30    4.25
   8  16   7    2.08    1.47
   9  16   7   66.76    3.37
  10  16   7   69.47    3.60
  11  16   7  167.52    5.64
  12  16   7  318.45    8.11
  13  16   7   77.49    4.79
  14  16   7    5.70    3.07
  15  16   7   38.06    5.65
  16  16   7    8.85    3.48
  17  16   7   76.86    7.25
  18  16   7   51.41    6.62
 -19  17   7   28.52    6.98
 -18  17   7   63.25    5.79
 -17  17   7   27.77    3.81
 -16  17   7   60.39    5.50
 -15  17   7    3.01    2.44
 -14  17   7   44.61    4.16
 -13  17   7   39.60    3.87
 -12  17   7   18.19    3.07
 -11  17   7   81.06    4.80
 -10  17   7   29.81    3.17
  -9  17   7   43.87    3.52
  -8  17   7   67.32    3.40
  -7  17   7  133.97    5.38
  -6  17   7  103.31    4.05
  -5  17   7    6.26    1.64
  -4  17   7   40.32    2.58
  -3  17   7   18.60    1.93
  -2  17   7  406.26    8.46
  -1  17   7  218.22    5.69
   0  17   7  134.08    4.31
   1  17   7  309.54    6.99
   2  17   7   53.83    2.77
   3  17   7    8.20    1.54
   4  17   7  204.52    5.50
   5  17   7  148.65    4.79
   6  17   7   43.78    2.39
   7  17   7   28.70    2.08
   8  17   7  145.96    5.54
   9  17   7  225.73    7.21
  10  17   7  406.07   11.96
  11  17   7   23.51    3.79
  12  17   7    2.06    2.66
  13  17   7   48.82    5.00
  14  17   7   42.90    4.92
  15  17   7    3.27    3.17
  16  17   7  124.40    8.89
  17  17   7   88.50    7.52
  18  17   7    9.65    5.98
 -17  18   7   58.85    5.53
 -16  18   7   30.90    4.32
 -15  18   7   87.89    5.40
 -14  18   7    5.43    2.43
 -13  18   7   38.06    3.82
 -12  18   7   55.49    4.38
 -11  18   7   65.21    4.46
 -10  18   7    7.07    2.33
  -9  18   7    8.23    2.42
  -8  18   7    8.62    1.93
  -7  18   7   97.66    4.05
  -6  18   7   19.14    2.16
  -5  18   7  105.42    4.09
  -4  18   7   24.13    2.22
  -3  18   7  169.78    5.12
  -2  18   7   83.41    4.26
  -1  18   7    6.59    1.95
   0  18   7  253.24    7.40
   1  18   7  105.48    4.69
   2  18   7  158.73    5.67
   3  18   7  150.36    5.51
   4  18   7  135.80    5.24
   5  18   7  171.86    5.87
   6  18   7   33.52    2.73
   7  18   7  443.05   10.46
   8  18   7  137.25    6.48
   9  18   7   25.25    3.53
  10  18   7    4.34    2.74
  11  18   7  114.69    6.74
  12  18   7   31.76    4.34
  13  18   7  167.00    8.33
  14  18   7   57.04    5.39
  15  18   7  100.20    7.97
  16  18   7   99.67    8.04
  17  18   7   41.37    6.01
 -17  19   7   70.36   11.37
 -16  19   7   29.75    6.15
 -15  19   7   43.65    5.32
 -14  19   7    9.90    3.67
 -13  19   7   92.14    6.81
 -12  19   7   46.55    5.40
 -11  19   7  131.59    7.71
 -10  19   7   74.14    5.90
  -9  19   7  142.86    7.67
  -8  19   7   50.43    3.87
  -7  19   7  100.78    5.11
  -6  19   7  165.24    6.26
  -5  19   7  178.50    6.44
  -4  19   7   18.39    2.62
  -3  19   7  478.53   11.49
  -2  19   7  101.00    4.86
  -1  19   7  109.61    4.92
   0  19   7  269.48    7.89
   1  19   7   23.95    2.69
   2  19   7   82.07    4.28
   3  19   7   19.07    2.36
   4  19   7  522.73   11.92
   5  19   7   63.72    3.78
   6  19   7  124.53    5.06
   7  19   7   69.70    6.50
   8  19   7  141.97    8.87
   9  19   7   83.29    7.17
  10  19   7    4.60    2.87
  11  19   7   37.73    4.34
  12  19   7   18.07    3.94
  13  19   7  214.83    9.50
  14  19   7   24.67    3.83
  15  19   7   32.15    4.92
  16  19   7   48.75    6.12
  17  19   7   20.60    7.98
 -16  20   7   10.26    4.57
 -15  20   7   89.65    6.98
 -14  20   7    1.81    2.88
 -13  20   7   73.58    6.28
 -12  20   7   47.20    5.30
 -11  20   7   20.96    4.14
 -10  20   7  104.81    7.07
  -9  20   7   94.55    6.49
  -8  20   7  147.56    6.23
  -7  20   7   25.65    3.02
  -6  20   7   42.79    3.58
  -5  20   7   37.05    3.37
  -4  20   7   97.01    4.96
  -3  20   7   35.64    3.24
  -2  20   7   91.36    4.72
  -1  20   7   25.61    2.78
   0  20   7   74.15    4.27
   1  20   7  178.17    6.41
   2  20   7  471.99   12.07
   3  20   7    9.72    2.08
   4  20   7   83.22    4.35
   5  20   7   17.38    2.95
   6  20   7  206.15    8.12
   7  20   7   39.80    5.47
   8  20   7   41.48    5.33
   9  20   7   12.47    3.88
  10  20   7   56.81    6.59
  11  20   7   10.59    4.34
  12  20   7  108.95    8.78
  13  20   7   -2.22    3.07
  14  20   7   51.86    4.91
  15  20   7   49.80    6.14
  16  20   7   12.80    7.13
  17  20   7   22.66    7.85
 -16  21   7   -1.02    5.53
 -15  21   7  106.56    7.56
 -14  21   7   23.47    3.86
 -13  21   7   71.28    6.31
 -12  21   7   41.38    5.20
 -11  21   7  242.43   10.53
 -10  21   7    3.34    2.87
  -9  21   7  171.42    8.61
  -8  21   7   66.70    5.65
  -7  21   7  345.42   10.27
  -6  21   7   80.48    5.00
  -5  21   7   33.60    3.28
  -4  21   7   21.51    2.87
  -3  21   7   77.77    4.52
  -2  21   7   20.79    2.80
  -1  21   7   11.39    2.39
   0  21   7  198.34    6.91
   1  21   7   49.77    3.64
   2  21   7  298.59   10.16
   3  21   7  134.28    6.57
   4  21   7    9.50    2.61
   5  21   7   23.17    3.39
   6  21   7   57.38    4.55
   7  21   7   14.69    4.07
   8  21   7   35.15    5.25
   9  21   7  101.07    7.98
  10  21   7   25.01    5.24
  11  21   7   63.30    7.04
  12  21   7   29.91    5.31
  13  21   7   56.40    6.36
  14  21   7   70.98    7.13
  15  21   7   45.13    8.62
 -16  22   7    6.02    6.67
 -15  22   7   -2.30    3.04
 -14  22   7   33.34    4.84
 -13  22   7   22.61    4.32
 -12  22   7    5.66    3.18
 -11  22   7   48.95    5.35
 -10  22   7   30.23    4.61
  -9  22   7   26.62    4.48
  -8  22   7  108.12    7.06
  -7  22   7  104.46    5.52
  -6  22   7   39.92    3.77
  -5  22   7  120.22    5.73
  -4  22   7   12.31    2.41
  -3  22   7    7.65    2.24
  -2  22   7  338.01    9.73
  -1  22   7   18.45    2.73
   0  22   7   66.47    4.97
   1  22   7   53.25    4.48
   2  22   7   98.33    5.82
   3  22   7   71.36    5.14
   4  22   7   62.21    4.82
   5  22   7   64.47    4.92
   6  22   7  140.71    6.92
   7  22   7   55.10    6.17
   8  22   7    7.04    4.09
   9  22   7   16.14    4.49
  10  22   7   28.34    5.53
  11  22   7    2.27    4.04
  12  22   7   70.62    7.34
  13  22   7    1.65    3.08
  14  22   7   59.54    7.02
 -14  23   7    4.16    3.26
 -13  23   7   -3.05    3.24
 -12  23   7   16.17    3.97
 -11  23   7    8.86    3.29
 -10  23   7   22.82    4.45
  -9  23   7   13.63    3.56
  -8  23   7   15.61    3.85
  -7  23   7   27.09    3.39
  -6  23   7   41.78    3.85
  -5  23   7   59.15    4.29
  -4  23   7  162.46    7.00
  -3  23   7  105.31    5.53
  -2  23   7   69.76    5.20
  -1  23   7   68.16    5.24
   0  23   7    5.16    2.56
   1  23   7   27.59    3.76
   2  23   7   11.25    2.90
   3  23   7  101.37    6.65
   4  23   7  118.80    6.66
   5  23   7   42.67    4.36
   6  23   7  104.10    8.04
   7  23   7   20.26    4.71
   8  23   7  194.58   10.19
   9  23   7   79.37    7.61
  10  23   7   -1.55    3.22
  11  23   7    5.28    3.25
  12  23   7  110.10    5.72
  13  23   7   14.84    4.89
  14  23   7    8.79    4.31
 -13  24   7    4.13    3.17
 -12  24   7   26.85    4.55
 -11  24   7    5.61    3.00
 -10  24   7   17.90    3.57
  -9  24   7   33.43    4.65
  -8  24   7   38.74    4.85
  -7  24   7   29.17    4.37
  -6  24   7  134.69    6.33
  -5  24   7   22.06    3.63
  -4  24   7   30.48    3.86
  -3  24   7   26.49    3.70
  -2  24   7   22.95    3.54
  -1  24   7   30.92    3.84
   0  24   7   26.22    3.91
   1  24   7   23.61    3.73
   2  24   7   79.07    5.66
   3  24   7  219.71    9.17
   4  24   7   32.39    3.95
   5  24   7   54.32    4.74
   6  24   7   30.95    5.43
   7  24   7  252.64   12.89
   8  24   7   -0.08    3.53
   9  24   7   75.92    7.65
  10  24   7   77.11    7.42
  11  24   7   54.69    6.58
  12  24   7   51.52    6.69
  13  24   7   26.47    8.44
 -12  25   7   34.10    5.97
 -11  25   7   12.74    3.87
 -10  25   7   35.26    4.60
  -9  25   7   18.11    4.23
  -8  25   7    7.54    3.73
  -7  25   7  138.95    9.95
  -6  25   7   12.95    3.42
  -5  25   7   17.26    3.83
  -4  25   7    8.38    3.01
  -3  25   7  120.01    7.02
  -2  25   7   38.72    4.67
  -1  25   7   48.75    4.88
   0  25   7   51.47    4.91
   1  25   7    7.04    2.87
   2  25   7   34.64    4.29
   3  25   7   77.06    5.84
   4  25   7   43.94    4.69
   5  25   7   32.61    4.21
   6  25   7   22.27    4.94
   7  25   7   17.71    4.90
   8  25   7   11.40    4.15
   9  25   7   36.36    5.89
  10  25   7   34.71    5.93
  11  25   7   61.94    7.67
 -11  26   7   10.37    5.94
 -10  26   7   27.36    7.48
  -9  26   7    7.95    4.60
  -8  26   7  111.54    9.35
  -7  26   7   33.33    6.16
  -6  26   7   15.28    4.09
  -5  26   7   34.65    4.75
  -4  26   7   13.43    3.58
  -3  26   7    7.56    3.07
  -2  26   7   42.80    4.76
  -1  26   7   34.44    4.71
   0  26   7   28.01    4.37
   1  26   7    0.54    2.99
   2  26   7   91.89    6.54
   3  26   7   49.57    5.29
   4  26   7   13.02    3.70
   5  26   7  142.13   10.15
   6  26   7  168.86   10.95
   7  26   7    7.51    4.60
   8  26   7   96.87    8.42
   9  26   7    5.19    3.67
  10  26   7    3.37    5.97
  -9  27   7   25.36    7.27
  -8  27   7   13.30    5.98
  -7  27   7   55.05    9.27
  -6  27   7    2.42    3.79
  -5  27   7    2.58    3.14
  -4  27   7   30.71    4.77
  -3  27   7   97.47    7.04
  -2  27   7    9.94    3.92
  -1  27   7    3.23    3.58
   0  27   7   17.12    4.13
   1  27   7   14.58    3.89
   2  27   7   20.23    4.34
   3  27   7   11.91    4.05
   4  27   7  125.30    7.77
   5  27   7   49.64    6.95
   6  27   7  152.88   10.88
   7  27   7   36.95    8.13
   8  27   7   84.10   10.85
  -7  28   7    5.30    4.68
  -6  28   7    8.21    5.17
  -5  28   7   12.19    4.19
  -4  28   7   26.70    4.21
  -3  28   7   42.07    5.12
  -2  28   7   13.01    3.94
  -1  28   7   23.28    4.22
   0  28   7   57.61    5.80
   1  28   7   20.25    4.11
   2  28   7  113.47    7.39
   3  28   7   64.32    6.08
   4  28   7   32.94    5.30
   5  28   7    7.45    5.67
   6  28   7   54.65    9.72
   7  28   7   28.99    7.38
  -5  29   7    3.76    3.34
  -4  29   7   15.69    4.36
  -3  29   7   17.93    4.54
  -2  29   7   13.56    4.42
  -1  29   7   75.08   10.89
   0  29   7    3.39    3.85
   1  29   7    6.05    3.45
   2  29   7  140.28    9.86
   3  29   7   34.63    5.35
   4  29   7    4.84    4.56
 -23   0   8   48.23    8.53
 -22   0   8    5.83    4.48
 -21   0   8   20.53    5.46
 -20   0   8   90.02    8.04
 -19   0   8    5.81    3.84
 -18   0   8    3.48    3.35
 -17   0   8   35.39    4.90
 -16   0   8  650.55   20.87
 -15   0   8    2.50    2.83
 -14   0   8  102.93    6.94
 -13   0   8   27.35    3.79
 -12   0   8  631.27   14.41
 -11   0   8   21.13    2.39
 -10   0   8 1195.54   23.49
  -9   0   8   35.53    2.59
  -8   0   8  355.21    8.80
  -7   0   8   14.86    1.71
  -6   0   8  159.06    4.89
  -5   0   8  145.47    4.47
  -4   0   8   36.69    2.10
  -3   0   8  130.00    3.84
  -2   0   8 1588.30   28.14
  -1   0   8  110.61    3.12
   0   0   8   73.76    2.38
   1   0   8   31.55    1.38
   2   0   8   42.65    1.95
   3   0   8   19.88    1.54
   4   0   8 3377.93   57.94
   5   0   8    2.05    0.85
   6   0   8  838.60   16.22
   7   0   8  108.45    3.77
   8   0   8  317.29    7.68
   9   0   8   17.36    1.74
  10   0   8    6.64    1.24
  11   0   8   31.08    3.41
  12   0   8   17.02    2.96
  13   0   8   21.07    3.34
  14   0   8   56.40    5.14
  15   0   8  205.71    9.83
  16   0   8  111.68    7.47
  17   0   8   14.07    3.75
  18   0   8   33.81    5.00
  19   0   8   11.10    4.06
  20   0   8   13.10    4.42
  21   0   8    4.77    4.50
  22   0   8   18.84    4.88
 -23   1   8   62.64    6.50
 -22   1   8   58.35    5.31
 -21   1   8   20.56    3.66
 -20   1   8    4.49    2.70
 -19   1   8   37.90    3.89
 -18   1   8   41.38    3.92
 -17   1   8    7.97    2.40
 -16   1   8   26.09    3.13
 -15   1   8    7.63    2.28
 -14   1   8   27.03    2.83
 -13   1   8   96.52    4.53
 -12   1   8   30.27    1.94
 -11   1   8  291.80    5.77
 -10   1   8   99.94    3.01
  -9   1   8  395.33    6.81
  -8   1   8  637.69    9.64
  -7   1   8 1068.98   14.62
  -6   1   8  192.97    3.91
  -5   1   8  103.53    2.59
  -4   1   8   72.04    2.06
  -3   1   8   51.82    1.64
  -2   1   8  551.15    7.62
  -1   1   8   47.65    1.36
   0   1   8  319.99    4.78
   1   1   8  132.66    2.48
   2   1   8   55.47    1.57
   3   1   8 3165.31   38.37
   4   1   8  556.98    7.85
   5   1   8  109.29    2.51
   6   1   8  252.05    4.43
   7   1   8 1671.36   21.43
   8   1   8    8.79    0.93
   9   1   8  122.49    2.97
  10   1   8   78.80    2.48
  11   1   8  220.45    6.41
  12   1   8  135.40    4.91
  13   1   8  381.48    9.37
  14   1   8  190.04    6.37
  15   1   8    9.46    2.09
  16   1   8   32.41    3.25
  17   1   8  118.16    5.65
  18   1   8   21.05    3.10
  19   1   8  130.27    6.52
  20   1   8   28.17    4.06
  21   1   8    4.10    3.28
  22   1   8   45.99    5.41
 -23   2   8    3.46    3.80
 -22   2   8   11.50    3.59
 -21   2   8   10.39    2.97
 -20   2   8  160.59    7.22
 -19   2   8   58.09    4.63
 -18   2   8   54.12    4.41
 -17   2   8    6.69    2.56
 -16   2   8  152.81    6.31
 -15   2   8  167.61    6.32
 -14   2   8  338.96    9.15
 -13   2   8   37.13    3.09
 -12   2   8   18.28    1.89
 -11   2   8   94.48    3.53
 -10   2   8    3.67    1.04
  -9   2   8   90.05    2.80
  -8   2   8  209.09    4.36
  -7   2   8   41.25    1.79
  -6   2   8   67.88    2.01
  -5   2   8  306.47    5.19
  -4   2   8  607.49    8.99
  -3   2   8 1257.05   16.12
  -2   2   8  231.23    3.82
  -1   2   8 1488.76   18.56
   0   2   8   31.56    1.02
   1   2   8  182.75    3.47
   2   2   8  202.43    3.42
   3   2   8  127.86    2.60
   4   2   8  191.44    3.52
   5   2   8  145.37    2.99
   6   2   8  131.21    2.90
   7   2   8   30.04    1.41
   8   2   8   63.25    2.05
   9   2   8  163.22    3.55
  10   2   8 1042.41   16.24
  11   2   8  977.01   15.59
  12   2   8  261.54    7.16
  13   2   8  121.47    4.88
  14   2   8    3.25    1.70
  15   2   8   16.60    2.51
  16   2   8  152.16    6.08
  17   2   8   50.51    3.94
  18   2   8   70.29    4.67
  19   2   8   25.60    3.71
  20   2   8   33.47    4.20
  21   2   8    7.15    3.29
  22   2   8  129.51    7.95
 -22   3   8   25.44    4.51
 -21   3   8    0.38    2.77
 -20   3   8    7.45    2.83
 -19   3   8   40.92    4.03
 -18   3   8    6.09    2.44
 -17   3   8   50.42    4.07
 -16   3   8   34.00    3.40
 -15   3   8  139.16    5.74
 -14   3   8  122.92    5.29
 -13   3   8   64.56    3.24
 -12   3   8  169.82    4.91
 -11   3   8  107.57    3.24
 -10   3   8   44.05    2.07
  -9   3   8  115.87    3.16
  -8   3   8   17.65    1.33
  -7   3   8  753.77   10.87
  -6   3   8  118.97    2.92
  -5   3   8  339.19    5.58
  -4   3   8  268.85    4.24
  -3   3   8  152.90    2.98
  -2   3   8   57.73    1.63
  -1   3   8  330.90    4.90
   0   3   8 1117.19   17.63
   1   3   8  216.76    4.06
   2   3   8  557.22    8.42
   3   3   8 1888.05   23.49
   4   3   8 1243.05   16.06
   5   3   8 1162.05   14.13
   6   3   8   97.27    2.54
   7   3   8  441.87    6.94
   8   3   8  903.34   12.57
   9   3   8   17.25    1.19
  10   3   8   39.67    2.26
  11   3   8  130.86    4.06
  12   3   8  564.18   12.03
  13   3   8    4.96    1.68
  14   3   8  166.53    6.04
  15   3   8   82.84    4.49
  16   3   8   77.45    4.58
  17   3   8  154.38    6.50
  18   3   8   11.38    2.64
  19   3   8   36.75    4.04
  20   3   8   16.40    3.48
  21   3   8   11.78    3.59
  22   3   8  110.16    9.22
 -22   4   8   25.45    5.90
 -21   4   8    9.21    3.60
 -20   4   8   13.66    3.09
 -19   4   8   26.47    3.63
 -18   4   8   12.14    2.76
 -17   4   8   93.32    5.17
 -16   4   8   52.84    3.92
 -15   4   8   50.71    3.97
 -14   4   8  103.89    4.90
 -13   4   8  149.38    4.82
 -12   4   8   56.31    2.93
 -11   4   8  517.36    8.69
 -10   4   8  121.53    3.36
  -9   4   8   37.69    1.85
  -8   4   8   74.11    2.44
  -7   4   8  603.73    9.10
  -6   4   8   38.33    1.66
  -5   4   8 2175.27   27.27
  -4   4   8   13.58    0.93
  -3   4   8  237.14    4.01
  -2   4   8 3299.54   43.83
  -1   4   8   55.78    1.61
   0   4   8  172.61    3.49
   1   4   8  558.04    8.60
   2   4   8  472.79    6.77
   3   4   8   30.91    1.28
   4   4   8   16.01    1.03
   5   4   8   52.16    1.79
   6   4   8  220.79    4.15
   7   4   8  299.32    5.24
   8   4   8   26.01    1.42
   9   4   8   17.36    1.17
  10   4   8   56.43    2.70
  11   4   8    0.73    1.12
  12   4   8  107.85    4.45
  13   4   8   13.03    2.17
  14   4   8  129.61    5.33
  15   4   8   21.62    2.77
  16   4   8   57.27    4.07
  17   4   8   28.19    3.36
  18   4   8   16.36    2.86
  19   4   8  103.49    5.84
  20   4   8    9.65    3.03
  21   4   8    5.62    3.29
  22   4   8    6.82    3.43
 -22   5   8   31.96    5.84
 -21   5   8   36.85    4.94
 -20   5   8   48.85    5.50
 -19   5   8  118.33    7.49
 -18   5   8  146.19    6.57
 -17   5   8  159.98    6.60
 -16   5   8  303.85    9.04
 -15   5   8  179.20    6.53
 -14   5   8   75.05    4.25
 -13   5   8  100.33    4.00
 -12   5   8  184.52    5.27
 -11   5   8  633.97   10.16
 -10   5   8   98.44    3.04
  -9   5   8    9.65    1.21
  -8   5   8   21.94    1.44
  -7   5   8  605.42    9.15
  -6   5   8  189.89    3.84
  -5   5   8 1599.97   20.51
  -4   5   8  205.40    3.73
  -3   5   8   94.49    2.13
  -2   5   8   47.11    1.36
  -1   5   8   61.75    1.81
   0   5   8 1627.87   22.43
   1   5   8  508.07    8.09
   2   5   8  324.61    5.02
   3   5   8  401.39    6.09
   4   5   8   44.96    1.70
   5   5   8   16.54    1.12
   6   5   8  435.15    6.89
   7   5   8 2176.41   27.59
   8   5   8  667.08    9.89
   9   5   8    7.73    0.90
  10   5   8   74.07    3.10
  11   5   8   20.61    1.94
  12   5   8   25.26    2.63
  13   5   8   17.06    2.37
  14   5   8  209.95    6.89
  15   5   8   94.23    5.04
  16   5   8  128.38    5.89
  17   5   8    5.11    2.14
  18   5   8   33.50    3.59
  19   5   8   31.26    3.73
  20   5   8    0.31    2.59
  21   5   8   38.30    4.56
  22   5   8    6.37    4.32
 -22   6   8   31.52    5.68
 -21   6   8   22.10    4.21
 -20   6   8   58.78    5.78
 -19   6   8    4.49    3.17
 -18   6   8   85.18    6.44
 -17   6   8   13.75    2.65
 -16   6   8   98.15    5.07
 -15   6   8   73.05    4.41
 -14   6   8  195.10    6.87
 -13   6   8   16.43    2.14
 -12   6   8  480.95    9.70
 -11   6   8   20.06    1.64
 -10   6   8  523.52    8.67
  -9   6   8  315.70    5.90
  -8   6   8  183.71    4.03
  -7   6   8  634.73    9.54
  -6   6   8  474.50    7.42
  -5   6   8   95.98    2.43
  -4   6   8  124.08    2.65
  -3   6   8   10.84    1.00
  -2   6   8   65.11    2.07
  -1   6   8  535.04    8.37
   0   6   8  106.34    2.60
   1   6   8  291.51    5.26
   2   6   8 1384.74   17.68
   3   6   8   39.54    1.45
   4   6   8 1175.91   14.34
   5   6   8  121.74    2.89
   6   6   8    7.64    0.93
   7   6   8   78.22    2.41
   8   6   8   12.35    1.14
   9   6   8  845.03   12.26
  10   6   8 1009.69   17.39
  11   6   8   26.50    2.18
  12   6   8   40.85    2.61
  13   6   8   28.07    2.76
  14   6   8   18.04    2.49
  15   6   8   47.72    3.74
  16   6   8   76.64    4.66
  17   6   8   31.97    3.58
  18   6   8   29.52    3.51
  19   6   8   41.40    4.18
  20   6   8   22.22    3.70
  21   6   8    8.08    2.98
  22   6   8   95.70    8.33
 -22   7   8   37.82    8.73
 -21   7   8   28.66    4.76
 -20   7   8  105.77    7.33
 -19   7   8   17.36    3.80
 -18   7   8   52.57    5.28
 -17   7   8   64.12    5.53
 -16   7   8   64.76    5.42
 -15   7   8   58.76    3.95
 -14   7   8  245.08    6.69
 -13   7   8  229.31    6.22
 -12   7   8   85.13    3.64
 -11   7   8   30.80    2.28
 -10   7   8  363.04    7.77
  -9   7   8  148.82    3.70
  -8   7   8  168.72    3.89
  -7   7   8   26.63    1.47
  -6   7   8   72.66    2.20
  -5   7   8   16.94    1.00
  -4   7   8  144.70    3.57
  -3   7   8   61.55    2.15
  -2   7   8   30.06    1.41
  -1   7   8  198.91    3.96
   0   7   8   60.41    1.54
   1   7   8   34.50    1.19
   2   7   8 1800.54   22.66
   3   7   8   22.16    1.16
   4   7   8  350.09    5.73
   5   7   8  132.76    3.09
   6   7   8   82.60    2.47
   7   7   8 1707.43   20.66
   8   7   8  240.83    5.01
   9   7   8  172.37    4.68
  10   7   8   54.76    2.77
  11   7   8   98.34    3.78
  12   7   8    1.43    1.34
  13   7   8   64.91    3.83
  14   7   8   92.04    4.67
  15   7   8   33.65    3.20
  16   7   8  153.25    6.24
  17   7   8   42.46    3.93
  18   7   8    8.16    2.54
  19   7   8   70.04    4.96
  20   7   8   92.99    5.94
  21   7   8  244.92    9.31
  22   7   8   25.12    5.39
 -21   8   8   17.59    4.26
 -20   8   8   49.92    5.53
 -19   8   8   63.10    5.90
 -18   8   8   36.65    4.69
 -17   8   8   99.61    6.60
 -16   8   8  203.80    8.76
 -15   8   8   14.11    3.14
 -14   8   8  209.66    7.11
 -13   8   8   61.74    3.44
 -12   8   8   15.70    1.96
 -11   8   8  254.20    6.42
 -10   8   8  383.13    7.01
  -9   8   8   27.30    1.74
  -8   8   8  284.97    5.42
  -7   8   8  296.30    5.41
  -6   8   8   52.00    1.91
  -5   8   8  133.72    3.63
  -4   8   8   40.67    1.91
  -3   8   8  288.78    5.57
  -2   8   8    4.90    0.80
  -1   8   8   74.62    2.25
   0   8   8  990.38   13.10
   1   8   8    4.69    0.59
   2   8   8  118.44    2.63
   3   8   8  156.99    3.28
   4   8   8   13.71    1.06
   5   8   8  181.97    3.80
   6   8   8  453.57    7.33
   7   8   8   43.41    1.94
   8   8   8  274.25    5.29
   9   8   8  260.13    6.06
  10   8   8  433.18    8.71
  11   8   8  425.44    8.82
  12   8   8   86.41    3.70
  13   8   8  290.56    8.20
  14   8   8   55.50    3.77
  15   8   8  274.55    8.38
  16   8   8  123.57    5.82
  17   8   8   49.25    4.09
  18   8   8   57.21    4.49
  19   8   8   35.42    4.07
  20   8   8    4.33    2.90
  21   8   8   -1.20    3.56
 -21   9   8   11.68    3.84
 -20   9   8    1.72    2.90
 -19   9   8   19.36    4.37
 -18   9   8   17.15    3.98
 -17   9   8  116.64    7.18
 -16   9   8    4.23    2.85
 -15   9   8   69.22    5.31
 -14   9   8  185.33    6.72
 -13   9   8  222.46    7.27
 -12   9   8  203.14    6.71
 -11   9   8  330.13    8.67
 -10   9   8  382.15    7.15
  -9   9   8  169.07    4.04
  -8   9   8  911.03   14.38
  -7   9   8   59.15    2.06
  -6   9   8  114.71    3.02
  -5   9   8  787.92   12.67
  -4   9   8   11.60    1.25
  -3   9   8    2.76    0.81
  -2   9   8  131.50    3.41
  -1   9   8  231.01    4.72
   0   9   8   27.03    1.25
   1   9   8  320.63    5.23
   2   9   8  550.65    8.32
   3   9   8   20.06    1.20
   4   9   8 1118.06   15.11
   5   9   8  171.95    3.75
   6   9   8   67.07    2.33
   7   9   8  441.50    7.41
   8   9   8  410.08    7.15
   9   9   8   22.22    1.92
  10   9   8  376.81    7.99
  11   9   8   86.43    3.65
  12   9   8   42.16    2.76
  13   9   8  126.53    5.22
  14   9   8   57.79    4.07
  15   9   8   48.30    4.16
  16   9   8   17.98    2.82
  17   9   8   10.37    2.62
  18   9   8   28.01    3.60
  19   9   8   37.48    4.15
  20   9   8   49.47    4.63
  21   9   8   18.06    4.61
 -21  10   8  152.00   14.44
 -20  10   8   25.42    6.02
 -19  10   8   42.93    5.26
 -18  10   8   80.39    6.24
 -17  10   8    5.31    3.27
 -16  10   8   22.86    4.05
 -15  10   8   87.83    5.92
 -14  10   8  370.93   10.14
 -13  10   8  105.36    5.13
 -12  10   8   40.25    3.31
 -11  10   8   36.98    3.01
 -10  10   8    9.91    1.64
  -9  10   8  191.47    5.14
  -8  10   8   17.18    1.75
  -7  10   8  527.79    9.68
  -6  10   8  199.57    4.99
  -5  10   8  201.78    5.02
  -4  10   8  183.83    4.43
  -3  10   8  182.14    4.28
  -2  10   8 2719.17   37.43
  -1  10   8   41.21    1.85
   0  10   8  285.81    4.82
   1  10   8   50.21    1.70
   2  10   8  295.20    5.14
   3  10   8 1063.45   14.47
   4  10   8  143.92    3.36
   5  10   8  115.26    3.04
   6  10   8   54.02    2.15
   7  10   8    1.67    0.98
   8  10   8  114.75    3.29
   9  10   8    6.67    1.48
  10  10   8  302.30    6.97
  11  10   8   36.41    2.56
  12  10   8   44.37    2.84
  13  10   8  114.18    4.46
  14  10   8   53.21    3.65
  15  10   8   31.73    3.15
  16  10   8   71.86    4.55
  17  10   8   92.94    5.30
  18  10   8  172.59    7.18
  19  10   8   85.01    5.60
  20  10   8   24.83    3.69
  21  10   8   56.27    6.46
 -21  11   8   87.80   11.59
 -20  11   8   32.67    4.75
 -19  11   8   82.55    6.80
 -18  11   8   16.73    4.03
 -17  11   8   50.84    5.34
 -16  11   8   44.23    4.70
 -15  11   8  165.78    8.08
 -14  11   8   32.42    3.43
 -13  11   8   92.34    5.19
 -12  11   8  215.13    7.16
 -11  11   8  235.31    7.28
 -10  11   8  129.12    4.30
  -9  11   8  240.51    6.27
  -8  11   8  127.87    4.14
  -7  11   8   79.31    3.18
  -6  11   8    7.99    1.40
  -5  11   8   58.90    2.61
  -4  11   8  348.08    6.92
  -3  11   8   51.65    2.30
  -2  11   8  158.61    3.99
  -1  11   8  392.38    7.26
   0  11   8  464.75    7.18
   1  11   8   14.75    1.05
   2  11   8  105.07    2.73
   3  11   8   24.75    1.43
   4  11   8  649.99    9.79
   5  11   8  470.18    7.72
   6  11   8 1254.23   18.08
   7  11   8  367.35    6.67
   8  11   8  615.60   10.12
   9  11   8   27.76    2.20
  10  11   8   55.18    2.98
  11  11   8  158.66    4.95
  12  11   8    8.64    1.89
  13  11   8   61.24    3.59
  14  11   8   18.90    2.57
  15  11   8  137.53    5.85
  16  11   8   63.66    4.32
  17  11   8  192.07    7.31
  18  11   8   21.89    3.30
  19  11   8   60.57    4.97
  20  11   8   38.48    4.20
  21  11   8   25.39    4.40
 -21  12   8   28.94    7.77
 -20  12   8   10.52    3.33
 -19  12   8   48.26    5.36
 -18  12   8    5.94    3.15
 -17  12   8  277.58   11.13
 -16  12   8  103.79    6.86
 -15  12   8   16.89    3.11
 -14  12   8   35.19    3.58
 -13  12   8   57.65    4.12
 -12  12   8  142.61    5.87
 -11  12   8   81.42    4.44
 -10  12   8  126.93    5.20
  -9  12   8  102.05    3.91
  -8  12   8  521.01    9.99
  -7  12   8  217.68    5.51
  -6  12   8  218.00    5.41
  -5  12   8    6.04    1.26
  -4  12   8  119.21    3.64
  -3  12   8    9.48    1.32
  -2  12   8  956.23   15.00
  -1  12   8  220.17    5.00
   0  12   8  289.85    5.10
   1  12   8  122.50    2.99
   2  12   8  574.15    8.82
   3  12   8  268.24    5.10
   4  12   8  207.82    4.42
   5  12   8  391.71    6.90
   6  12   8  645.95   10.50
   7  12   8   74.43    2.71
   8  12   8  130.00    3.63
   9  12   8  107.33    3.95
  10  12   8  401.28    8.59
  11  12   8   17.35    2.21
  12  12   8    8.33    1.84
  13  12   8  302.63    7.68
  14  12   8    5.92    2.06
  15  12   8   37.35    3.73
  16  12   8   42.23    3.73
  17  12   8   21.41    3.03
  18  12   8   49.22    4.42
  19  12   8   27.52    3.64
  20  12   8   21.56    7.00
 -20  13   8   48.68    8.30
 -19  13   8   22.39    4.14
 -18  13   8   45.97    4.99
 -17  13   8   24.68    4.30
 -16  13   8   33.48    4.58
 -15  13   8   26.23    3.47
 -14  13   8  119.29    5.84
 -13  13   8   75.08    4.69
 -12  13   8   31.32    3.27
 -11  13   8   46.38    3.57
 -10  13   8   94.23    4.65
  -9  13   8  205.07    5.63
  -8  13   8  459.15    9.29
  -7  13   8  326.88    7.49
  -6  13   8   38.71    2.38
  -5  13   8    3.42    1.26
  -4  13   8  127.69    4.03
  -3  13   8   73.92    2.92
  -2  13   8  107.81    3.43
  -1  13   8   13.03    1.44
   0  13   8  894.67   12.64
   1  13   8    7.14    0.93
   2  13   8   17.82    1.33
   3  13   8  323.87    5.95
   4  13   8  665.55   11.07
   5  13   8  109.34    3.20
   6  13   8   95.05    3.06
   7  13   8  184.74    4.44
   8  13   8   78.19    2.89
   9  13   8   17.68    1.85
  10  13   8   63.32    3.29
  11  13   8   64.11    3.35
  12  13   8  152.38    5.14
  13  13   8   86.09    4.10
  14  13   8   67.97    4.32
  15  13   8   44.86    3.66
  16  13   8  282.17    8.92
  17  13   8   80.84    5.02
  18  13   8   27.80    3.75
  19  13   8   13.76    4.17
 -20  14   8   45.88    8.44
 -19  14   8   46.98    5.26
 -18  14   8   33.40    4.62
 -17  14   8   19.07    3.68
 -16  14   8   17.99    3.75
 -15  14   8   44.53    4.18
 -14  14   8  231.53    8.21
 -13  14   8   60.08    4.36
 -12  14   8   61.66    4.17
 -11  14   8   71.23    4.31
 -10  14   8  214.17    7.05
  -9  14   8  204.31    5.80
  -8  14   8   87.05    3.66
  -7  14   8  130.32    4.33
  -6  14   8  450.19    8.97
  -5  14   8    1.63    1.23
  -4  14   8  125.08    3.94
  -3  14   8   46.19    2.39
  -2  14   8   51.86    2.48
  -1  14   8   96.47    3.29
   0  14   8   48.41    2.38
   1  14   8   40.35    2.18
   2  14   8  746.39   11.18
   3  14   8  155.82    3.83
   4  14   8   67.95    2.57
   5  14   8  562.45    9.37
   6  14   8  189.33    4.51
   7  14   8  132.74    3.90
   8  14   8    9.90    1.70
   9  14   8   48.67    3.12
  10  14   8  213.94    5.97
  11  14   8   39.78    2.86
  12  14   8   38.92    2.99
  13  14   8  147.64    5.35
  14  14   8    8.08    2.11
  15  14   8   15.04    2.78
  16  14   8   16.17    2.98
  17  14   8   74.52    7.34
  18  14   8   26.08    4.47
  19  14   8   10.08    6.40
 -20  15   8   62.22    9.41
 -19  15   8    4.15    3.61
 -18  15   8    5.60    3.03
 -17  15   8   33.37    4.41
 -16  15   8   22.22    4.12
 -15  15   8  107.66    5.98
 -14  15   8   75.31    4.99
 -13  15   8   94.52    5.35
 -12  15   8   47.03    3.93
 -11  15   8    4.10    2.15
 -10  15   8  348.64    9.50
  -9  15   8    6.17    1.74
  -8  15   8   15.35    2.04
  -7  15   8   23.79    2.26
  -6  15   8  161.48    5.09
  -5  15   8   26.71    2.11
  -4  15   8   49.89    2.65
  -3  15   8 1017.65   16.86
  -2  15   8  134.66    4.05
  -1  15   8  180.81    4.79
   0  15   8  137.29    4.09
   1  15   8  162.81    4.48
   2  15   8    2.10    1.14
   3  15   8   57.54    2.40
   4  15   8  211.76    4.79
   5  15   8    6.40    1.25
   6  15   8  141.72    4.02
   7  15   8   52.79    2.53
   8  15   8   13.05    1.86
   9  15   8  173.00    5.23
  10  15   8    5.21    1.82
  11  15   8  216.00    6.27
  12  15   8   14.93    2.35
  13  15   8  114.27    5.60
  14  15   8  149.09    6.06
  15  15   8    7.35    2.84
  16  15   8  161.43   10.50
  17  15   8   49.77    6.13
  18  15   8    6.78    3.31
  19  15   8   66.29   10.88
 -19  16   8    7.74    5.22
 -18  16   8  137.98    7.89
 -17  16   8   39.30    4.71
 -16  16   8   21.93    3.95
 -15  16   8    0.80    2.49
 -14  16   8   65.64    4.83
 -13  16   8   50.06    4.21
 -12  16   8   37.11    3.63
 -11  16   8   32.02    3.18
 -10  16   8  106.09    5.17
  -9  16   8  148.18    4.97
  -8  16   8   84.42    3.76
  -7  16   8   11.98    1.92
  -6  16   8    2.20    1.42
  -5  16   8  165.76    5.50
  -4  16   8   17.73    1.86
  -3  16   8    4.67    1.35
  -2  16   8   39.25    2.37
  -1  16   8   17.03    1.77
   0  16   8   12.61    1.67
   1  16   8  164.65    4.67
   2  16   8  550.85   11.40
   3  16   8   65.38    3.00
   4  16   8  108.39    3.80
   5  16   8   29.52    2.24
   6  16   8   62.37    3.10
   7  16   8   87.70    3.69
   8  16   8   56.57    3.64
   9  16   8   98.17    4.70
  10  16   8  297.60    8.50
  11  16   8    3.42    2.21
  12  16   8    7.55    2.56
  13  16   8   41.56    3.81
  14  16   8  140.71    7.57
  15  16   8   51.98    6.20
  16  16   8   40.47    5.90
  17  16   8   80.37    7.55
  18  16   8   25.59    8.18
 -18  17   8    9.96    6.00
 -17  17   8   62.92    5.62
 -16  17   8    3.97    3.07
 -15  17   8   46.07    4.32
 -14  17   8   17.35    3.33
 -13  17   8    4.53    2.57
 -12  17   8   48.21    4.01
 -11  17   8   94.53    5.15
 -10  17   8  185.87    6.82
  -9  17   8   19.90    2.71
  -8  17   8   24.41    2.36
  -7  17   8   45.51    2.97
  -6  17   8  458.35    9.53
  -5  17   8   98.52    3.85
  -4  17   8   50.96    2.84
  -3  17   8   77.17    4.05
  -2  17   8   37.33    3.09
  -1  17   8   18.04    2.29
   0  17   8   44.60    3.15
   1  17   8  241.59    7.06
   2  17   8    4.35    1.66
   3  17   8  164.81    5.68
   4  17   8    4.98    1.67
   5  17   8  223.63    6.70
   6  17   8   46.98    3.12
   7  17   8    9.04    1.70
   8  17   8   59.96    3.75
   9  17   8  198.09    6.71
  10  17   8  185.40    6.70
  11  17   8    4.48    2.27
  12  17   8   28.46    4.08
  13  17   8   42.56    4.84
  14  17   8   16.72    3.77
  15  17   8   29.15    5.36
  16  17   8   23.62    4.40
  17  17   8   13.75    3.90
  18  17   8   42.49    9.24
 -17  18   8   15.29    5.14
 -16  18   8   21.57    5.64
 -15  18   8   12.06    3.71
 -14  18   8   14.88    3.92
 -13  18   8  121.61    7.79
 -12  18   8   17.98    3.86
 -11  18   8   74.15    5.95
 -10  18   8   85.36    6.15
  -9  18   8   -0.54    2.51
  -8  18   8   24.25    2.95
  -7  18   8   18.96    2.64
  -6  18   8  189.27    6.64
  -5  18   8  202.72    6.84
  -4  18   8  322.02    8.88
  -3  18   8   35.37    3.06
  -2  18   8  608.66   13.33
  -1  18   8   44.23    3.27
   0  18   8  105.25    4.95
   1  18   8   63.17    3.76
   2  18   8  614.42   13.25
   3  18   8  397.17    9.80
   4  18   8   31.40    2.82
   5  18   8   80.23    4.13
   6  18   8    4.82    1.71
   7  18   8   82.07    4.17
   8  18   8   95.64    5.51
   9  18   8   26.83    2.94
  10  18   8   49.21    4.67
  11  18   8   31.40    4.20
  12  18   8   45.12    4.89
  13  18   8   54.15    5.10
  14  18   8   76.99    6.02
  15  18   8   20.62    4.26
  16  18   8   49.28    5.88
  17  18   8   41.06    9.31
 -16  19   8   25.35    6.02
 -15  19   8   31.60    4.74
 -14  19   8    8.29    3.59
 -13  19   8   -1.94    2.70
 -12  19   8  164.57    8.77
 -11  19   8   79.70    6.36
 -10  19   8  110.72    7.10
  -9  19   8    2.34    2.59
  -8  19   8   66.34    4.31
  -7  19   8   38.57    3.45
  -6  19   8    4.81    2.17
  -5  19   8   12.83    2.50
  -4  19   8   24.93    2.90
  -3  19   8   38.61    3.26
  -2  19   8  124.34    5.33
  -1  19   8   46.30    3.44
   0  19   8  124.55    5.45
   1  19   8   48.97    3.53
   2  19   8  189.00    6.44
   3  19   8   50.05    3.50
   4  19   8   14.67    2.42
   5  19   8  127.16    5.21
   6  19   8   50.46    3.50
   7  19   8   49.88    4.23
   8  19   8  160.77    9.31
   9  19   8   18.14    4.27
  10  19   8    2.19    3.55
  11  19   8   41.48    5.71
  12  19   8   89.58    6.27
  13  19   8   45.41    4.80
  14  19   8   68.78    5.55
  15  19   8    1.74    3.22
  16  19   8   22.79    5.37
  17  19   8   47.24   10.00
 -16  20   8   -2.04    3.26
 -15  20   8    0.17    2.92
 -14  20   8    4.11    3.26
 -13  20   8  184.37    9.61
 -12  20   8   24.40    4.44
 -11  20   8   34.16    4.71
 -10  20   8  218.48    9.75
  -9  20   8  274.59   10.79
  -8  20   8  103.63    5.35
  -7  20   8   62.04    4.21
  -6  20   8   16.22    2.67
  -5  20   8  106.43    5.15
  -4  20   8   79.38    4.59
  -3  20   8    8.82    2.34
  -2  20   8  331.37    9.33
  -1  20   8   55.18    3.80
   0  20   8  164.77    6.12
   1  20   8    1.99    2.01
   2  20   8  160.36    6.11
   3  20   8   48.90    3.48
   4  20   8   30.03    3.09
   5  20   8   47.93    3.55
   6  20   8  346.08   11.06
   7  20   8  159.05    9.61
   8  20   8   30.39    5.01
   9  20   8    5.97    3.23
  10  20   8   49.10    6.18
  11  20   8   87.66    8.09
  12  20   8  100.38    8.37
  13  20   8   20.29    4.89
  14  20   8   39.88    5.51
  15  20   8   13.60    5.39
  16  20   8   33.94    8.27
  17  20   8   69.42   11.09
 -16  21   8   11.37    7.87
 -15  21   8   40.11    5.10
 -14  21   8   27.87    4.57
 -13  21   8   22.45    4.25
 -12  21   8   44.02    5.18
 -11  21   8   57.52    5.73
 -10  21   8   10.57    3.36
  -9  21   8   38.71    4.90
  -8  21   8   55.02    5.24
  -7  21   8   41.08    3.78
  -6  21   8    7.34    2.37
  -5  21   8    7.63    2.34
  -4  21   8   67.31    4.35
  -3  21   8    4.63    2.03
  -2  21   8   12.19    2.42
  -1  21   8   44.88    3.57
   0  21   8   12.76    2.59
   1  21   8   36.76    3.37
   2  21   8   25.35    2.90
   3  21   8   56.67    3.84
   4  21   8   57.64    4.60
   5  21   8  125.43    6.55
   6  21   8   89.40    5.50
   7  21   8    3.17    3.36
   8  21   8   28.77    5.14
   9  21   8   57.21    6.53
  10  21   8   30.05    5.68
  11  21   8   78.02    7.63
  12  21   8  186.85   11.10
  13  21   8   14.76    3.83
  14  21   8   19.69    4.46
 -15  22   8   60.93   10.93
 -14  22   8   51.71    5.80
 -13  22   8   25.61    4.44
 -12  22   8   -1.44    2.81
 -11  22   8   16.02    4.10
 -10  22   8   20.85    4.18
  -9  22   8   62.49    5.78
  -8  22   8   29.52    4.45
  -7  22   8    9.82    2.62
  -6  22   8  230.22    8.13
  -5  22   8   12.50    2.58
  -4  22   8   35.14    3.53
  -3  22   8  227.08    7.79
  -2  22   8  214.16    7.53
  -1  22   8  110.50    5.53
   0  22   8    1.85    1.98
   1  22   8    8.10    2.65
   2  22   8    6.56    2.24
   3  22   8   10.63    2.85
   4  22   8   60.35    4.84
   5  22   8    7.02    2.45
   6  22   8   82.04    5.54
   7  22   8   87.63    7.58
   8  22   8    2.42    3.33
   9  22   8    7.22    4.22
  10  22   8   41.55    6.14
  11  22   8   29.39    5.31
  12  22   8   23.47    4.86
  13  22   8   30.45    5.51
  14  22   8   14.99    4.98
 -14  23   8   27.35    6.19
 -13  23   8    0.15    3.02
 -12  23   8   43.84    5.28
 -11  23   8   26.81    4.49
 -10  23   8   73.21    6.38
  -9  23   8   15.03    3.69
  -8  23   8   51.88    5.40
  -7  23   8   47.75    4.10
  -6  23   8   99.90    5.56
  -5  23   8   19.26    3.07
  -4  23   8   79.90    4.93
  -3  23   8   92.89    5.13
  -2  23   8    2.59    1.99
  -1  23   8   66.47    5.16
   0  23   8   22.97    3.61
   1  23   8  182.08    8.10
   2  23   8   43.02    4.35
   3  23   8   19.67    3.33
   4  23   8   48.86    4.55
   5  23   8  330.80   11.41
   6  23   8   54.25    6.17
   7  23   8   86.41    7.97
   8  23   8   80.21    7.55
   9  23   8    9.74    3.99
  10  23   8   26.71    5.42
  11  23   8    9.06    4.03
  12  23   8   63.15    7.03
  13  23   8   63.56    7.45
  14  23   8   25.49    8.68
 -13  24   8   26.00    8.88
 -12  24   8   23.74    4.53
 -11  24   8    1.76    2.90
 -10  24   8   33.20    4.63
  -9  24   8  232.34   10.36
  -8  24   8   51.17    5.30
  -7  24   8    6.88    2.57
  -6  24   8    9.84    2.59
  -5  24   8   40.15    3.85
  -4  24   8    9.29    2.72
  -3  24   8    8.05    2.76
  -2  24   8  214.41    9.06
  -1  24   8    6.68    2.92
   0  24   8   -2.07    2.31
   1  24   8  127.22    7.24
   2  24   8   90.12    6.08
   3  24   8   20.62    3.56
   4  24   8   48.07    4.61
   5  24   8  172.45    8.15
   6  24   8   37.49    5.91
   7  24   8   18.43    4.95
   8  24   8    6.97    3.91
   9  24   8   37.12    6.00
  10  24   8   15.62    4.32
  11  24   8   37.90    6.21
  12  24   8  121.51    9.57
 -12  25   8   37.66    9.98
 -11  25   8   26.82    5.95
 -10  25   8   89.83    6.94
  -9  25   8    5.94    2.94
  -8  25   8  167.94    9.05
  -7  25   8    4.73    3.55
  -6  25   8   53.52    5.19
  -5  25   8   33.30    4.34
  -4  25   8   27.59    4.45
  -3  25   8   23.57    3.91
  -2  25   8   41.75    4.78
  -1  25   8   83.87    6.11
   0  25   8   10.95    3.25
   1  25   8   76.69    5.85
   2  25   8   99.03    6.60
   3  25   8   33.59    4.30
   4  25   8  170.81    8.39
   5  25   8  143.70    7.80
   6  25   8    4.93    3.55
   7  25   8   52.75    6.76
   8  25   8   26.47    5.23
   9  25   8  113.41    8.98
  10  25   8   35.72    6.22
 -10  26   8    3.85    5.92
  -9  26   8   65.66   10.12
  -8  26   8    0.23    3.41
  -7  26   8   40.65    6.13
  -6  26   8   63.82    5.83
  -5  26   8   94.81    6.86
  -4  26   8   34.64    4.70
  -3  26   8   38.38    4.77
  -2  26   8   73.44    5.91
  -1  26   8   35.94    4.77
   0  26   8   14.08    3.96
   1  26   8   30.31    4.43
   2  26   8   98.60    6.83
   3  26   8   24.57    4.26
   4  26   8   95.89    6.83
   5  26   8   50.50    6.47
   6  26   8   31.14    5.52
   7  26   8   35.16    6.12
   8  26   8   61.71    7.24
   9  26   8  107.80   12.17
  -9  27   8   72.94   10.97
  -8  27   8    6.01    5.36
  -7  27   8    0.75    4.89
  -6  27   8   10.40    3.09
  -5  27   8  222.75   10.05
  -4  27   8    8.24    3.75
  -3  27   8   25.59    4.71
  -2  27   8   21.65    4.65
  -1  27   8   16.64    4.27
   0  27   8   27.83    4.69
   1  27   8  107.01    7.40
   2  27   8   19.37    4.23
   3  27   8   95.42    7.03
   4  27   8    8.55    3.59
   5  27   8   40.05    6.14
   6  27   8    1.32    3.48
   7  27   8   27.01    7.56
   8  27   8   14.43    6.08
  -7  28   8   58.01    9.24
  -6  28   8   14.12    5.96
  -5  28   8   12.18    4.00
  -4  28   8   15.51    4.49
  -3  28   8   64.17    5.84
  -2  28   8   66.50    5.97
  -1  28   8   31.29    4.75
   0  28   8   54.00    5.49
   1  28   8    4.78    3.02
   2  28   8   13.52    3.73
   3  28   8  141.46    9.90
   4  28   8   43.41    5.86
   5  28   8   24.87    7.35
   6  28   8    8.83    5.84
  -5  29   8    6.07    4.57
  -4  29   8   15.17    3.98
  -3  29   8   12.93    4.22
  -2  29   8    1.26    5.64
  -1  29   8   42.18    8.72
   0  29   8   10.09    6.20
   1  29   8   91.63    8.12
   2  29   8   78.41    7.50
   3  29   8   40.17    5.72
 -23   0   9    5.84    4.62
 -22   0   9    2.54    4.25
 -21   0   9   17.70    5.03
 -20   0   9  133.46    9.42
 -19   0   9    5.78    3.52
 -18   0   9   64.36    6.61
 -17   0   9    4.01    2.99
 -16   0   9   31.21    4.65
 -15   0   9  206.92   10.05
 -14   0   9   83.00    6.38
 -13   0   9    5.59    2.62
 -12   0   9    3.71    1.81
 -11   0   9    3.16    1.63
 -10   0   9   26.73    2.46
  -9   0   9  212.63    6.46
  -8   0   9    1.93    1.19
  -7   0   9 1092.30   21.23
  -6   0   9   21.91    1.96
  -5   0   9   24.25    1.89
  -4   0   9  165.56    4.73
  -3   0   9 2106.52   36.99
  -2   0   9    1.20    0.77
  -1   0   9 1399.33   24.87
   0   0   9  265.83    5.89
   1   0   9 2937.83   50.32
   2   0   9   12.82    1.24
   3   0   9  312.54    6.99
   4   0   9   21.70    1.57
   5   0   9 2690.21   46.88
   6   0   9    2.23    1.02
   7   0   9  843.48   16.63
   8   0   9   16.70    1.73
   9   0   9   36.45    2.39
  10   0   9   39.64    2.53
  11   0   9 1002.86   25.74
  12   0   9  124.29    6.65
  13   0   9   28.45    3.72
  14   0   9   52.95    5.06
  15   0   9  220.75   10.08
  16   0   9    4.15    2.70
  17   0   9   21.61    4.14
  18   0   9  142.40    8.87
  19   0   9   10.89    4.29
  20   0   9  137.27    9.93
  21   0   9  210.81   12.53
  22   0   9   21.37    7.36
 -23   1   9   59.67    6.38
 -22   1   9   18.65    3.58
 -21   1   9   31.58    4.01
 -20   1   9   43.87    4.21
 -19   1   9   22.80    3.39
 -18   1   9  146.73    6.57
 -17   1   9  445.38   11.96
 -16   1   9   20.01    2.86
 -15   1   9   14.40    2.45
 -14   1   9  197.68    6.69
 -13   1   9   43.06    3.21
 -12   1   9  372.83    7.02
 -11   1   9  273.92    5.64
 -10   1   9  120.19    3.38
  -9   1   9   34.00    1.84
  -8   1   9 1266.23   17.21
  -7   1   9  701.74   10.36
  -6   1   9  139.33    3.29
  -5   1   9   59.87    2.02
  -4   1   9  639.16    9.10
  -3   1   9  145.44    2.95
  -2   1   9   61.56    1.72
  -1   1   9   72.11    1.77
   0   1   9  956.05   12.34
   1   1   9  124.04    2.46
   2   1   9 1828.72   22.72
   3   1   9   26.81    1.18
   4   1   9 1572.67   19.92
   5   1   9 1386.61   17.87
   6   1   9  142.35    3.11
   7   1   9  622.52    9.14
   8   1   9   13.61    1.13
   9   1   9   88.05    2.56
  10   1   9  336.26    6.78
  11   1   9   80.72    3.68
  12   1   9  555.31   11.85
  13   1   9   81.16    4.05
  14   1   9   48.52    3.40
  15   1   9  112.11    5.11
  16   1   9  229.22    7.61
  17   1   9    9.12    2.33
  18   1   9   27.93    3.39
  19   1   9  277.45   10.14
  20   1   9   64.89    5.20
  21   1   9   39.58    4.62
  22   1   9    2.07    3.31
 -22   2   9   30.68    3.99
 -21   2   9   35.05    4.14
 -20   2   9   70.74    5.13
 -19   2   9   31.63    3.77
 -18   2   9    8.38    2.45
 -17   2   9   -0.89    2.10
 -16   2   9   52.03    3.97
 -15   2   9   14.02    2.55
 -14   2   9   26.57    2.89
 -13   2   9  142.57    4.64
 -12   2   9    1.71    1.16
 -11   2   9  271.62    5.64
 -10   2   9  260.64    5.30
  -9   2   9   67.72    2.47
  -8   2   9  152.03    3.66
  -7   2   9   35.68    1.73
  -6   2   9  200.76    4.07
  -5   2   9  144.76    3.20
  -4   2   9  103.33    2.51
  -3   2   9 1622.81   20.50
  -2   2   9  187.89    3.36
  -1   2   9   20.81    0.95
   0   2   9 2961.79   35.91
   1   2   9 7253.86   86.20
   2   2   9   37.01    1.20
   3   2   9   15.22    0.93
   4   2   9  243.31    4.22
   5   2   9   90.96    2.33
   6   2   9   31.56    1.46
   7   2   9  240.80    4.58
   8   2   9  322.31    5.62
   9   2   9   18.03    1.27
  10   2   9  110.58    3.63
  11   2   9   36.95    2.64
  12   2   9  269.64    7.34
  13   2   9   66.34    3.75
  14   2   9  254.93    7.61
  15   2   9   90.87    4.68
  16   2   9   25.00    2.99
  17   2   9    6.27    2.19
  18   2   9   50.11    4.16
  19   2   9   13.11    3.13
  20   2   9   26.51    4.05
  21   2   9   58.11    5.33
  22   2   9   16.48    7.09
 -22   3   9   51.42    5.62
 -21   3   9   12.22    3.89
 -20   3   9   36.78    4.09
 -19   3   9   18.09    3.21
 -18   3   9  193.00    7.51
 -17   3   9   57.66    4.27
 -16   3   9   70.88    4.50
 -15   3   9    1.74    1.88
 -14   3   9  289.07    8.33
 -13   3   9  415.01    8.80
 -12   3   9  352.79    7.70
 -11   3   9  393.71    7.56
 -10   3   9   60.67    2.54
  -9   3   9   16.49    1.43
  -8   3   9   30.14    1.69
  -7   3   9  806.22   11.59
  -6   3   9   61.35    2.12
  -5   3   9  179.56    3.65
  -4   3   9  191.46    3.67
  -3   3   9  403.10    6.13
  -2   3   9 2573.31   38.99
  -1   3   9  829.13   11.14
   0   3   9  212.73    4.07
   1   3   9  268.32    4.94
   2   3   9  101.49    2.22
   3   3   9 1449.07   18.44
   4   3   9   44.26    1.59
   5   3   9  363.31    5.86
   6   3   9  408.19    6.50
   7   3   9  329.19    5.64
   8   3   9   40.38    1.78
   9   3   9   66.28    2.27
  10   3   9  156.36    4.39
  11   3   9   68.66    2.97
  12   3   9   31.83    2.62
  13   3   9   15.22    2.22
  14   3   9   46.30    3.36
  15   3   9  135.23    5.63
  16   3   9  134.97    5.83
  17   3   9   76.42    4.75
  18   3   9   43.50    3.96
  19   3   9   52.29    4.50
  20   3   9   76.93    5.46
  21   3   9    6.32    3.39
  22   3   9   46.24    9.58
 -22   4   9   31.48    6.04
 -21   4   9    1.06    3.17
 -20   4   9   66.82    6.08
 -19   4   9   18.10    3.11
 -18   4   9   10.22    2.69
 -17   4   9  186.34    7.10
 -16   4   9    7.14    2.23
 -15   4   9    5.96    2.13
 -14   4   9  361.15    9.57
 -13   4   9  354.23    7.98
 -12   4   9  101.32    3.83
 -11   4   9  119.07    3.50
 -10   4   9   47.10    2.18
  -9   4   9  130.08    3.45
  -8   4   9   12.91    1.27
  -7   4   9   19.62    1.33
  -6   4   9  478.80    7.50
  -5   4   9  130.78    2.99
  -4   4   9   51.90    1.75
  -3   4   9   45.73    1.62
  -2   4   9   21.90    1.02
  -1   4   9   50.94    1.73
   0   4   9    7.04    0.78
   1   4   9  314.95    5.56
   2   4   9   35.87    1.29
   3   4   9  121.74    2.52
   4   4   9  924.00   12.46
   5   4   9  464.59    7.14
   6   4   9   22.62    1.32
   7   4   9  202.22    4.09
   8   4   9  196.65    4.71
   9   4   9    7.60    1.09
  10   4   9  162.58    4.56
  11   4   9  120.51    3.98
  12   4   9    6.65    1.71
  13   4   9   63.78    3.72
  14   4   9  350.61    9.30
  15   4   9  167.69    6.28
  16   4   9  267.44    8.48
  17   4   9   14.45    2.78
  18   4   9  113.08    5.92
  19   4   9   10.76    2.88
  20   4   9    8.27    3.22
  21   4   9    8.29    3.21
  22   4   9   55.35    9.96
 -22   5   9   35.91    5.98
 -21   5   9   52.81    5.59
 -20   5   9    5.98    3.28
 -19   5   9   68.00    5.96
 -18   5   9  100.01    6.88
 -17   5   9   83.07    4.97
 -16   5   9   52.54    4.00
 -15   5   9   24.15    2.81
 -14   5   9  187.78    6.52
 -13   5   9  121.59    4.42
 -12   5   9  101.67    3.92
 -11   5   9   91.85    3.10
 -10   5   9  111.80    3.32
  -9   5   9   78.62    2.68
  -8   5   9  111.52    3.07
  -7   5   9   92.00    2.81
  -6   5   9   82.62    2.44
  -5   5   9   17.17    1.15
  -4   5   9  469.02    7.07
  -3   5   9  284.07    4.66
  -2   5   9  236.13    4.01
  -1   5   9  627.32    9.64
   0   5   9   36.83    1.53
   1   5   9  266.05    4.92
   2   5   9  101.64    2.28
   3   5   9  253.57    4.36
   4   5   9   47.78    1.73
   5   5   9  113.71    2.76
   6   5   9   97.13    2.62
   7   5   9  341.46    5.90
   8   5   9  495.41    7.90
   9   5   9   11.94    1.11
  10   5   9  183.44    4.91
  11   5   9   33.80    2.31
  12   5   9  198.79    6.26
  13   5   9   12.25    2.17
  14   5   9    4.15    1.95
  15   5   9   92.09    4.86
  16   5   9  138.60    5.99
  17   5   9   26.79    3.31
  18   5   9   55.54    4.41
  19   5   9  113.87    6.24
  20   5   9   10.23    2.91
  21   5   9    9.49    3.29
  22   5   9   42.16    9.23
 -22   6   9   29.34    5.54
 -21   6   9   11.79    4.59
 -20   6   9   30.48    4.65
 -19   6   9   16.76    4.03
 -18   6   9   92.96    6.72
 -17   6   9  144.71    7.91
 -16   6   9   92.43    5.01
 -15   6   9   48.84    3.73
 -14   6   9   75.66    3.74
 -13   6   9  363.34    8.26
 -12   6   9   19.15    2.05
 -11   6   9   84.33    2.98
 -10   6   9  225.42    4.94
  -9   6   9  329.48    6.16
  -8   6   9    2.12    0.90
  -7   6   9  766.22   11.15
  -6   6   9  353.41    5.98
  -5   6   9  441.01    6.95
  -4   6   9  422.43    6.50
  -3   6   9  147.43    2.88
  -2   6   9  488.33    7.05
  -1   6   9   80.61    2.20
   0   6   9   54.27    1.83
   1   6   9 1874.82   25.87
   2   6   9  151.42    2.94
   3   6   9  222.81    4.01
   4   6   9   94.91    2.44
   5   6   9  198.00    3.94
   6   6   9  104.14    2.78
   7   6   9  441.29    7.19
   8   6   9  193.75    4.16
   9   6   9  200.49    4.76
  10   6   9   13.60    1.66
  11   6   9   10.48    1.64
  12   6   9  414.32    8.74
  13   6   9   47.30    3.41
  14   6   9   16.36    2.41
  15   6   9   26.39    2.92
  16   6   9   38.46    3.61
  17   6   9   59.15    4.37
  18   6   9   52.45    4.24
  19   6   9  118.65    6.36
  20   6   9    2.88    2.64
  21   6   9    5.97    2.78
  22   6   9    4.10    5.34
 -21   7   9   19.42    4.29
 -20   7   9    6.42    3.45
 -19   7   9    8.69    3.67
 -18   7   9   99.44    6.90
 -17   7   9   55.82    5.28
 -16   7   9   66.01    5.55
 -15   7   9  109.13    6.48
 -14   7   9  126.49    5.07
 -13   7   9   45.44    2.91
 -12   7   9   34.89    2.53
 -11   7   9   47.63    2.32
 -10   7   9  667.50   11.31
  -9   7   9  476.12    8.49
  -8   7   9  225.65    4.78
  -7   7   9    6.86    0.97
  -6   7   9   56.18    1.94
  -5   7   9 1452.77   19.63
  -4   7   9  145.54    3.90
  -3   7   9   21.81    1.36
  -2   7   9  251.71    4.86
  -1   7   9   35.12    1.35
   0   7   9 1378.64   19.55
   1   7   9  180.14    3.87
   2   7   9   11.84    1.08
   3   7   9  202.76    3.80
   4   7   9  895.00   12.31
   5   7   9  270.33    4.91
   6   7   9  142.79    3.37
   7   7   9  555.73    8.68
   8   7   9  435.22    7.30
   9   7   9  215.47    5.35
  10   7   9   30.46    2.24
  11   7   9  266.73    6.52
  12   7   9  209.50    5.76
  13   7   9    3.07    1.70
  14   7   9  333.50    9.17
  15   7   9   71.38    4.40
  16   7   9   43.40    3.75
  17   7   9    3.08    2.18
  18   7   9   19.40    3.23
  19   7   9   22.01    3.50
  20   7   9   36.23    4.30
  21   7   9    5.90    3.37
 -21   8   9   32.82    4.75
 -20   8   9  117.95    8.39
 -19   8   9   54.24    5.66
 -18   8   9   70.09    6.03
 -17   8   9   10.48    3.51
 -16   8   9   80.10    5.91
 -15   8   9   71.41    5.51
 -14   8   9    8.41    2.39
 -13   8   9   78.31    4.38
 -12   8   9   46.99    3.38
 -11   8   9  287.28    6.74
 -10   8   9   66.50    2.86
  -9   8   9   49.54    2.20
  -8   8   9   39.49    1.88
  -7   8   9   83.07    2.77
  -6   8   9  292.22    5.21
  -5   8   9  796.95   12.75
  -4   8   9  277.22    5.60
  -3   8   9  795.31   12.38
  -2   8   9   75.41    2.34
  -1   8   9   42.63    1.64
   0   8   9 1022.35   13.53
   1   8   9  379.89    5.86
   2   8   9  111.80    2.53
   3   8   9  143.38    3.10
   4   8   9  142.31    3.20
   5   8   9 1099.65   14.96
   6   8   9  143.39    3.43
   7   8   9  418.58    7.08
   8   8   9  394.91    6.93
   9   8   9   16.14    1.80
  10   8   9   99.25    3.75
  11   8   9    7.54    1.66
  12   8   9   47.12    3.01
  13   8   9  134.24    5.36
  14   8   9  268.95    8.06
  15   8   9   34.25    3.35
  16   8   9   65.47    4.39
  17   8   9   19.63    3.12
  18   8   9   38.18    3.93
  19   8   9   82.41    5.47
  20   8   9   39.73    4.32
  21   8   9   32.01    5.71
 -21   9   9    8.38    4.46
 -20   9   9  100.15    7.30
 -19   9   9   15.61    4.07
 -18   9   9   51.94    5.43
 -17   9   9   46.63    5.07
 -16   9   9   41.63    4.61
 -15   9   9  123.67    7.00
 -14   9   9   25.69    3.10
 -13   9   9   63.23    4.10
 -12   9   9   42.24    3.34
 -11   9   9  104.25    4.70
 -10   9   9   20.92    1.96
  -9   9   9    4.48    1.35
  -8   9   9  274.67    5.69
  -7   9   9  454.15    7.45
  -6   9   9   12.44    1.43
  -5   9   9   67.03    2.67
  -4   9   9   31.42    1.81
  -3   9   9  324.80    6.27
  -2   9   9  611.03    9.97
  -1   9   9  107.73    2.88
   0   9   9  654.98    9.25
   1   9   9  139.30    2.90
   2   9   9  105.09    2.53
   3   9   9   88.72    2.46
   4   9   9  291.54    5.21
   5   9   9  225.50    4.48
   6   9   9   44.76    1.97
   7   9   9   21.64    1.50
   8   9   9   39.83    1.85
   9   9   9  212.80    5.46
  10   9   9  146.07    4.56
  11   9   9  374.01    8.17
  12   9   9   96.81    3.93
  13   9   9   56.80    3.64
  14   9   9   62.91    3.96
  15   9   9  185.53    6.78
  16   9   9  410.44   11.02
  17   9   9   24.24    3.21
  18   9   9   38.23    4.00
  19   9   9  178.53    7.66
  20   9   9   48.26    4.61
  21   9   9   47.57    6.10
 -21  10   9    7.91    6.84
 -20  10   9   17.00    3.76
 -19  10   9   27.53    4.68
 -18  10   9    6.72    3.26
 -17  10   9   32.29    4.67
 -16  10   9   98.87    6.58
 -15  10   9   68.97    5.48
 -14  10   9   30.53    3.36
 -13  10   9  146.58    6.03
 -12  10   9  176.47    6.35
 -11  10   9   61.30    3.81
 -10  10   9   68.82    3.17
  -9  10   9   56.97    2.91
  -8  10   9   55.63    2.81
  -7  10   9   23.09    1.87
  -6  10   9  306.71    6.50
  -5  10   9   29.69    1.90
  -4  10   9  255.42    5.51
  -3  10   9  589.93    9.96
  -2  10   9   76.42    2.56
  -1  10   9   21.51    1.37
   0  10   9   96.28    2.28
   1  10   9  273.97    4.77
   2  10   9  797.94   11.24
   3  10   9  252.47    4.70
   4  10   9  306.98    5.49
   5  10   9  429.98    7.15
   6  10   9   33.24    1.76
   7  10   9  295.85    5.76
   8  10   9  311.24    5.99
   9  10   9  117.79    3.95
  10  10   9   12.61    1.81
  11  10   9   45.22    2.80
  12  10   9   59.31    3.23
  13  10   9  162.72    5.27
  14  10   9  108.03    5.08
  15  10   9   52.90    3.85
  16  10   9  100.52    5.27
  17  10   9   45.31    3.95
  18  10   9  112.72    5.95
  19  10   9   16.32    3.38
  20  10   9    7.51    2.94
  21  10   9   69.34    7.11
 -21  11   9    7.75    6.25
 -20  11   9   30.39    4.56
 -19  11   9   34.82    5.19
 -18  11   9   27.83    4.51
 -17  11   9   29.34    4.40
 -16  11   9   34.34    4.55
 -15  11   9  136.30    6.28
 -14  11   9   90.24    5.00
 -13  11   9   73.80    4.48
 -12  11   9   62.10    4.04
 -11  11   9  220.03    7.07
 -10  11   9  165.16    5.03
  -9  11   9  168.65    5.08
  -8  11   9  206.97    5.44
  -7  11   9  333.08    7.17
  -6  11   9   55.02    2.61
  -5  11   9   85.24    3.14
  -4  11   9 1663.66   24.28
  -3  11   9   30.62    1.82
  -2  11   9    5.51    1.04
  -1  11   9  244.28    5.19
   0  11   9   32.97    1.35
   1  11   9  216.24    4.12
   2  11   9  226.11    4.37
   3  11   9  149.66    3.52
   4  11   9  221.05    4.49
   5  11   9  308.90    5.85
   6  11   9  300.42    5.76
   7  11   9   22.93    1.65
   8  11   9  129.62    3.72
   9  11   9  196.96    5.34
  10  11   9   15.11    1.92
  11  11   9  249.03    7.26
  12  11   9  215.47    6.10
  13  11   9  107.37    4.41
  14  11   9   75.98    4.37
  15  11   9   33.33    3.29
  16  11   9  134.15    6.02
  17  11   9   86.17    5.14
  18  11   9   10.30    2.87
  19  11   9   84.35    5.55
  20  11   9   45.66    5.16
  21  11   9   13.40    5.27
 -21  12   9    4.99    6.94
 -20  12   9   10.50    3.19
 -19  12   9   37.67    4.95
 -18  12   9   30.74    4.63
 -17  12   9  123.74    7.55
 -16  12   9   35.96    4.49
 -15  12   9  125.47    6.10
 -14  12   9    2.51    2.33
 -13  12   9  351.91    9.85
 -12  12   9    9.29    2.41
 -11  12   9   59.96    3.96
 -10  12   9   68.31    3.31
  -9  12   9  131.47    4.46
  -8  12   9   17.09    1.92
  -7  12   9  228.25    5.77
  -6  12   9    9.26    1.55
  -5  12   9  364.25    7.41
  -4  12   9   47.11    2.36
  -3  12   9  259.10    5.69
  -2  12   9 1260.23   19.02
  -1  12   9  102.65    3.16
   0  12   9   28.98    1.31
   1  12   9    4.94    0.76
   2  12   9   90.42    2.63
   3  12   9   17.65    1.31
   4  12   9  470.48    8.38
   5  12   9  466.52    8.04
   6  12   9   93.54    2.96
   7  12   9   91.73    3.02
   8  12   9   55.15    2.45
   9  12   9    4.84    1.58
  10  12   9  179.20    5.30
  11  12   9  245.95    6.45
  12  12   9  169.95    5.41
  13  12   9   97.54    4.30
  14  12   9   82.73    4.57
  15  12   9  166.97    6.50
  16  12   9   33.53    3.45
  17  12   9   82.46    5.08
  18  12   9   14.70    3.12
  19  12   9   57.37    5.48
  20  12   9   28.87    6.97
 -20  13   9   33.11    7.43
 -19  13   9   36.04    4.71
 -18  13   9   47.89    5.22
 -17  13   9    7.51    3.37
 -16  13   9  135.69    7.74
 -15  13   9   49.47    4.29
 -14  13   9    1.33    2.25
 -13  13   9  164.68    6.69
 -12  13   9  289.27    8.71
 -11  13   9  278.98    8.33
 -10  13   9  216.56    7.02
  -9  13   9  360.84    8.06
  -8  13   9  185.28    5.30
  -7  13   9   72.00    3.32
  -6  13   9   21.76    2.02
  -5  13   9   24.21    1.94
  -4  13   9    2.87    1.17
  -3  13   9  618.72   10.80
  -2  13   9   11.47    1.38
  -1  13   9  206.73    4.91
   0  13   9  112.04    3.40
   1  13   9  165.57    3.74
   2  13   9   39.73    1.81
   3  13   9  327.24    5.98
   4  13   9  432.36    7.41
   5  13   9    7.95    1.19
   6  13   9  155.22    3.94
   7  13   9  184.27    4.64
   8  13   9  447.71   10.12
   9  13   9   62.64    3.18
  10  13   9  415.68    8.93
  11  13   9  211.36    5.42
  12  13   9  100.38    4.26
  13  13   9   27.26    2.61
  14  13   9   37.52    3.40
  15  13   9  252.36    8.18
  16  13   9   89.30    5.14
  17  13   9    7.88    2.81
  18  13   9   11.31    3.03
  19  13   9    6.51    3.64
 -20  14   9   29.31    7.72
 -19  14   9   16.84    4.21
 -18  14   9   23.89    4.17
 -17  14   9    3.87    2.73
 -16  14   9    7.16    3.19
 -15  14   9   31.92    3.80
 -14  14   9   76.97    4.98
 -13  14   9   42.01    3.85
 -12  14   9   77.19    4.73
 -11  14   9   19.07    2.87
 -10  14   9  275.87    8.13
  -9  14   9  126.75    4.56
  -8  14   9   24.25    2.24
  -7  14   9  185.31    5.26
  -6  14   9   46.31    2.69
  -5  14   9  459.04    8.98
  -4  14   9   30.56    2.11
  -3  14   9  359.71    8.38
  -2  14   9  146.91    4.17
  -1  14   9  236.68    5.51
   0  14   9    9.01    1.33
   1  14   9   98.19    3.31
   2  14   9  300.60    6.42
   3  14   9  195.76    4.39
   4  14   9  117.46    3.40
   5  14   9   78.23    2.84
   6  14   9   18.31    1.58
   7  14   9   39.62    2.18
   8  14   9  105.62    3.92
   9  14   9  177.43    5.30
  10  14   9   43.10    2.85
  11  14   9   54.18    3.22
  12  14   9  173.04    5.65
  13  14   9   25.83    3.06
  14  14   9  264.79    9.71
  15  14   9   17.34    3.26
  16  14   9    4.57    2.68
  17  14   9   22.48    3.92
  18  14   9   69.47    7.03
  19  14   9   97.85   12.93
 -20  15   9   73.88    9.99
 -19  15   9   87.72   10.02
 -18  15   9   13.32    3.61
 -17  15   9   18.72    3.95
 -16  15   9  139.16    7.89
 -15  15   9   15.12    3.08
 -14  15   9   29.36    3.51
 -13  15   9   45.57    3.94
 -12  15   9   15.29    2.84
 -11  15   9   18.00    2.70
 -10  15   9    1.51    1.86
  -9  15   9   92.22    3.93
  -8  15   9   24.61    2.28
  -7  15   9  358.49    7.95
  -6  15   9    6.33    1.56
  -5  15   9  196.15    5.32
  -4  15   9   38.70    2.38
  -3  15   9   84.85    3.27
  -2  15   9   27.87    1.99
  -1  15   9  128.32    3.92
   0  15   9  150.65    5.19
   1  15   9  434.85    9.93
   2  15   9  388.04    9.21
   3  15   9  676.94   14.41
   4  15   9  141.56    4.57
   5  15   9   75.20    3.25
   6  15   9   21.01    2.13
   7  15   9  128.61    4.29
   8  15   9  178.46    6.02
   9  15   9   31.10    2.89
  10  15   9   54.93    3.69
  11  15   9    8.88    2.53
  12  15   9   98.51    5.17
  13  15   9    8.16    2.67
  14  15   9   12.41    3.24
  15  15   9    7.97    3.00
  16  15   9   31.86    5.46
  17  15   9   18.61    4.25
  18  15   9   58.61    6.75
 -18  16   9   97.92    9.35
 -17  16   9   14.86    3.76
 -16  16   9   41.71    4.70
 -15  16   9   10.25    2.96
 -14  16   9   19.01    3.36
 -13  16   9   20.44    3.15
 -12  16   9  205.57    7.44
 -11  16   9   94.60    5.07
 -10  16   9    4.58    2.04
  -9  16   9   55.74    3.18
  -8  16   9  192.42    5.64
  -7  16   9   48.05    2.92
  -6  16   9  180.92    5.27
  -5  16   9  173.05    6.21
  -4  16   9  324.78    8.58
  -3  16   9  114.23    4.69
  -2  16   9   29.02    2.64
  -1  16   9  174.15    5.78
   0  16   9  111.49    4.61
   1  16   9   75.72    3.85
   2  16   9   26.68    2.52
   3  16   9   16.36    2.14
   4  16   9  103.55    4.43
   5  16   9   88.82    4.13
   6  16   9  193.34    5.39
   7  16   9   22.94    2.20
   8  16   9   73.32    4.01
   9  16   9   95.24    4.65
  10  16   9   34.91    3.21
  11  16   9   91.96    4.98
  12  16   9  130.03    5.89
  13  16   9   22.56    3.32
  14  16   9   56.84    4.37
  15  16   9  160.43   10.15
  16  16   9    7.55    3.48
  17  16   9   35.08    5.56
  18  16   9    6.44    5.30
 -17  17   9   21.99    5.85
 -16  17   9   41.24    6.78
 -15  17   9   65.61    6.14
 -14  17   9  102.97    7.14
 -13  17   9  103.59    7.15
 -12  17   9   81.67    6.44
 -11  17   9   39.12    4.54
 -10  17   9  132.31    7.46
  -9  17   9   37.75    3.37
  -8  17   9   30.91    3.04
  -7  17   9   28.04    2.98
  -6  17   9    7.62    2.03
  -5  17   9   58.63    3.75
  -4  17   9  169.07    5.98
  -3  17   9  125.14    5.05
  -2  17   9  519.40   13.63
  -1  17   9  166.83    5.84
   0  17   9   78.50    4.04
   1  17   9   30.93    2.74
   2  17   9   67.58    3.80
   3  17   9    8.27    1.93
   4  17   9   91.86    4.31
   5  17   9   49.48    3.26
   6  17   9   12.42    2.00
   7  17   9   39.13    3.01
   8  17   9   85.84    4.43
   9  17   9   84.69    4.63
  10  17   9   97.22    4.96
  11  17   9   16.07    2.86
  12  17   9   34.72    3.55
  13  17   9   37.44    4.64
  14  17   9   58.34    5.25
  15  17   9   18.28    4.67
  16  17   9    7.21    3.23
  17  17   9   31.20    5.29
  18  17   9   33.28    8.76
 -17  18   9   58.88    7.73
 -16  18   9  119.69   10.12
 -15  18   9  189.70    9.66
 -14  18   9    7.51    3.64
 -13  18   9   31.62    4.79
 -12  18   9   20.21    4.28
 -11  18   9   69.38    5.95
 -10  18   9   23.71    4.03
  -9  18   9  100.83    6.51
  -8  18   9  195.44    6.98
  -7  18   9   22.98    2.84
  -6  18   9  186.73    6.71
  -5  18   9   78.81    4.39
  -4  18   9  153.22    5.87
  -3  18   9   51.90    3.79
  -2  18   9  371.24    9.61
  -1  18   9   65.08    3.94
   0  18   9   94.73    4.59
   1  18   9   69.78    3.92
   2  18   9   10.03    2.12
   3  18   9   26.80    2.75
   4  18   9   14.09    2.19
   5  18   9   40.92    3.14
   6  18   9   15.17    2.28
   7  18   9   34.83    3.63
   8  18   9  280.07    9.59
   9  18   9  381.40   11.69
  10  18   9    3.28    2.09
  11  18   9   29.68    4.21
  12  18   9    3.96    2.91
  13  18   9  133.21    7.59
  14  18   9   22.74    3.66
  15  18   9   16.42    4.10
  16  18   9   23.01    4.64
  17  18   9   12.65    6.30
 -16  19   9   29.91    4.69
 -15  19   9   21.52    4.24
 -14  19   9    1.69    3.00
 -13  19   9   11.40    3.62
 -12  19   9   18.32    4.22
 -11  19   9  117.40    7.58
 -10  19   9   35.79    4.70
  -9  19   9   12.89    3.54
  -8  19   9  119.70    5.63
  -7  19   9  149.43    6.12
  -6  19   9  318.01    9.21
  -5  19   9   31.85    3.18
  -4  19   9   73.34    4.29
  -3  19   9   75.66    4.32
  -2  19   9  185.23    6.62
  -1  19   9   52.32    3.63
   0  19   9  104.46    4.93
   1  19   9   15.32    2.49
   2  19   9  146.64    5.66
   3  19   9   23.53    2.70
   4  19   9    0.68    1.72
   5  19   9   42.25    3.27
   6  19   9  140.05    5.57
   7  19   9   88.00    5.49
   8  19   9  100.17    5.81
   9  19   9   87.92    7.25
  10  19   9  115.05    6.79
  11  19   9   20.49    4.91
  12  19   9   40.33    5.94
  13  19   9   10.11    4.06
  14  19   9    7.34    2.50
  15  19   9   36.99    5.48
  16  19   9   32.98    8.36
  17  19   9   47.38    9.78
 -16  20   9   41.26    6.24
 -15  20   9    0.29    2.59
 -14  20   9    5.20    3.10
 -13  20   9   78.63    6.68
 -12  20   9    0.99    2.92
 -11  20   9   66.19    6.04
 -10  20   9   19.29    4.18
  -9  20   9  370.30   12.94
  -8  20   9   95.71    5.18
  -7  20   9   22.09    3.04
  -6  20   9  194.56    7.07
  -5  20   9   13.23    2.55
  -4  20   9  177.69    6.71
  -3  20   9    9.94    2.35
  -2  20   9  130.72    5.64
  -1  20   9   27.03    2.95
   0  20   9   51.10    3.69
   1  20   9    4.31    1.99
   2  20   9   81.32    4.54
   3  20   9   18.67    2.64
   4  20   9   96.07    4.82
   5  20   9  412.20   10.55
   6  20   9   94.67    4.75
   7  20   9  377.63   15.32
   8  20   9   42.97    5.65
   9  20   9   15.14    4.21
  10  20   9    5.22    3.19
  11  20   9   57.93    6.85
  12  20   9   35.15    5.74
  13  20   9   10.08    3.93
  14  20   9    2.05    2.99
  15  20   9   -1.42    5.41
 -16  21   9    8.93    7.15
 -15  21   9   41.97    5.49
 -14  21   9   25.67    4.09
 -13  21   9   51.78    5.70
 -12  21   9   37.88    5.10
 -11  21   9  110.96    7.58
 -10  21   9    6.19    3.29
  -9  21   9   80.01    6.36
  -8  21   9   30.20    3.38
  -7  21   9   83.44    4.93
  -6  21   9   20.48    2.93
  -5  21   9  323.39    9.50
  -4  21   9  135.55    5.97
  -3  21   9  212.71    7.38
  -2  21   9   51.87    3.91
  -1  21   9   56.16    4.01
   0  21   9   60.86    4.12
   1  21   9    3.36    1.95
   2  21   9   50.97    3.77
   3  21   9  424.27   10.96
   4  21   9   55.15    3.89
   5  21   9   96.62    5.84
   6  21   9   69.07    4.93
   7  21   9   91.47    7.71
   8  21   9  164.35    9.84
   9  21   9   57.29    6.51
  10  21   9    4.24    2.95
  11  21   9   68.71    7.45
  12  21   9    2.52    3.76
  13  21   9    7.00    3.73
  14  21   9   91.98    8.11
 -15  22   9   42.28    9.55
 -14  22   9   53.67    5.86
 -13  22   9   33.06    5.01
 -12  22   9   60.82    6.02
 -11  22   9    2.21    3.12
 -10  22   9   54.49    5.59
[truncated: 600,071 more chars]
