# Supplementary material for: Tetra­phenyl­phospho­nium iodide–1,3,5-tri­fluoro-2,4,6-tri­iodo­benzene–methanol (3/4/1)
Source: Acta Crystallogr Sect E Struct Rep Online. 2013 May 11;69(Pt 6):o865–6. doi: 10.1107/S1600536813012397 (PMC3685027; doi:10.1107/S1600536813012397)
Supplement: Supplementary file 2 [file e-69-0o865-Isup2.hkl]

#
# h,k,l, Fc-squared, Fo-squared, sigma(Fo-squared), status flag,
# d-spacing and 1/sqrt(w), where w is weight used in the refinement
#
data_I
_shelx_title ' re180 in P2(1) n'
_shelx_refln_list_code          4
_shelx_F_calc_maximum     1318.65
_exptl_crystal_F_000      6408.00
_reflns_d_resolution_high  0.7216

loop_
 _space_group_symop_operation_xyz
 'x, y, z'
 '-x, y+1/2, -z'

_cell_length_a    17.2330
_cell_length_b    22.0010
_cell_length_c    28.2600
_cell_angle_alpha  90.000
_cell_angle_beta   92.490
_cell_angle_gamma  90.000

_shelx_F_squared_multiplier     1.000

loop_
 _refln_index_h
 _refln_index_k
 _refln_index_l
 _refln_F_squared_calc
 _refln_F_squared_meas
 _refln_F_squared_sigma
 _refln_observed_status
   2   0   0      60132.78      61944.16      1490.95 o
   3   0   0        601.22        529.04        91.61 o
   4   0   0      59947.86      61186.10      1261.92 o
   5   0   0         30.38         50.39       121.38 o
   6   0   0      34415.50      38645.54       964.19 o
   7   0   0       4746.25       5354.59       318.34 o
   8   0   0      29740.55      28156.24       833.65 o
   9   0   0      44058.47      45415.50      1197.80 o
  10   0   0      17880.72      18862.44       689.36 o
  11   0   0      11531.22      13384.17      1101.61 o
  12   0   0     255850.12     235817.06      6096.62 o
  13   0   0       1372.18       1280.24       551.95 o
  14   0   0      80259.04      79597.35      2961.28 o
  15   0   0         88.38       1259.63       645.85 o
  16   0   0        270.19       1264.21       643.56 o
  17   0   0        328.43         13.74       627.53 o
  18   0   0        521.08        100.77       728.30 o
  19   0   0      25260.20      25334.66      1944.42 o
  20   0   0      11376.87      10686.27      1481.79 o
  21   0   0        939.59       1213.83       918.39 o
  22   0   0       3663.06       6602.77      1408.50 o
  23   0   0       3498.56       5274.43      1589.43 o
   1   1   0      14559.26      14317.79       447.86 o
   2   1   0     162327.78     181418.67      2506.04 o
   3   1   0      31499.33      32088.36       683.13 o
   4   1   0      16388.52      16006.42       404.41 o
   5   1   0      23476.68      24932.83       629.96 o
   6   1   0      89995.82      92791.42      1536.14 o
   7   1   0      15278.59      15054.06       480.00 o
   8   1   0      57686.23      59481.67      1170.65 o
   9   1   0     265672.47     278228.88      4108.02 o
  10   1   0      16164.48      15791.32       583.80 o
  11   1   0      34881.16      33873.65       902.79 o
  12   1   0      72650.93      64817.28      1725.68 o
  13   1   0      96782.06      91603.49      2217.91 o
  14   1   0      70091.38      66206.29      1854.26 o
  15   1   0      52452.34      46496.05      1568.30 o
  16   1   0       9012.81       6793.36       787.57 o
  17   1   0      25636.16      21642.97      1187.09 o
  18   1   0      11093.04      10864.36       928.22 o
  19   1   0      41152.54      40083.72      1680.35 o
  20   1   0        542.82       1505.66       719.52 o
  21   1   0       4503.13       6301.42       917.08 o
  22   1   0       9098.25      10581.96      1151.20 o
  23   1   0       7991.55       9712.26      1363.24 o
   0   2   0     118833.63     114350.79      2216.85 o
   1   2   0        349.00        448.80        47.89 o
   2   2   0      25161.97      25573.74       506.80 o
   3   2   0       7290.26       7715.55       213.24 o
   4   2   0    1449913.62    1549590.25     21625.84 o
   5   2   0      78970.05      85685.40      1411.83 o
   6   2   0       5554.83       5667.48       293.03 o
   7   2   0     130301.21     138619.17      2204.81 o
   8   2   0       2956.33       3066.70       305.85 o
   9   2   0      38512.52      41141.82       974.15 o
  10   2   0      31744.12      31514.38       865.91 o
  11   2   0      22186.97      21334.11       741.43 o
  12   2   0       3109.94       3154.86       464.35 o
  13   2   0      93707.74      88596.88      2167.11 o
  14   2   0      56674.74      51611.06      1611.22 o
  15   2   0      70275.23      68126.76      1974.52 o
  16   2   0      17504.49      17260.52      1008.93 o
  17   2   0      26129.30      24969.61      1259.40 o
  18   2   0      14379.14      13864.52      1031.32 o
  19   2   0      27298.71      27208.25      1412.05 o
  20   2   0      10694.61      10651.56       985.81 o
  21   2   0       6956.24       6364.37       943.39 o
  22   2   0      14382.39      15428.51      1342.31 o
  23   2   0       7640.92       9237.51      2012.67 o
   1   3   0       7299.04       6854.88       207.59 o
   2   3   0      30821.36      33050.45       539.50 o
   3   3   0      32846.93      34250.89       572.95 o
   4   3   0     275313.06     301461.22      3773.61 o
   5   3   0     141858.23     152747.62      2303.59 o
   6   3   0      19871.43      19394.25       545.32 o
   7   3   0       7805.89       8294.01       392.45 o
   8   3   0      12371.58      13664.15       536.37 o
   9   3   0      26303.48      27215.81       799.64 o
  10   3   0       7519.93       7365.34       450.89 o
  11   3   0      36106.62      34235.27       951.60 o
  12   3   0      36671.26      35065.41      1016.99 o
  13   3   0      20436.63      19825.54       949.91 o
  14   3   0      57415.61      51178.63      1603.55 o
  15   3   0      11649.76      12590.33       893.57 o
  16   3   0      30918.38      29735.04      1311.64 o
  17   3   0      10988.36      10958.94       896.89 o
  18   3   0     143911.14     140922.20      3379.97 o
  19   3   0      24601.43      24998.41      1350.10 o
  20   3   0       5814.19       5097.23       787.75 o
  21   3   0      13512.72      13924.32      1150.73 o
  22   3   0       5246.64       7155.70       988.34 o
  23   3   0       3392.84       4824.51      1424.09 o
   0   4   0      14718.02      14276.78       429.80 o
   1   4   0      56331.68      64331.75       916.49 o
   2   4   0     105647.77     107733.63      1617.91 o
   3   4   0      88554.01     101993.48      1414.13 o
   4   4   0      75520.17      80507.69      1189.27 o
   5   4   0       2355.23       2518.80       166.56 o
   6   4   0     176262.50     190243.75      2862.48 o
   7   4   0       2027.01       2615.01       259.23 o
   8   4   0     119368.31     124331.99      2107.52 o
   9   4   0      47360.80      45935.92      1072.21 o
  10   4   0      69814.09      69256.84      1455.04 o
  11   4   0      46375.34      44217.78      1133.73 o
  12   4   0       2241.45       2417.41       378.72 o
  13   4   0      26912.21      25189.88      1097.46 o
  14   4   0      36491.62      34755.75      1304.11 o
  15   4   0      14549.06      15559.98       914.00 o
  16   4   0       3795.97       4889.60       662.41 o
  17   4   0      21075.48      23111.16      1231.30 o
  18   4   0      15732.22      14857.59      1072.20 o
  19   4   0       2153.30       1894.46       639.20 o
  20   4   0       1881.65       3542.57       724.40 o
  21   4   0       7249.95       7029.63       950.58 o
  22   4   0       5866.94       7278.87      1033.25 o
  23   4   0       6130.93       7792.04      1671.20 o
   1   5   0      41943.49      44838.31       710.65 o
   2   5   0      21645.15      22828.62       457.17 o
   3   5   0     381311.28     428081.75      5277.95 o
   4   5   0      47885.39      45328.64       734.68 o
   5   5   0      54142.36      53994.32       925.40 o
   6   5   0     142445.64     154818.33      2168.23 o
   7   5   0       2685.66       3143.87       205.27 o
   8   5   0      36946.15      37000.18       930.78 o
   9   5   0      54463.05      52652.06      1202.19 o
  10   5   0      63367.06      62612.10      1380.75 o
  11   5   0      95460.23      90907.09      1917.83 o
  12   5   0       9321.71       8627.34       554.52 o
  13   5   0       4254.19       4289.58       525.08 o
  14   5   0       9394.79       8574.42       730.81 o
  15   5   0      47109.59      47519.48      1595.91 o
  16   5   0      16807.39      16018.47      1003.73 o
  17   5   0       6008.39       5585.24       754.63 o
  18   5   0      21741.28      23061.96      1268.15 o
  19   5   0       8682.30       8822.28       924.81 o
  20   5   0       3180.23       3966.40       741.45 o
  21   5   0       9875.13       9577.25      1042.41 o
  22   5   0       2124.34       2931.04       785.23 o
  23   5   0       1572.66       2450.54      1273.13 o
   0   6   0     402681.84     427771.97      8180.47 o
   1   6   0      48639.06      50774.16       825.86 o
   2   6   0       6696.85       7848.40       274.95 o
   3   6   0      22892.03      23380.44       513.02 o
   4   6   0     198726.86     221921.81      2918.67 o
   5   6   0      16662.44      17053.58       461.10 o
   6   6   0      50444.40      50694.36       924.22 o
   7   6   0      12854.46      11719.53       393.59 o
   8   6   0       8156.59       9916.94       374.84 o
   9   6   0       5367.04       5526.20       407.76 o
  10   6   0      53991.59      52993.34      1305.48 o
  11   6   0      78275.05      76913.25      1653.60 o
  12   6   0      67125.50      64122.21      1705.97 o
  13   6   0      15566.56      14787.80       856.20 o
  14   6   0      92027.24      84678.35      2201.34 o
  15   6   0      31597.29      31525.86      1290.89 o
  16   6   0       5211.37       6771.90       722.37 o
  17   6   0       4808.86       4320.47       648.84 o
  18   6   0      25555.83      26834.18      1358.72 o
  19   6   0       5443.87       5779.13       759.82 o
  20   6   0      11844.84      12870.04      1079.53 o
  21   6   0      12449.13      12828.47      1132.78 o
  22   6   0        630.34       1757.94       654.12 o
  23   6   0         22.63       1656.14      1030.61 o
   1   7   0      10620.63      10389.69       369.06 o
   2   7   0      62657.88      67850.99      1073.24 o
   3   7   0       2026.65       1848.56       187.01 o
   4   7   0      54353.43      53959.54       946.53 o
   5   7   0      27681.11      27577.77       617.11 o
   6   7   0       9588.47      10390.88       385.62 o
   7   7   0      53109.89      54045.61      1013.24 o
   8   7   0      32428.38      32011.18       724.71 o
   9   7   0      35686.26      37079.14       801.49 o
  10   7   0      22415.46      21672.68       796.64 o
  11   7   0       5983.44       6501.23       510.04 o
  12   7   0       7725.18       7203.58       530.98 o
  13   7   0      19042.58      16758.56       835.30 o
  14   7   0       4131.72       4917.79       628.05 o
  15   7   0       7777.24       7142.92       714.06 o
  16   7   0      28691.15      28346.28      1314.81 o
  17   7   0      20699.05      20884.17      1154.50 o
  18   7   0       9982.23       9577.20       885.83 o
  19   7   0      33017.75      32111.28      1517.37 o
  20   7   0       3834.34       4549.69       776.99 o
  21   7   0       4648.21       6554.02       946.20 o
  22   7   0       2681.91       4446.57      1493.50 o
   0   8   0     266042.31     286023.81      5187.93 o
   1   8   0      52279.17      53409.88       916.85 o
   2   8   0       3371.01       2885.58       214.83 o
   3   8   0        971.00       1185.65       164.48 o
   4   8   0     198224.80     206330.45      2796.46 o
   5   8   0      34237.06      35519.43       756.17 o
   6   8   0       3837.26       3983.24       292.07 o
   7   8   0     154874.05     159704.25      2333.68 o
   8   8   0      48409.91      49571.39       991.20 o
   9   8   0      14550.86      14761.28       488.20 o
  10   8   0      25576.35      25115.52       958.99 o
  11   8   0     114328.67     113562.23      2202.53 o
  12   8   0        368.70        549.90       323.21 o
  13   8   0        695.93        851.58       342.36 o
  14   8   0       3122.10       3907.10       560.66 o
  15   8   0      51753.75      52125.92      1697.56 o
  16   8   0        285.78       1373.07       539.08 o
  17   8   0      19182.69      17158.34      1122.15 o
  18   8   0      28474.73      29360.85      1488.61 o
  19   8   0       4645.53       5312.61       752.81 o
  20   8   0       3111.64       3607.19       754.27 o
  21   8   0       1551.13       2321.32       802.03 o
   1   9   0      22629.81      21964.18       542.18 o
   2   9   0      13381.52      13655.07       426.00 o
   3   9   0       3105.28       3399.77       231.85 o
   4   9   0       9074.69       9555.79       377.44 o
   5   9   0     485016.12     528639.88      6645.07 o
   6   9   0      52649.31      53543.90      1026.51 o
   7   9   0      20996.43      20055.78       585.47 o
   8   9   0      45591.45      46042.87       986.07 o
   9   9   0      39849.97      38999.84       878.90 o
  10   9   0      56396.80      52918.62      1311.21 o
  11   9   0      22101.83      22355.45       872.83 o
  12   9   0      19909.18      19171.02       824.34 o
  13   9   0      27108.88      27747.27      1020.88 o
  14   9   0         58.20        649.29       501.35 o
  15   9   0      41388.73      40060.29      1508.70 o
  16   9   0      10449.21      10016.43       865.47 o
  17   9   0      17811.24      18049.48      1100.47 o
  18   9   0      10677.73      11697.35       954.16 o
  19   9   0      14302.71      15576.98      1407.67 o
  20   9   0       9915.55      12328.72      1305.69 o
  21   9   0        318.81        182.04       549.66 o
   0  10   0       4993.29       6141.29       451.00 o
   1  10   0      30387.91      31091.62       699.52 o
   2  10   0      47526.75      48168.23       924.01 o
   3  10   0     162930.28     168551.59      2393.13 o
   4  10   0      17629.96      17485.16       532.34 o
   5  10   0     148404.66     155024.48      2275.55 o
   6  10   0      10615.59      10386.54       469.71 o
   7  10   0     166125.61     168976.11      2488.86 o
   8  10   0       9937.34       9874.19       448.72 o
   9  10   0      87776.34      83797.29      1496.95 o
  10  10   0      90759.74      86919.27      1813.72 o
  11  10   0       6173.43       5860.97       495.29 o
  12  10   0        679.07        662.38       316.04 o
  13  10   0      19427.09      19587.29       879.33 o
  14  10   0      51729.82      51150.13      1638.65 o
  15  10   0      34127.61      33096.12      1352.50 o
  16  10   0      11561.95      12607.09       910.51 o
  17  10   0      12027.96      12100.24       918.98 o
  18  10   0       3664.71       4049.80       940.91 o
  19  10   0       7489.59       8156.96      1092.73 o
  20  10   0       5677.98       5626.25       961.37 o
  21  10   0       3797.06       5008.37       895.32 o
   1  11   0      85115.95      88534.74      1481.60 o
   2  11   0      15664.92      16494.78       512.44 o
   3  11   0      28960.05      29944.68       747.92 o
   4  11   0      61155.27      64479.12      1176.80 o
   5  11   0       9924.64       9953.79       447.82 o
   6  11   0      26547.05      26312.77       695.30 o
   7  11   0      32259.92      31171.48       788.07 o
   8  11   0      36869.73      34822.90       853.16 o
   9  11   0     179795.33     170961.64      2743.53 o
  10  11   0       1103.40       1305.88       312.31 o
  11  11   0      20441.14      21251.90       852.90 o
  12  11   0      16457.76      14508.01       755.67 o
  13  11   0       3536.13       3522.79       487.15 o
  14  11   0       6079.91       6387.75       577.18 o
  15  11   0      44764.61      44441.07      1587.43 o
  16  11   0       2558.91       2228.60       672.26 o
  17  11   0       4390.33       4858.18       890.47 o
  18  11   0      22117.11      21369.85      1498.08 o
  19  11   0       3708.74       2609.54       909.98 o
  20  11   0       1621.13       1442.66       701.60 o
  21  11   0      27972.93      24479.65      2054.88 o
   0  12   0      14062.27      13963.12       711.47 o
   1  12   0     171386.73     177023.12      2686.95 o
   2  12   0      84498.84      86158.80      1467.38 o
   3  12   0      24534.15      25773.02       689.13 o
   4  12   0      17663.48      17246.20       551.18 o
   5  12   0      23246.81      23719.02       661.29 o
   6  12   0     126787.54     124780.79      1997.25 o
   7  12   0      70210.05      68406.49      1312.46 o
   8  12   0     144202.94     137785.08      2197.22 o
   9  12   0       1579.96       1849.11       340.56 o
  10  12   0      28521.99      27522.13       933.96 o
  11  12   0      16386.99      17789.16       793.69 o
  12  12   0      73674.53      71196.08      1705.46 o
  13  12   0      61881.64      60560.17      1586.00 o
  14  12   0      32748.07      32895.41      1372.25 o
  15  12   0        266.64        373.49       611.63 o
  16  12   0       4538.18       6046.94       966.84 o
  17  12   0       8034.43       6441.39      1016.34 o
  18  12   0      22466.63      21762.41      1550.55 o
  19  12   0        704.31        770.12       713.60 o
  20  12   0      29980.15      32612.91      1887.32 o
  21  12   0       2658.41        534.26      1385.73 o
   1  13   0      51387.07      50104.86      1037.60 o
   2  13   0       6173.89       6353.37       372.12 o
   3  13   0      10710.11      11040.32       495.52 o
   4  13   0      52325.63      51132.48      1070.45 o
   5  13   0      79118.95      79103.14      1445.52 o
   6  13   0      31327.44      28309.81       773.52 o
   7  13   0      75366.45      73628.64      1298.53 o
   8  13   0      12394.36      12553.42       544.00 o
   9  13   0      12822.87      12049.63       625.30 o
  10  13   0       5499.00       5982.25       464.29 o
  11  13   0       2955.33       3187.79       433.02 o
  12  13   0      41331.42      39223.97      1465.63 o
  13  13   0        259.74        765.31       449.72 o
  14  13   0      22113.60      22479.41      1211.92 o
  15  13   0      11357.05      10573.20      1087.01 o
  16  13   0       2274.36       3933.67       804.47 o
  17  13   0      11849.75      11910.76      1163.12 o
  18  13   0       3959.97       5330.06       983.05 o
  19  13   0       8187.23       8448.51      1172.96 o
  20  13   0       1388.21       1860.36       849.56 o
   0  14   0      19761.62      18464.54       873.34 o
   1  14   0     103256.86     105896.30      1775.61 o
   2  14   0     101721.58     104958.33      1773.22 o
   3  14   0     327865.22     331630.12      4709.08 o
   4  14   0     107868.78     110043.23      2013.55 o
   5  14   0      51902.18      50958.88      1102.75 o
   6  14   0      51358.65      48855.15      1090.26 o
   7  14   0      55006.77      49977.21      1107.87 o
   8  14   0      31167.93      31102.69       856.67 o
   9  14   0      23473.33      21904.83      1039.35 o
  10  14   0      37086.11      35316.62      1335.43 o
  11  14   0       2569.16       1615.46       486.94 o
  12  14   0      30893.00      28964.86      1290.93 o
  13  14   0      51649.12      47369.45      1663.35 o
  14  14   0      68811.97      68310.87      2085.74 o
  15  14   0       2684.49       3375.58       774.53 o
  16  14   0      15182.13      14254.44      1229.22 o
  17  14   0      13429.80      11764.86      1202.17 o
  18  14   0      22788.68      23366.11      1627.99 o
  19  14   0      13826.43      12955.99      1309.02 o
  20  14   0        291.38       1170.90       906.22 o
   1  15   0       6686.22       6382.96       407.38 o
   2  15   0      31969.36      30548.59       824.79 o
   3  15   0      45296.36      43663.57      1025.11 o
   4  15   0      48585.25      47300.25      1078.92 o
   5  15   0       6823.91       6739.54       424.59 o
   6  15   0      19372.45      19180.88       692.06 o
   7  15   0      16358.63      15514.65       716.62 o
   8  15   0      42429.86      40588.46      1162.52 o
   9  15   0      40933.34      39112.71      1426.72 o
  10  15   0     153332.64     143501.91      3144.29 o
  11  15   0      27769.41      27417.21      1227.54 o
  12  15   0       7976.25       8071.25       803.17 o
  13  15   0      61084.15      56565.44      1868.44 o
  14  15   0      15587.51      15807.01      1087.30 o
  15  15   0       3138.13       4371.12       844.76 o
  16  15   0      10369.04      11734.38      1165.05 o
  17  15   0       7553.56       9865.79      1128.83 o
  18  15   0       1208.02       2053.99       747.76 o
  19  15   0        379.32       1886.82       719.76 o
  20  15   0       2039.93       3445.57      1631.53 o
   0  16   0      36972.54      35713.35      1338.12 o
   1  16   0       5930.47       5874.07       421.54 o
   2  16   0       7679.06       6830.10       440.28 o
   3  16   0      38430.34      36787.82       946.99 o
   4  16   0      45443.58      45718.13      1090.17 o
   5  16   0        464.99        458.84       282.70 o
   6  16   0      11876.48      11496.24       628.12 o
   7  16   0       2442.70       2810.70       416.83 o
   8  16   0      13671.90      13957.60       727.80 o
   9  16   0       8308.11       9649.92       737.92 o
  10  16   0      57185.03      57159.43      1769.80 o
  11  16   0       1409.52       1094.42       505.46 o
  12  16   0      38655.62      36585.73      1451.03 o
  13  16   0      15011.07      16014.81      1063.09 o
  14  16   0       4214.33       4421.97       730.90 o
  15  16   0      19345.65      17986.80      1342.75 o
  16  16   0      15772.56      15952.91      1316.21 o
  17  16   0      10350.73      11041.56      1157.45 o
  18  16   0       4547.88       4626.27       845.52 o
  19  16   0       2705.31       5054.46       947.57 o
   1  17   0      19140.85      19768.72       706.59 o
   2  17   0      48702.71      45097.65      1097.52 o
   3  17   0      34497.80      32269.88      1071.95 o
   4  17   0       5394.17       6344.52       519.38 o
   5  17   0      10017.08      10447.79       596.45 o
   6  17   0      27480.27      25072.72       970.51 o
   7  17   0       5809.76       7269.09       557.14 o
   8  17   0       9989.58      10385.62       649.53 o
   9  17   0      36029.48      37223.98      1390.12 o
  10  17   0      10175.70      10033.22       822.47 o
  11  17   0       9444.61       9757.61       869.03 o
  12  17   0      13681.27      15277.67      1002.04 o
  13  17   0      10537.01      10924.56       934.90 o
  14  17   0       2598.03       2338.54       663.70 o
  15  17   0      10274.15       9571.24       925.95 o
  16  17   0      13652.05      12744.25      1190.32 o
  17  17   0      26464.04      28015.47      1717.90 o
  18  17   0       2937.28       4523.48       921.49 o
  19  17   0       2673.78       5155.98      1797.78 o
   0  18   0      10827.29      11365.61       793.00 o
   1  18   0      25584.99      24511.03       882.79 o
   2  18   0       6669.80       7233.93       512.76 o
   3  18   0       7487.97       7052.74       542.34 o
   4  18   0      37464.73      36991.48      1166.44 o
   5  18   0        620.27        559.86       362.92 o
   6  18   0      12087.63      10922.17       664.15 o
   7  18   0       1102.71       1207.99       343.01 o
   8  18   0      72580.19      64563.90      1881.15 o
   9  18   0      19708.94      20962.46      1092.30 o
  10  18   0       3363.88       3030.47       610.13 o
  11  18   0       9085.12       8633.05       818.80 o
  12  18   0      27539.49      27267.19      1348.57 o
  13  18   0      10936.98      10810.71       946.11 o
  14  18   0      12516.64      13019.73      1011.48 o
  15  18   0       6468.50       7391.20       882.01 o
  16  18   0       9460.11       9362.61      1091.80 o
  17  18   0       7219.37       8236.86      1050.93 o
  18  18   0      12922.00      15436.69      1387.54 o
   1  19   0       1969.56       2733.39       454.41 o
   2  19   0     127149.53     121922.79      2396.26 o
   3  19   0       1269.40       1719.48       358.11 o
   4  19   0      34309.87      32647.00      1093.44 o
   5  19   0      63824.36      62406.94      1632.24 o
   6  19   0      18087.32      17652.33       868.69 o
   7  19   0      16586.29      17346.63       842.05 o
   8  19   0      33557.28      32276.96      1154.38 o
   9  19   0      15216.95      14431.75       982.08 o
  10  19   0      27095.56      25597.00      1242.64 o
  11  19   0       2045.37       2140.48       610.19 o
  12  19   0      19038.61      19957.91      1276.20 o
  13  19   0       1997.97       3018.05       648.89 o
  14  19   0      23123.28      22784.67      1308.84 o
  15  19   0        880.28        103.70       582.29 o
  16  19   0       1236.40       1814.16       623.54 o
  17  19   0       9165.43      12028.07      1225.88 o
  18  19   0       2201.73       3180.08      1549.66 o
   0  20   0      73069.41      76369.70      2842.79 o
   1  20   0       5866.16       4961.84       563.90 o
   2  20   0      87296.27      87352.08      2188.97 o
   3  20   0     127321.79     121708.07      2748.57 o
   4  20   0       3806.04       4494.77       485.51 o
   5  20   0      37790.02      36031.89      1199.59 o
   6  20   0      12257.14      12470.34       759.73 o
   7  20   0      74633.06      68622.46      2012.35 o
   8  20   0      32800.66      30549.44      1167.61 o
   9  20   0      13318.95      13871.83       983.45 o
  10  20   0         93.58        326.91       486.88 o
  11  20   0      11443.71       8765.86       867.38 o
  12  20   0      11660.77      12062.29       979.62 o
  13  20   0      17002.68      17313.62      1176.95 o
  14  20   0      15255.93      15198.01      1155.24 o
  15  20   0        961.08        583.23       588.33 o
  16  20   0      31854.24      33633.01      1825.99 o
  17  20   0      19149.83      18693.43      1480.67 o
   1  21   0      28447.07      27548.70      1154.21 o
   2  21   0      33976.09      34201.62      1277.69 o
   3  21   0      11615.63      13475.23       837.57 o
   4  21   0      29274.28      26782.90      1177.14 o
   5  21   0      21674.28      22212.86      1086.10 o
   6  21   0      58478.06      56872.24      1751.43 o
   7  21   0      21902.13      20673.31       957.08 o
   8  21   0      30278.78      28806.73      1139.08 o
   9  21   0      10568.45      11385.80       967.71 o
  10  21   0      17503.03      16296.50      1095.08 o
  11  21   0       4566.57       4450.53       771.36 o
  12  21   0       8352.25       8420.42       894.49 o
  13  21   0       8048.62       7645.02       893.20 o
  14  21   0       2197.51       2741.12       584.86 o
  15  21   0       4891.67       6588.96       799.59 o
  16  21   0       2406.65       5427.90       951.64 o
  17  21   0       9942.03      14507.07      2166.09 o
   0  22   0       8795.44       9087.43      1097.45 o
   1  22   0      36373.01      36277.45      1358.43 o
   2  22   0       4013.70       5227.35       599.60 o
   3  22   0      11112.65      11971.06       819.94 o
   4  22   0      19408.73      21072.80      1105.67 o
   5  22   0      26036.72      25680.71      1184.59 o
   6  22   0      30881.77      29070.97      1245.90 o
   7  22   0       6711.01       7958.37       874.01 o
   8  22   0      12843.96      15050.43       970.34 o
   9  22   0      12025.59      11563.54       925.26 o
  10  22   0      47587.70      44429.42      1762.62 o
  11  22   0        861.85        791.61       625.09 o
  12  22   0      12856.09      13349.40      1062.02 o
  13  22   0        193.50        281.97       485.11 o
  14  22   0       2059.20       3747.04       672.24 o
  15  22   0       6462.77       6439.48       846.38 o
  16  22   0        660.04       1555.02      1003.61 o
   1  23   0       3549.94       4782.89       597.31 o
   2  23   0      14652.33      16200.06       963.15 o
   3  23   0      13701.79      14536.27       915.87 o
   4  23   0       3535.96       4179.73       600.79 o
   5  23   0       6690.78       6295.71       715.47 o
   6  23   0      28422.90      26595.22      1234.65 o
   7  23   0      11405.23      10307.83       978.02 o
   8  23   0       6502.39       7530.69       770.66 o
   9  23   0      15293.37      14660.30      1217.08 o
  10  23   0        989.24       1569.57       751.99 o
  11  23   0        512.30       -384.37       573.30 o
  12  23   0       2723.69       2886.34       829.65 o
  13  23   0       6467.86       7338.60       941.26 o
  14  23   0       8106.99       9590.26      1099.38 o
  15  23   0         90.28       1124.45      1121.21 o
   0  24   0       4916.66       4109.32       933.73 o
   1  24   0      20036.32      21882.93      1163.77 o
   2  24   0      20502.69      21688.09      1146.31 o
   3  24   0        935.14       1288.47       467.34 o
   4  24   0       5586.48       6327.24       718.05 o
   5  24   0      23182.92      23230.46      1181.71 o
   6  24   0        418.82        383.96       414.33 o
   7  24   0      26188.35      25980.63      1509.24 o
   8  24   0      58782.04      56006.59      2237.89 o
   9  24   0       6401.09       7584.74      1238.23 o
  10  24   0       4563.30       5334.56      1056.98 o
  11  24   0       1128.62       1794.18       757.12 o
  12  24   0       7868.91       8109.06      1195.86 o
  13  24   0      16087.20      18979.88      1668.39 o
  14  24   0       1350.62        507.60       893.37 o
   1  25   0      28483.79      29129.62      1360.09 o
   2  25   0       2064.92       3378.80       686.61 o
   3  25   0       1203.64       1796.05       542.34 o
   4  25   0       9374.51       9332.65       989.04 o
   5  25   0       1057.16       2864.04       692.38 o
   6  25   0      38360.62      36573.74      1765.91 o
   7  25   0       2784.35       3770.97      1045.44 o
   8  25   0      12628.19      13978.90      1523.57 o
   9  25   0        883.98        574.31       782.29 o
  10  25   0       4411.95       4739.42       942.00 o
  11  25   0        711.94       2171.57      1143.17 o
  12  25   0       1144.85       2961.04       973.91 o
  13  25   0       5033.36       3534.18      1381.44 o
   0  26   0       1084.37        -42.93      1179.45 o
   1  26   0       9135.46      11607.81      1493.90 o
   2  26   0       1584.69       2319.27       974.94 o
   3  26   0      23612.25      24285.22      1990.93 o
   4  26   0       8238.14       7868.49      1287.41 o
   5  26   0      26344.94      27620.42      2135.58 o
   6  26   0        382.61       1459.33      1544.70 o
   7  26   0      35925.10      33641.23      3361.13 o
   8  26   0       6107.11       8301.89      1873.62 o
   9  26   0       9893.83       6906.10      1908.84 o
  10  26   0       5773.04       7324.63      2013.82 o
   1  27   0       6753.40       4646.98      1257.56 o
   2  27   0      12313.98      15023.73      1684.34 o
   3  27   0       3109.22       2459.77      1075.14 o
   4  27   0       2197.30       3838.10      1315.44 o
   5  27   0       5921.69       6436.25      1339.27 o
   6  27   0       4061.45       5871.28      1754.09 o
   7  27   0      17217.45      12701.05      2472.94 o
   8  27   0        988.97       1035.18      1430.86 o
   0  28   0      13489.20      13042.00      2369.79 o
   1  28   0       6031.67       6332.38      1342.68 o
   2  28   0        736.25       1136.87      1139.40 o
   3  28   0      16991.81      20148.83      1929.84 o
   4  28   0      13050.02      13996.92      1649.28 o
   5  28   0        234.91         31.32      1053.71 o
   1  29   0       3223.89       2528.79      1074.50 o
   2  29   0       4006.30       2488.06      1016.88 o
   3  29   0      13905.11      14912.26      2264.49 o
   4  29   0       7216.56      10088.23      1813.92 o
   4  30   0       3550.25       5786.42      1648.25 o
 -23   0   1       4079.66       5998.15      1699.36 o
 -22   0   1       9031.79       9083.10      1555.07 o
 -21   0   1      30423.14      32280.96      2407.04 o
 -20   0   1       8894.77       9117.46      1385.60 o
 -19   0   1      36175.12      33426.08      2168.86 o
 -18   0   1       1226.63       1426.82       769.52 o
 -17   0   1       2769.68       2134.51       835.94 o
 -16   0   1      13216.03      13938.41      1435.98 o
 -15   0   1     167794.64     163312.58      4942.34 o
 -14   0   1      18869.07      17685.25      1344.37 o
 -13   0   1        178.29        316.05       476.37 o
 -12   0   1      39854.44      37262.24      1768.07 o
 -11   0   1     241379.19     245165.80      5033.95 o
 -10   0   1      16987.38      15962.99       659.59 o
  -9   0   1      53551.51      56175.07      1415.37 o
  -8   0   1      60879.43      65340.58      1536.75 o
  -7   0   1     164532.47     171738.38      3304.82 o
  -6   0   1        952.01       1458.88       192.38 o
  -5   0   1       1874.21       2029.16       203.83 o
  -4   0   1      71149.98      76345.24      1541.33 o
  -3   0   1      46063.34      48019.51      1158.86 o
  -2   0   1        372.06        375.60        73.29 o
   2   0   1       6186.20       6126.40       153.45 o
   3   0   1     558016.25     623539.12     10672.53 o
   4   0   1       7572.09       7523.45       343.54 o
   5   0   1     153038.64     175144.03      3238.40 o
   6   0   1        580.48        822.20       167.19 o
   7   0   1       9293.78       9694.59       490.11 o
   8   0   1        877.28       1339.79       180.93 o
   9   0   1     166132.48     170565.77      4401.84 o
  10   0   1       3572.36       3332.30       577.14 o
  11   0   1     102611.49     101228.67      3137.63 o
  12   0   1        367.95        558.82       487.82 o
  13   0   1      62154.65      62093.04      2436.82 o
  14   0   1      11900.12      10525.95      1076.41 o
  15   0   1     164254.30     153228.66      4720.19 o
  16   0   1       4793.67       6016.47       984.80 o
  17   0   1      25831.82      25222.43      1788.68 o
  18   0   1       3762.73       3155.95       936.71 o
  19   0   1         16.55        904.65       714.56 o
  20   0   1      17971.40      17449.36      1763.49 o
  21   0   1       4658.63       7883.01      1410.79 o
  22   0   1       3594.87       4035.41      1293.99 o
  23   0   1       3194.41       6444.74      1747.45 o
 -23   1   1       2710.95       3104.92      1013.90 o
 -22   1   1       3186.92       3337.11       910.96 o
 -21   1   1      28308.19      27847.35      1566.99 o
 -20   1   1       4299.02       4984.35       850.53 o
 -19   1   1       5846.71       6177.88       847.06 o
 -18   1   1      14448.96      15872.53      1069.35 o
 -17   1   1      36768.63      33354.79      1438.43 o
 -16   1   1       4959.95       5063.69       699.18 o
 -15   1   1      22817.91      20833.16      1069.87 o
 -14   1   1       7960.16       7521.64       678.31 o
 -13   1   1      82695.36      76018.18      1970.71 o
 -12   1   1      11848.04      11708.12       723.87 o
 -11   1   1      16535.95      16280.57       613.50 o
 -10   1   1     134424.02     137235.69      2327.85 o
  -9   1   1      42847.24      41139.48       964.90 o
  -8   1   1     126861.66     133322.95      2172.24 o
  -7   1   1      87344.70      95158.10      1422.16 o
  -6   1   1     273982.72     272259.97      4037.74 o
  -5   1   1       3753.14       4094.51       179.06 o
  -4   1   1     290595.06     319276.94      3963.31 o
  -3   1   1       6560.84       6784.78       185.81 o
  -2   1   1     837838.44     851372.81     12506.69 o
  -1   1   1      30478.18      31424.98       474.93 o
   1   1   1      14113.23      12851.75       257.32 o
   2   1   1      70161.54      74718.82      1334.51 o
   3   1   1      34164.27      33603.91       615.74 o
   4   1   1      19320.66      17328.70       430.75 o
   5   1   1      79157.56      83353.34      1353.85 o
   6   1   1      52012.43      58883.61      1082.72 o
   7   1   1      10910.61      12731.43       434.81 o
   8   1   1     206417.50     213668.36      3208.69 o
   9   1   1        680.84       1193.33       213.35 o
  10   1   1       3642.94       4228.38       341.79 o
  11   1   1      14542.99      15213.41       584.77 o
  12   1   1       2908.34       3000.91       465.05 o
  13   1   1      19415.96      18290.20       903.44 o
  14   1   1       4290.60       4564.57       542.74 o
  15   1   1      12043.95      11910.53       851.25 o
  16   1   1       6393.81       6052.53       683.46 o
  17   1   1      20519.35      20399.52      1177.22 o
  18   1   1      28017.17      29594.95      1424.85 o
  19   1   1      14723.45      14601.43      1079.97 o
  20   1   1      12868.02      12809.14      1084.31 o
  21   1   1       2939.68       2941.22       816.88 o
  22   1   1       4410.51       3527.19       860.90 o
  23   1   1       8224.90       9787.31      2006.54 o
 -23   2   1       5886.78       6885.91      1739.01 o
 -22   2   1        219.19         34.23       611.93 o
 -21   2   1       3456.18       3241.20       767.07 o
 -20   2   1       6778.62       7395.39       900.31 o
 -19   2   1      15389.81      14602.60      1100.12 o
 -18   2   1      24478.27      23368.40      1276.39 o
 -17   2   1      12007.40      11730.08       915.92 o
 -16   2   1       8646.19       9009.40       809.34 o
 -15   2   1      86036.40      78654.59      2160.05 o
 -14   2   1      10612.32       9950.58       762.06 o
 -13   2   1       9339.41       9643.74       704.66 o
 -12   2   1      20877.46      18800.84       902.16 o
 -11   2   1      16583.85      17357.94       678.39 o
 -10   2   1        700.67        670.10       252.19 o
  -9   2   1      34519.89      36322.38       908.91 o
  -8   2   1      38801.62      40734.24       921.92 o
  -7   2   1      40240.12      41312.25       907.01 o
  -6   2   1     166894.95     184757.97      2758.47 o
  -5   2   1      20803.87      20988.96       443.72 o
  -4   2   1     304003.31     305019.75      4346.51 o
  -3   2   1      17406.47      16266.54       336.44 o
  -2   2   1      17042.93      16297.31       361.41 o
  -1   2   1      65474.13      68810.55      1112.49 o
   0   2   1      44078.27      40531.02       678.04 o
   1   2   1        124.70         92.87       113.19 o
   2   2   1     249918.78     252378.97      3515.60 o
   3   2   1      61389.33      62720.16      1041.85 o
   4   2   1      12043.53      13532.20       425.83 o
   5   2   1      18147.25      17622.23       489.84 o
   6   2   1     391734.69     433084.69      5951.44 o
   7   2   1     165407.31     174513.41      2668.24 o
   8   2   1       5762.64       6522.68       356.62 o
   9   2   1     414567.78     445198.47      6282.06 o
  10   2   1      30786.74      29192.56       813.46 o
  11   2   1     194752.34     196337.86      3176.62 o
  12   2   1     163429.44     163528.44      3250.67 o
  13   2   1      71957.71      68992.46      1843.01 o
  14   2   1      75295.86      72180.70      1954.43 o
  15   2   1        889.72        592.13       424.94 o
  16   2   1      51943.46      48983.99      1676.09 o
  17   2   1      31511.78      29199.69      1336.07 o
  18   2   1      13316.29      15676.86      1076.40 o
  19   2   1       3039.06       2961.46       669.22 o
  20   2   1       5947.79       7143.19       918.98 o
  21   2   1       2329.02       2672.93       755.05 o
  22   2   1        970.73       1710.88       740.31 o
  23   2   1       3454.70       2758.68      1488.60 o
 -23   3   1        331.29        667.13      1013.21 o
 -22   3   1       2112.09       2887.87       802.68 o
 -21   3   1       5559.93       5328.34       911.34 o
 -20   3   1       2791.03       1855.78       623.79 o
 -19   3   1        392.25        830.57       566.82 o
 -18   3   1      44946.66      44383.95      1715.40 o
 -17   3   1       4513.06       4731.38       681.96 o
 -16   3   1      13574.49      11898.58       917.99 o
 -15   3   1      19490.57      18560.35      1010.98 o
 -14   3   1      10415.54      10564.55       776.63 o
 -13   3   1        846.53        393.54       355.53 o
 -12   3   1      72487.74      71573.41      1723.40 o
 -11   3   1        207.16         -3.26       212.37 o
 -10   3   1      19882.13      19566.26       720.24 o
  -9   3   1      40813.42      39006.84       962.49 o
  -8   3   1       4226.07       4730.64       351.80 o
  -7   3   1      60083.85      62000.71      1212.65 o
  -6   3   1     699662.38     781402.81     10441.76 o
  -5   3   1      28619.21      30147.35       585.01 o
  -4   3   1       1178.53       1439.66       163.33 o
  -3   3   1     845096.12     896111.25     11794.92 o
  -2   3   1       6936.97       7117.13       168.72 o
  -1   3   1      39354.54      41423.98       665.27 o
   0   3   1     166001.06     182126.95      2266.03 o
   1   3   1       1426.18       1594.11        99.94 o
   2   3   1       2485.66       2539.56       141.66 o
   3   3   1     118621.83     118319.62      1829.65 o
   4   3   1      46444.21      52406.43       825.42 o
   5   3   1      16051.83      17364.74       501.33 o
   6   3   1     169677.31     183058.92      2751.59 o
   7   3   1      41580.24      39394.78       892.06 o
   8   3   1      29769.52      29657.57       756.97 o
   9   3   1     142414.70     147057.83      2441.29 o
  10   3   1        723.15       1159.99       241.52 o
  11   3   1      99069.55      98050.12      1889.43 o
  12   3   1     256908.92     248951.66      4520.45 o
  13   3   1      15651.33      15367.55       858.09 o
  14   3   1       5701.67       5026.04       586.41 o
  15   3   1       5084.23       4456.28       624.59 o
  16   3   1      10324.22       9903.82       847.45 o
  17   3   1      11606.55      11997.46       917.78 o
  18   3   1      54027.48      53458.63      1880.85 o
  19   3   1       7788.55       7328.49       853.65 o
  20   3   1        569.95        947.06       606.31 o
  21   3   1       1909.29        610.02       754.44 o
  22   3   1       8189.26       8075.71      1095.91 o
  23   3   1       9421.92      12113.63      2025.18 o
 -23   4   1       1169.98       2052.82      1135.55 o
 -22   4   1      10240.62       9955.40      1103.09 o
 -21   4   1      14644.35      13023.94      1159.00 o
 -20   4   1      19859.90      19915.25      1265.58 o
 -19   4   1      13956.55      12933.27      1034.75 o
 -18   4   1       4544.72       5739.20       754.56 o
 -17   4   1       1637.36       1834.32       507.17 o
 -16   4   1       2291.28       2408.61       577.14 o
 -15   4   1      13576.80      13112.82       889.20 o
 -14   4   1       1108.34       1557.71       414.33 o
 -13   4   1      39937.58      39287.11      1599.83 o
 -12   4   1       6645.70       7631.98       526.11 o
 -11   4   1       7944.69       7874.70       511.49 o
 -10   4   1     139807.73     138189.98      2401.31 o
  -9   4   1      52136.41      53552.67      1187.30 o
  -8   4   1       1719.07       1833.95       354.36 o
  -7   4   1     117430.06     116608.05      1962.12 o
  -6   4   1      45237.81      49894.01       875.45 o
  -5   4   1     385761.31     438273.31      5446.89 o
  -4   4   1      77334.46      83077.22      1216.31 o
  -3   4   1      34797.25      36840.81       634.55 o
  -2   4   1        456.12        511.61        93.69 o
  -1   4   1     110528.86     117915.20      1685.53 o
   0   4   1       2455.19       2174.17       132.85 o
   1   4   1      40302.34      42230.77       709.78 o
   2   4   1     148158.50     155089.50      2285.31 o
   3   4   1      46444.44      49279.09       789.24 o
   4   4   1      19192.60      19759.56       443.02 o
   5   4   1     295749.84     319832.25      4483.34 o
   6   4   1      74931.84      76734.63      1376.59 o
   7   4   1      17402.45      17584.82       583.44 o
   8   4   1       2598.62       2449.20       256.09 o
   9   4   1      48316.75      47807.39      1105.08 o
  10   4   1      57267.68      56377.37      1271.98 o
  11   4   1      11800.06      12245.44       596.15 o
  12   4   1      67596.64      63565.13      1489.70 o
  13   4   1       4475.47       4606.77       515.87 o
  14   4   1      27845.92      24947.28      1132.48 o
  15   4   1       9275.56      10443.91       799.16 o
  16   4   1     119714.63     115753.24      2832.94 o
  17   4   1       2273.23       2618.31       646.82 o
  18   4   1       7037.19       6245.08       801.13 o
  19   4   1         73.07        487.31       549.42 o
  20   4   1       9452.44       8532.34       947.29 o
  21   4   1       8268.44       8672.68      1023.73 o
  22   4   1       7668.92       7127.06       968.79 o
  23   4   1      14494.76      16121.31      2330.98 o
 -23   5   1       3835.52       4065.01      1445.79 o
 -22   5   1       4371.79       3648.46       832.55 o
 -21   5   1       9756.06       9042.17      1025.35 o
 -20   5   1      13396.92      13529.34      1110.11 o
 -19   5   1       3376.23       3442.16       713.76 o
 -18   5   1      25816.75      23031.88      1270.24 o
 -17   5   1        359.98        345.66       559.38 o
 -16   5   1      15780.10      15586.41       980.85 o
 -15   5   1      26848.03      25172.56      1205.57 o
 -14   5   1       4848.81       4290.96       572.43 o
 -13   5   1      20187.45      20236.01       967.40 o
 -12   5   1      23753.22      23150.43       852.74 o
 -11   5   1      26514.68      26213.35       863.95 o
 -10   5   1      29313.22      30242.10       903.03 o
  -9   5   1       7838.67       6961.06       442.41 o
  -8   5   1      61619.41      63925.38      1319.29 o
  -7   5   1     133209.58     134924.33      1958.11 o
  -6   5   1      91842.99      95852.38      1461.32 o
  -5   5   1     230950.62     248610.98      3239.95 o
  -4   5   1      38814.74      39750.71       720.31 o
  -3   5   1     178903.56     193152.52      2518.81 o
  -2   5   1      32148.72      35187.96       607.04 o
  -1   5   1      18619.06      20575.50       415.48 o
   0   5   1     195663.23     220206.39      2784.18 o
   1   5   1       7666.61       9103.24       266.40 o
   2   5   1        981.77       1239.57       129.09 o
   3   5   1      24131.43      25894.45       523.86 o
   4   5   1     235898.44     266730.53      3417.61 o
   5   5   1      20803.36      20409.04       489.40 o
   6   5   1       6917.38       7129.09       270.66 o
   7   5   1      44270.05      41721.70       955.48 o
   8   5   1      90197.38      91884.67      1693.12 o
   9   5   1       3894.77       4501.43       362.27 o
  10   5   1      53929.49      55432.43      1271.37 o
  11   5   1      15426.47      14174.02       655.21 o
  12   5   1      28635.37      27303.18       916.41 o
  13   5   1      25250.56      23674.39      1049.32 o
  14   5   1      18297.25      16679.00       944.97 o
  15   5   1      25080.48      24170.07      1202.85 o
  16   5   1         11.59       -107.07       497.89 o
  17   5   1       2587.27       1811.82       542.88 o
  18   5   1       9235.70      10648.27       930.72 o
  19   5   1      13783.97      13149.22      1050.36 o
  20   5   1       4195.45       4387.74       825.81 o
  21   5   1       5473.58       6694.65       935.15 o
  22   5   1      11407.63      11190.27      1106.63 o
  23   5   1       1119.74        572.12      1264.97 o
 -22   6   1      10797.78      10284.53      1043.33 o
 -21   6   1       4312.07       3902.30       823.57 o
 -20   6   1       1111.44        395.56       566.67 o
 -19   6   1       4388.80       4502.94       734.33 o
 -18   6   1      15423.14      17752.70      1129.84 o
 -17   6   1       9725.00       9076.91       840.41 o
 -16   6   1      18962.62      20568.72      1127.73 o
 -15   6   1      40736.73      36216.45      1392.50 o
 -14   6   1     117731.35     115654.45      2690.12 o
 -13   6   1       6721.70       5998.01       493.44 o
 -12   6   1      50450.55      50500.91      1435.12 o
 -11   6   1     117497.66     111170.60      2247.61 o
 -10   6   1      10637.47      10778.11       563.25 o
  -9   6   1      56025.89      53367.79      1236.16 o
  -8   6   1     121211.11     126345.47      1915.63 o
  -7   6   1      26354.16      27475.98       682.99 o
  -6   6   1      68324.70      71120.69      1182.93 o
  -5   6   1     266859.19     287851.28      3726.61 o
  -4   6   1       9832.86       9880.45       342.25 o
  -3   6   1     109845.33     120985.79      1854.23 o
  -2   6   1     235680.97     259783.58      3307.25 o
  -1   6   1      20284.09      20784.32       444.34 o
   0   6   1      43447.59      45376.08       748.93 o
   1   6   1       2178.43       2462.56       181.10 o
   2   6   1     232606.06     259393.69      3300.74 o
   3   6   1     793463.88     799336.00     10997.96 o
   4   6   1        316.71        722.31       159.69 o
   5   6   1       5152.57       5929.14       271.46 o
   6   6   1     215025.09     228887.48      3068.68 o
   7   6   1      76652.15      82984.20      1340.24 o
   8   6   1     189239.47     196846.81      3101.49 o
   9   6   1       9397.07       9976.04       526.04 o
  10   6   1      79188.27      77790.49      1615.32 o
  11   6   1     128475.68     123290.16      2282.77 o
  12   6   1      44145.08      42363.52      1193.61 o
  13   6   1      17396.39      16300.97       901.11 o
  14   6   1      18744.08      19123.48      1020.95 o
  15   6   1       8762.25       8168.89       751.37 o
  16   6   1      23143.08      23730.84      1214.46 o
  17   6   1      63225.37      57453.08      1898.27 o
  18   6   1      12068.65      12109.86       982.32 o
  19   6   1       7719.35       8098.29       886.29 o
  20   6   1       1179.59        967.94       595.12 o
  21   6   1      11584.20      12077.43      1116.72 o
  22   6   1       7741.50       6710.86       947.20 o
  23   6   1       7892.02       8548.45      1859.86 o
 -22   7   1       3158.08       4664.24      1745.15 o
 -21   7   1       9431.08       8639.30      1018.03 o
 -20   7   1      13687.57      15831.98      1193.99 o
 -19   7   1       4622.92       5668.05       765.05 o
 -18   7   1       5098.64       6373.69       779.08 o
 -17   7   1       9922.76       9695.78       837.03 o
 -16   7   1      41439.71      38324.75      1488.41 o
 -15   7   1       4359.48       4609.61       640.68 o
 -14   7   1      45261.82      43756.07      1485.38 o
 -13   7   1      56726.30      53054.19      1419.34 o
 -12   7   1        875.39       1016.44       341.98 o
 -11   7   1      49500.29      48322.86      1251.68 o
 -10   7   1      37309.98      34630.33      1033.27 o
  -9   7   1     129304.12     128385.27      1975.89 o
  -8   7   1     151428.97     159924.92      2342.17 o
  -7   7   1     157821.03     163468.75      2352.99 o
  -6   7   1     132044.67     139435.45      2028.49 o
  -5   7   1       6387.85       6620.06       302.07 o
  -4   7   1       2202.27       2430.80       204.46 o
  -3   7   1      48218.55      51389.37       879.30 o
  -2   7   1     355665.16     399602.06      4982.66 o
  -1   7   1       9717.97      10164.29       326.14 o
   0   7   1      75686.51      79304.52      1187.35 o
   1   7   1     391134.25     438610.62      5428.71 o
   2   7   1      45349.98      48379.46       833.50 o
   3   7   1       4667.50       4481.29       239.21 o
   4   7   1      26519.14      26086.26       616.60 o
   5   7   1      84892.01      82828.73      1322.20 o
   6   7   1      23050.60      22990.06       574.07 o
   7   7   1      34320.27      35150.69       764.76 o
   8   7   1      17118.03      17802.47       520.53 o
   9   7   1     159705.39     155327.16      2637.88 o
  10   7   1      75581.66      72092.38      1547.81 o
  11   7   1      25851.72      25512.93       892.65 o
  12   7   1      11858.22      11915.07       657.01 o
  13   7   1      12243.62      12470.31       689.00 o
  14   7   1      22921.41      21450.23      1059.05 o
  15   7   1      32075.31      33175.68      1355.31 o
  16   7   1      44980.71      39831.30      1527.47 o
  17   7   1      57745.01      55999.95      1884.94 o
  18   7   1       9730.31       9495.75       871.60 o
  19   7   1      30071.80      26480.47      1404.85 o
  20   7   1       2928.65       2596.64       697.97 o
  21   7   1       1611.38       2211.35       729.02 o
  22   7   1       5769.95       5438.05      1229.89 o
 -21   8   1      47348.57      45377.98      2269.81 o
 -20   8   1       2050.38       1492.34       718.53 o
 -19   8   1      15236.21      15984.30      1124.38 o
 -18   8   1      44770.28      41804.89      1666.88 o
 -17   8   1       4305.05       4918.53       702.65 o
 -16   8   1      22593.29      23460.98      1206.33 o
 -15   8   1      64307.91      62386.49      1894.96 o
 -14   8   1       7024.21       6804.43       654.75 o
 -13   8   1      18697.83      18022.48       827.02 o
 -12   8   1      88195.97      87563.84      1895.75 o
 -11   8   1       5712.53       6045.52       479.18 o
 -10   8   1      21746.02      19699.87       791.40 o
  -9   8   1     391606.19     404244.78      5294.98 o
  -8   8   1      84390.11      80498.64      1389.13 o
  -7   8   1       4792.56       5290.86       312.79 o
  -6   8   1      82481.80      83103.35      1371.52 o
  -5   8   1       9476.84       9855.95       371.96 o
  -4   8   1      36080.61      37732.69       755.57 o
  -3   8   1      17727.64      16801.02       456.28 o
  -2   8   1      68905.15      69776.41      1123.80 o
  -1   8   1      23724.03      24016.70       564.94 o
   0   8   1     504744.66     558876.88      6868.85 o
   1   8   1     134062.58     147831.03      2052.73 o
   2   8   1       1545.28       1646.31       182.38 o
   3   8   1     648332.00     719368.25      8787.31 o
   4   8   1       6716.88       6629.36       309.59 o
   5   8   1      60828.14      59807.09      1091.45 o
   6   8   1      19541.41      18686.70       532.38 o
   7   8   1     106073.22     109041.76      1713.82 o
   8   8   1      21962.31      21764.74       606.64 o
   9   8   1       6884.90       7063.51       338.68 o
  10   8   1      48690.47      47048.74      1250.99 o
  11   8   1      51522.33      51128.55      1312.62 o
  12   8   1      20871.46      20602.28       865.35 o
  13   8   1      19394.13      18380.23       825.04 o
  14   8   1      13772.77      14099.13       893.85 o
  15   8   1     166348.28     156194.12      3421.14 o
  16   8   1      10549.84      10785.15       849.78 o
  17   8   1       6198.07       5896.25       765.53 o
  18   8   1      21247.16      21349.69      1202.58 o
  19   8   1       5827.18       5541.14       773.02 o
  20   8   1       7605.14       6994.00       914.44 o
  21   8   1      26717.07      24867.74      1464.02 o
  22   8   1      20662.83      17654.76      2655.78 o
 -21   9   1      12861.52      12343.69      1250.14 o
 -20   9   1      11037.11      11650.52      1284.97 o
 -19   9   1       4989.83       6951.75      1017.73 o
 -18   9   1       6078.72       6281.08       817.61 o
 -17   9   1       9598.34      10681.76       888.81 o
 -16   9   1       7429.05       6774.11       751.88 o
 -15   9   1      43278.54      41265.28      1521.73 o
 -14   9   1      21670.04      20842.49      1036.18 o
 -13   9   1       3291.38       3989.83       548.28 o
 -12   9   1      11309.16      11613.13       673.29 o
 -11   9   1       3207.83       2975.82       438.20 o
 -10   9   1     283563.88     276573.00      4793.04 o
  -9   9   1      90723.03      86585.03      1608.34 o
  -8   9   1      36153.23      36423.84       839.06 o
  -7   9   1     124057.34     124799.05      1929.36 o
  -6   9   1     463942.12     497738.72      6312.14 o
  -5   9   1      12823.46      12825.32       442.80 o
  -4   9   1      12356.57      12883.80       431.80 o
  -3   9   1       4490.58       4555.43       258.03 o
  -2   9   1      35601.43      36167.42       733.14 o
  -1   9   1      16510.05      16720.40       466.74 o
   0   9   1      14123.88      14592.36       439.47 o
   1   9   1       3729.93       4188.15       248.47 o
   2   9   1      66269.32      70630.91      1172.94 o
   3   9   1       5365.18       4822.72       261.85 o
   4   9   1      32978.87      31099.62       690.40 o
   5   9   1      92819.95      93073.02      1498.61 o
   6   9   1      26985.30      26761.87       662.02 o
   7   9   1      23989.95      23122.24       629.34 o
   8   9   1       6159.25       6952.74       351.23 o
   9   9   1      20962.86      21366.32       632.47 o
  10   9   1      40472.51      39824.88      1106.63 o
  11   9   1      10297.33       9956.32       602.03 o
  12   9   1     120701.73     116807.13      2308.01 o
  13   9   1      86890.10      83439.10      1941.88 o
  14   9   1      38825.08      37561.84      1382.81 o
  15   9   1       5067.99       4264.73       600.91 o
  16   9   1      23618.12      22607.40      1205.23 o
  17   9   1       6119.23       7936.48       802.57 o
  18   9   1      19921.99      19965.26      1196.33 o
  19   9   1      17472.74      17841.94      1172.15 o
  20   9   1      23236.89      23301.29      1707.44 o
  21   9   1       7132.65       7071.41      1103.97 o
 -21  10   1       1589.52       2569.89       810.92 o
 -20  10   1       2453.55       1355.80       685.47 o
 -19  10   1       8979.08      10216.65      1182.63 o
 -18  10   1      33846.63      32457.36      1794.77 o
 -17  10   1       1218.04       1832.86       663.92 o
 -16  10   1       9775.80      10459.25       840.27 o
 -15  10   1       1806.68       1552.78       540.74 o
 -14  10   1      21875.67      22118.30       961.56 o
 -13  10   1      44794.29      42537.62      1284.72 o
 -12  10   1      20191.01      19782.67       851.24 o
 -11  10   1      29572.26      30196.00       972.92 o
 -10  10   1       7294.91       6912.89       501.91 o
  -9  10   1       9703.17       9858.66       448.92 o
  -8  10   1     111381.83     112127.75      1835.94 o
  -7  10   1      34850.46      33714.43       796.62 o
  -6  10   1      26325.23      24936.06       656.82 o
  -5  10   1      70368.58      72284.49      1274.14 o
  -4  10   1     427798.88     453629.72      5766.51 o
  -3  10   1      17718.57      20065.36       544.82 o
  -2  10   1      18419.54      20173.84       558.23 o
  -1  10   1     157088.38     161079.25      2325.91 o
   0  10   1       4107.92       3701.32       247.48 o
   1  10   1      42847.21      42664.20       852.91 o
   2  10   1      68251.98      70440.87      1202.64 o
   3  10   1     229641.83     240763.98      3249.56 o
   4  10   1      16098.31      16448.45       507.57 o
   5  10   1      15813.77      16643.69       531.30 o
   6  10   1       4512.11       5275.33       324.60 o
   7  10   1      15897.80      15875.28       543.55 o
   8  10   1     123028.08     124143.55      1976.03 o
   9  10   1       3150.25       3362.36       290.77 o
  10  10   1       1763.44       1383.20       326.21 o
  11  10   1      36623.39      37225.80      1127.70 o
  12  10   1       8254.65       8452.64       588.40 o
  13  10   1      44608.34      42945.61      1489.87 o
  14  10   1      22047.52      21037.29      1041.38 o
  15  10   1       6754.94       7668.20       730.41 o
  16  10   1       6828.24       7282.99       761.93 o
  17  10   1       1307.15       1645.37       526.76 o
  18  10   1      21536.29      21864.90      1254.45 o
  19  10   1       8535.97       8242.59      1077.88 o
  20  10   1       1860.59       2026.53       717.68 o
  21  10   1       1633.55       2927.16       818.35 o
 -21  11   1        459.69       1094.20      1158.40 o
 -20  11   1      16193.55      15527.05      1396.63 o
 -19  11   1      13135.11      12900.88      1285.93 o
 -18  11   1       3353.30       3505.85       918.49 o
 -17  11   1      30777.96      31553.99      1794.09 o
 -16  11   1      14524.29      14527.81      1252.20 o
 -15  11   1      17743.39      16267.74      1201.00 o
 -14  11   1       9844.19       9924.66       667.11 o
 -13  11   1      59174.52      55418.99      1514.98 o
 -12  11   1      35031.96      32916.37      1081.51 o
 -11  11   1      57376.11      54492.41      1377.10 o
 -10  11   1       6806.16       7375.03       514.69 o
  -9  11   1      20843.95      20292.99       666.21 o
  -8  11   1      39860.97      39180.72       911.07 o
  -7  11   1     236908.47     239349.45      3355.95 o
  -6  11   1      35018.99      34890.50       823.41 o
  -5  11   1      58293.02      56527.96      1097.18 o
  -4  11   1      17340.89      16540.99       538.79 o
  -3  11   1     323518.56     340411.72      4696.40 o
  -2  11   1       1353.25       1442.14       225.33 o
  -1  11   1       8202.10       8043.32       367.51 o
   0  11   1      15254.51      15033.21       480.25 o
   1  11   1     202393.53     208556.69      2887.03 o
   2  11   1      73670.82      73941.71      1293.72 o
   3  11   1       7635.68       7169.97       352.62 o
   4  11   1      99129.83     101299.65      1629.69 o
   5  11   1     444898.66     466098.31      5981.04 o
   6  11   1     132631.27     131764.95      2049.98 o
   7  11   1      28814.46      25840.31       701.46 o
   8  11   1      46111.16      43826.85       985.43 o
   9  11   1      85974.22      82339.72      1501.71 o
  10  11   1      16008.62      16094.69       740.74 o
  11  11   1       9281.23       8445.29       593.23 o
  12  11   1      16581.53      15801.01       803.68 o
  13  11   1      69487.90      67280.62      1682.71 o
  14  11   1      21663.15      21119.30       943.14 o
  15  11   1        761.70       1178.01       500.94 o
  16  11   1       1220.50        956.29       510.80 o
  17  11   1      34909.70      33062.32      1752.19 o
  18  11   1      16908.27      17528.79      1419.94 o
  19  11   1      16231.41      15790.30      1358.75 o
  20  11   1       3169.69       3110.82       849.23 o
  21  11   1       6929.97       2930.77      1453.20 o
 -21  12   1        392.78       2403.73      1485.60 o
 -20  12   1       2669.32       2417.79       764.79 o
 -19  12   1       1625.51       3119.33       920.63 o
 -18  12   1       4598.48       4893.34       910.08 o
 -17  12   1      19331.16      18466.67      1406.17 o
 -16  12   1      19294.46      20052.63      1441.17 o
 -15  12   1       7209.30       5976.23       902.51 o
 -14  12   1      39413.42      39326.45      1494.58 o
 -13  12   1      51957.71      47639.47      1627.11 o
 -12  12   1      13723.57      12870.83       727.31 o
 -11  12   1       8732.50       8720.40       566.60 o
 -10  12   1      10651.57      10145.39       617.27 o
  -9  12   1      70474.38      67713.29      1397.83 o
  -8  12   1       1338.09       1347.33       255.45 o
  -7  12   1       4099.23       4354.17       357.71 o
  -6  12   1      20793.38      22312.89       665.85 o
  -5  12   1      22256.81      21788.08       646.75 o
  -4  12   1      27102.37      29103.04       736.17 o
  -3  12   1      84041.91      86265.75      1465.69 o
  -2  12   1      60581.02      59067.41      1122.19 o
  -1  12   1     446723.69     489373.38      6234.83 o
   0  12   1      81658.09      85373.44      1442.40 o
   1  12   1      17538.62      18320.90       577.97 o
   2  12   1      82801.42      85484.13      1457.26 o
   3  12   1     120243.77     124323.09      1942.09 o
   4  12   1      47387.83      48222.12      1015.56 o
   5  12   1      21234.03      21816.21       648.03 o
   6  12   1      21727.11      21323.52       658.96 o
   7  12   1     278302.56     274053.03      3811.95 o
   8  12   1     129119.57     122374.36      2119.71 o
   9  12   1      24171.63      22654.84       827.15 o
  10  12   1       8372.92       8471.54       544.84 o
  11  12   1      25496.83      23755.21       914.92 o
  12  12   1      45315.21      41167.29      1244.61 o
  13  12   1      42519.21      39676.58      1256.06 o
  14  12   1      75143.89      71396.68      1808.15 o
  15  12   1      32126.00      29355.46      1581.94 o
  16  12   1       1285.21        692.63       707.11 o
  17  12   1       4621.88       3715.79       871.91 o
  18  12   1      11200.55      13920.60      1242.03 o
  19  12   1      20598.82      18904.98      1440.87 o
  20  12   1       1341.81       1805.10       819.20 o
  21  12   1      25659.73      24315.02      3093.28 o
 -20  13   1      48338.14      50236.89      2341.95 o
 -19  13   1       5706.40       6621.25      1016.33 o
 -18  13   1       9348.16       8771.58      1125.62 o
 -17  13   1        794.13       1339.51       725.20 o
 -16  13   1      87147.54      85217.76      2913.15 o
 -15  13   1      61153.14      59574.86      2303.53 o
 -14  13   1       9146.58       8845.82       838.62 o
 -13  13   1       3977.06       3919.50       612.84 o
 -12  13   1       1912.36       2961.31       528.88 o
 -11  13   1      28556.36      28303.52      1215.38 o
 -10  13   1      13700.82      13651.76       689.94 o
  -9  13   1      26073.82      24268.19       846.03 o
  -8  13   1      13083.86      12952.45       562.65 o
  -7  13   1      11073.93       9843.81       480.19 o
  -6  13   1      30838.98      29645.82       800.74 o
  -5  13   1     175817.67     177282.02      2636.72 o
  -4  13   1      20655.22      20309.54       632.17 o
  -3  13   1     134652.83     137267.16      2173.16 o
  -2  13   1      28196.11      27935.87       733.15 o
  -1  13   1       7352.89       8394.51       406.75 o
   0  13   1     244358.53     260743.58      3590.03 o
   1  13   1      10413.47       9762.44       450.46 o
   2  13   1       2826.98       2761.76       285.22 o
   3  13   1      37318.18      37646.29       876.89 o
   4  13   1      43345.77      41923.87       953.86 o
   5  13   1      36100.82      37275.84       910.08 o
   6  13   1       9605.57      10146.99       495.20 o
   7  13   1       4807.33       4636.51       368.45 o
   8  13   1      13368.15      13178.00       547.59 o
   9  13   1      46912.92      46049.91      1217.77 o
  10  13   1      97999.16      90213.82      1905.16 o
  11  13   1      80174.34      75498.54      1939.04 o
  12  13   1       1154.29       1708.21       416.64 o
  13  13   1      13505.48      13871.08       959.71 o
  14  13   1       8654.66       8948.88       827.84 o
  15  13   1      36387.89      34915.54      1718.63 o
  16  13   1       5527.62       6030.05       934.27 o
  17  13   1       3801.09       4622.53       882.57 o
  18  13   1      11111.04      10862.90      1183.02 o
  19  13   1       3570.47       3443.76       830.61 o
  20  13   1        753.30        692.65       664.51 o
 -20  14   1       1353.27       2087.53       964.67 o
 -19  14   1       4120.65       5170.57       898.46 o
 -18  14   1        236.85       1232.19       649.60 o
 -17  14   1      32732.41      32897.79      1841.70 o
 -16  14   1      15642.69      16555.99      1364.09 o
 -15  14   1       3327.53       4069.79       798.09 o
 -14  14   1      45495.82      44830.01      1658.52 o
 -13  14   1      46639.83      44436.31      1628.69 o
 -12  14   1      86634.45      80754.81      2215.31 o
 -11  14   1       7839.29       8755.34       773.91 o
 -10  14   1      23325.78      22604.77      1090.95 o
  -9  14   1      62917.42      59614.21      1715.47 o
  -8  14   1      22628.83      21531.07       826.52 o
  -7  14   1      29186.37      26661.12       777.47 o
  -6  14   1      14617.35      14974.64       616.44 o
  -5  14   1     121690.27     123060.30      2021.31 o
  -4  14   1      62186.63      60929.42      1346.69 o
  -3  14   1       4964.60       5005.19       382.18 o
  -2  14   1      18754.77      18199.13       624.00 o
  -1  14   1      39580.37      37915.68       897.17 o
   0  14   1      17997.17      19256.10       622.46 o
   1  14   1     159682.83     158585.77      2441.04 o
   2  14   1      14441.57      15054.11       572.82 o
   3  14   1      44144.04      44322.91      1026.74 o
   4  14   1       5333.01       5246.44       375.36 o
   5  14   1       6311.03       6169.06       415.68 o
   6  14   1       3984.95       4545.25       405.54 o
   7  14   1       3266.43       4083.61       394.57 o
   8  14   1      18216.97      18901.43       678.21 o
   9  14   1      33044.01      32968.82      1034.68 o
  10  14   1       3990.17       3914.10       468.53 o
  11  14   1      65829.58      61780.00      1851.56 o
  12  14   1      26372.95      24090.62      1194.58 o
  13  14   1      33785.41      33289.43      1396.11 o
  14  14   1       5289.39       5140.29       696.24 o
  15  14   1      48845.32      47892.53      2048.57 o
  16  14   1       4476.67       4728.06       854.06 o
  17  14   1       8445.37       9576.37      1093.30 o
  18  14   1      20879.96      20276.03      1513.97 o
  19  14   1      23275.60      22851.31      1620.81 o
  20  14   1       2750.41       1768.05      1318.25 o
 -20  15   1       4289.67       7066.40      1914.11 o
 -19  15   1       2986.22       4242.09       926.30 o
 -18  15   1       8221.66       9192.85      1122.81 o
 -17  15   1       5518.50       6384.50      1009.05 o
 -16  15   1        150.91        641.38       582.67 o
 -15  15   1       3406.67       3543.85       777.27 o
 -14  15   1       6232.91       6121.75       783.36 o
 -13  15   1        388.06       1077.75       516.35 o
 -12  15   1      20759.97      20566.26      1137.55 o
 -11  15   1      12763.97      12603.00       874.35 o
 -10  15   1       7142.73       7716.83       686.61 o
  -9  15   1      24182.51      23979.39      1090.49 o
  -8  15   1      29407.04      29575.70       964.78 o
  -7  15   1       8569.11       8965.25       578.85 o
  -6  15   1      55380.66      52308.18      1330.82 o
  -5  15   1      46821.35      44692.67      1057.10 o
  -4  15   1      70193.11      69056.49      1372.77 o
  -3  15   1      35833.77      34674.18       888.68 o
  -2  15   1      67822.00      66043.99      1308.25 o
  -1  15   1      31127.80      31155.57       835.14 o
   0  15   1      30146.43      29461.03       809.07 o
   1  15   1     101286.62      98955.48      1808.81 o
   2  15   1      32292.01      29932.74       843.77 o
   3  15   1      11663.53      12201.59       579.10 o
   4  15   1      19108.50      18509.88       664.57 o
   5  15   1       2334.66       2471.11       306.77 o
   6  15   1       1363.39       1479.14       320.28 o
   7  15   1      36709.22      35301.08       961.98 o
   8  15   1      34827.63      35581.26      1082.65 o
   9  15   1       3029.20       3563.94       576.09 o
  10  15   1      24871.28      25344.70      1149.92 o
  11  15   1       7775.19       8578.42       833.48 o
  12  15   1       4299.13       4061.21       632.68 o
  13  15   1       8948.53       7866.41       800.52 o
  14  15   1       7264.30       7322.01       805.67 o
  15  15   1         60.21         48.61       518.43 o
  16  15   1       6321.27       7701.00      1016.09 o
  17  15   1       1867.34       2386.38       702.38 o
  18  15   1      13555.03      13993.27      1287.07 o
  19  15   1       3663.70       6047.36       974.21 o
  20  15   1        588.67        772.02      1088.91 o
 -19  16   1       1338.98       1385.70       756.73 o
 -18  16   1       4174.27       5855.29       926.96 o
 -17  16   1      15192.73      14801.57      1356.37 o
 -16  16   1       6686.93       5859.61       885.73 o
 -15  16   1      12736.12      12555.99      1035.71 o
 -14  16   1      15772.45      15649.77      1088.11 o
 -13  16   1       9185.84       9812.56       878.12 o
 -12  16   1        867.19        851.97       560.57 o
 -11  16   1      20836.05      20659.30      1111.65 o
 -10  16   1      24799.41      21753.02      1074.20 o
  -9  16   1      11318.60      10292.96       786.72 o
  -8  16   1       9487.27       9606.59       628.40 o
  -7  16   1      44806.93      42600.70      1216.26 o
  -6  16   1      36038.83      35190.81      1142.62 o
  -5  16   1      78303.47      77418.80      1824.24 o
  -4  16   1      93339.61      89090.23      1862.08 o
  -3  16   1      16852.13      15717.49       736.58 o
  -2  16   1     177115.09     173883.42      2927.83 o
  -1  16   1      22328.30      21339.32       701.45 o
   0  16   1       1295.87       1566.92       301.70 o
   1  16   1       5304.99       5560.91       404.92 o
   2  16   1       3364.07       3614.75       352.44 o
   3  16   1      49491.09      47658.63      1110.12 o
   4  16   1      23657.42      22591.13       741.62 o
   5  16   1      12451.60      11125.11       546.37 o
   6  16   1      15959.41      16913.33       764.80 o
   7  16   1      49365.12      45815.49      1317.96 o
   8  16   1      46438.33      44820.64      1258.41 o
   9  16   1       7431.96       6811.71       634.90 o
  10  16   1      44683.26      41890.35      1501.12 o
  11  16   1      80559.55      75736.07      2131.32 o
  12  16   1      15384.82      16098.39      1028.72 o
  13  16   1      15308.27      16534.41      1089.30 o
  14  16   1      20511.67      20735.99      1218.54 o
  15  16   1      17598.57      19399.58      1367.36 o
  16  16   1       4013.74       4181.86       801.85 o
  17  16   1       5437.50       6982.41      1033.74 o
  18  16   1       4482.81       5239.14       941.02 o
  19  16   1      10895.47      12623.79      1291.44 o
 -19  17   1      15602.76      16498.01      2521.97 o
 -18  17   1       9406.56       9825.18      1160.13 o
 -17  17   1      18673.71      19729.48      1431.75 o
 -16  17   1      16561.22      18143.52      1376.80 o
 -15  17   1        992.37       1642.15       560.47 o
 -14  17   1      16234.42      15890.93      1094.30 o
 -13  17   1      17732.56      18525.18      1145.26 o
 -12  17   1       1221.88        793.24       485.48 o
 -11  17   1      13393.07      12594.84       934.91 o
 -10  17   1      36748.11      33889.86      1374.35 o
  -9  17   1       2694.90       2911.81       518.13 o
  -8  17   1      18871.20      17055.12       823.29 o
  -7  17   1       9613.19       9311.23       629.45 o
  -6  17   1        292.81        722.32       335.86 o
  -5  17   1       7995.08       7878.99       537.99 o
  -4  17   1      29002.86      29674.18       983.51 o
  -3  17   1      29373.09      27458.48       925.47 o
  -2  17   1      17703.91      18336.40       788.93 o
  -1  17   1       3010.77       3627.68       358.91 o
   0  17   1       2280.27       2782.99       335.68 o
   1  17   1       9570.37       8972.32       496.32 o
   2  17   1     271022.12     272532.75      4379.49 o
   3  17   1       4738.97       5278.38       409.49 o
   4  17   1      33073.15      30084.01       986.92 o
   5  17   1      42021.47      40347.67      1278.12 o
   6  17   1      76851.62      72743.11      1689.07 o
   7  17   1        236.96        586.69       306.06 o
   8  17   1       3652.10       3982.38       459.25 o
   9  17   1       3729.17       4028.34       552.91 o
  10  17   1      44275.45      45727.07      1619.86 o
  11  17   1      35665.45      34466.88      1440.63 o
  12  17   1      12474.07      12257.65       949.68 o
  13  17   1       9928.62       9288.38       891.51 o
  14  17   1      23383.28      22415.89      1265.63 o
  15  17   1       5143.10       5401.67       800.68 o
  16  17   1      25650.63      26934.19      1652.42 o
  17  17   1       2396.79       3247.91       782.19 o
  18  17   1       4776.75       7257.32       992.99 o
  19  17   1       1733.88       2846.55       882.91 o
 -18  18   1       2658.77       4141.13       824.81 o
 -17  18   1       9881.30      10288.36      1272.62 o
 -16  18   1       6096.42       7588.98      1054.55 o
 -15  18   1       9472.11       8875.47       897.16 o
 -14  18   1      26381.26      24668.44      1354.31 o
 -13  18   1       6535.53       6072.40       801.54 o
 -12  18   1       1893.01       2298.69       602.61 o
 -11  18   1      10762.07      10837.51       888.02 o
 -10  18   1       1200.79       1786.67       544.46 o
  -9  18   1       4334.21       3963.82       614.40 o
  -8  18   1       6879.69       6230.50       559.97 o
  -7  18   1      10108.26       9724.85       629.28 o
  -6  18   1      33811.06      32566.29      1089.01 o
  -5  18   1      42398.02      39882.37      1202.85 o
  -4  18   1      32655.53      30705.76      1030.58 o
  -3  18   1      14924.98      15404.28       739.68 o
  -2  18   1      12582.61      12352.88       684.11 o
  -1  18   1      15131.32      13739.83       682.36 o
   0  18   1       1583.56       1874.93       393.38 o
   1  18   1      16316.03      16216.17       677.11 o
   2  18   1      41078.78      40288.99      1157.31 o
   3  18   1      84693.56      81300.32      1800.81 o
   4  18   1       6381.23       6405.32       508.86 o
   5  18   1      15728.36      14262.43       729.78 o
   6  18   1       1699.13       1909.60       381.45 o
   7  18   1      27325.73      26460.32       988.37 o
   8  18   1      27119.06      27951.89      1202.67 o
   9  18   1      27388.51      25482.07      1194.61 o
  10  18   1      79862.38      77183.08      2298.30 o
  11  18   1      24752.26      23071.97      1217.44 o
  12  18   1       6596.95       6139.72       753.41 o
  13  18   1       8099.54       7633.03       826.68 o
  14  18   1       9316.90       9462.90       930.74 o
  15  18   1      21118.17      21923.20      1279.94 o
  16  18   1       1318.39        939.62       767.61 o
  17  18   1        639.90       1074.44       641.35 o
  18  18   1      12813.96      14667.51      1350.28 o
 -18  19   1       3708.13       3409.00      1001.58 o
 -17  19   1       6113.76       5402.27       906.38 o
 -16  19   1      12382.20      13330.01      1167.96 o
 -15  19   1      10703.22      10866.77       952.50 o
 -14  19   1       1976.35       2953.10       781.63 o
 -13  19   1      16995.15      16913.39      1135.80 o
 -12  19   1       7521.62       7968.50       831.34 o
 -11  19   1      22908.24      22385.24      1231.36 o
 -10  19   1      15002.23      16299.20      1036.95 o
  -9  19   1      70995.65      67251.24      2025.65 o
  -8  19   1       7438.24       8609.10       776.40 o
  -7  19   1      25735.90      24719.25       989.98 o
  -6  19   1       6339.88       5758.07       527.68 o
  -5  19   1      58319.75      56075.68      1628.93 o
  -4  19   1      10279.58      10721.21       648.49 o
  -3  19   1      21365.34      19819.58       862.12 o
  -2  19   1      37900.54      34945.59      1108.41 o
  -1  19   1       9680.05       8770.10       597.01 o
   0  19   1      13328.68      13720.31       797.21 o
   1  19   1       6508.77       7106.90       597.72 o
   2  19   1      11164.41      11490.50       700.35 o
   3  19   1       2869.06       3416.50       401.83 o
   4  19   1      54703.49      51423.63      1387.66 o
   5  19   1       4786.43       5383.42       537.13 o
   6  19   1      38020.45      38268.96      1204.48 o
   7  19   1      43723.53      42479.93      1295.09 o
   8  19   1       1680.36       2683.03       545.62 o
   9  19   1       2139.94       2411.64       596.32 o
  10  19   1      17369.11      16886.91      1066.32 o
  11  19   1       4701.06       5300.71       713.56 o
  12  19   1       1096.80       1508.14       607.05 o
  13  19   1       8919.30       7551.83       878.12 o
  14  19   1       7157.59       7386.77       890.68 o
  15  19   1       3643.45       4027.14       722.58 o
  16  19   1        888.11       1737.46       697.87 o
  17  19   1       5055.84       6281.18       994.34 o
  18  19   1       2816.26       1050.12      1359.92 o
 -17  20   1       3742.23       6625.33      1024.27 o
 -16  20   1       2572.16       1600.73       978.58 o
 -15  20   1       4757.24       4594.64       702.34 o
 -14  20   1      13051.39      15317.66      1105.91 o
 -13  20   1       3699.64       3894.49       713.56 o
 -12  20   1      15892.28      14535.69      1060.93 o
 -11  20   1       4608.62       4373.08       731.55 o
 -10  20   1        771.92        813.78       522.66 o
  -9  20   1      18170.69      16582.45      1051.69 o
  -8  20   1      28938.58      27542.79      1268.92 o
  -7  20   1       5036.04       5683.96       545.55 o
  -6  20   1      24275.33      24127.71       993.76 o
  -5  20   1      27702.63      26896.99      1050.16 o
  -4  20   1      33456.76      32552.46      1132.38 o
  -3  20   1      11652.67      11636.94       711.42 o
  -2  20   1       7265.93       7382.67       672.93 o
  -1  20   1      63225.79      63392.57      1804.32 o
   0  20   1        152.19        442.74       366.44 o
   1  20   1      13495.35      14273.99       847.73 o
   2  20   1      21463.06      20104.96       962.72 o
   3  20   1     146047.05     143795.94      3096.22 o
   4  20   1      31339.56      31246.98      1208.86 o
   5  20   1      21570.76      21561.38       937.45 o
   6  20   1      26500.34      25771.92      1026.26 o
   7  20   1      47733.04      45473.12      1363.90 o
   8  20   1       5739.14       7469.90       742.17 o
   9  20   1        222.54        457.25       455.97 o
  10  20   1      14939.84      16078.32      1060.79 o
  11  20   1       6867.95       7460.57       810.42 o
  12  20   1      17049.58      16255.82      1114.95 o
  13  20   1       9922.27       8966.65       908.91 o
  14  20   1       3790.99       3983.48       707.52 o
  15  20   1       5181.90       4157.45       746.87 o
  16  20   1       3427.67       4581.62       833.02 o
  17  20   1      13218.46      15832.56      1386.21 o
 -17  21   1       1173.56       3184.67      1556.84 o
 -16  21   1       5183.17       7972.52      1046.71 o
 -15  21   1          5.33          0.00       414.70 o
 -14  21   1       5522.46       6155.68       807.08 o
 -13  21   1        378.82        827.77       566.13 o
 -12  21   1      36612.64      36555.39      1596.38 o
 -11  21   1       3510.21       3800.28       783.30 o
 -10  21   1       5288.19       4888.81       703.00 o
  -9  21   1       6924.54       6568.96       796.38 o
  -8  21   1        752.08        982.74       493.44 o
  -7  21   1      51877.02      46233.43      1413.22 o
  -6  21   1       2389.40       3225.30       474.70 o
  -5  21   1     101832.02      96726.02      2179.56 o
  -4  21   1      73372.71      70663.53      1966.32 o
  -3  21   1       5813.94       5521.20       615.06 o
  -2  21   1      17594.82      17616.03       955.35 o
  -1  21   1      67200.80      65785.55      1865.25 o
   0  21   1      10307.00      10748.08       785.44 o
   1  21   1       1781.18       2177.21       494.49 o
   2  21   1      17389.02      19019.39       993.58 o
   3  21   1       3247.87       3198.48       500.05 o
   4  21   1      38397.89      37242.16      1361.57 o
   5  21   1      18164.66      18002.64       965.11 o
   6  21   1       1719.64       2296.82       525.95 o
   7  21   1      20536.98      20214.77      1035.44 o
   8  21   1       1915.86       1590.38       528.57 o
   9  21   1       1315.62       1611.65       541.57 o
  10  21   1       2185.32       2900.49       639.43 o
  11  21   1       2930.29       2931.92       653.79 o
  12  21   1      15575.10      15922.28      1133.39 o
  13  21   1      27590.95      26610.04      1416.76 o
  14  21   1        582.64        538.61       522.56 o
  15  21   1       9422.16      10855.42       956.50 o
  16  21   1       2084.87       1877.09       742.67 o
 -16  22   1       6955.88       8738.53      1284.39 o
 -15  22   1       1280.89        147.64       550.72 o
 -14  22   1        561.83        282.19       516.97 o
 -13  22   1       1547.82       1411.25       500.19 o
 -12  22   1      10725.74      11186.09       960.38 o
 -11  22   1      29401.31      28390.16      1450.96 o
 -10  22   1      33531.66      31301.74      1478.88 o
  -9  22   1       8553.27       9328.07       863.51 o
  -8  22   1      22105.43      21913.44      1219.08 o
  -7  22   1       2158.46       2031.67       480.05 o
  -6  22   1      14701.35      15119.64       951.01 o
  -5  22   1      28029.87      28122.21      1229.16 o
  -4  22   1      15190.90      16231.92       945.61 o
  -3  22   1      32250.29      33426.21      1301.19 o
  -2  22   1       9814.75      10538.50       762.77 o
  -1  22   1       1080.91       2553.70       493.02 o
   0  22   1      10368.05      10816.38       817.61 o
   1  22   1       8309.25       9482.09       752.11 o
   2  22   1       7578.57       8065.52       738.12 o
   3  22   1        577.68       1487.24       441.71 o
   4  22   1       7459.85       8632.33       744.09 o
   5  22   1      16064.88      16314.26       936.05 o
   6  22   1       8716.21       9750.26       789.50 o
   7  22   1      14092.14      15101.08      1142.71 o
   8  22   1       8462.22       9771.50       933.72 o
   9  22   1      19526.23      21491.31      1379.43 o
  10  22   1      15060.59      16391.13      1274.12 o
  11  22   1      16137.60      15565.34      1091.64 o
  12  22   1      13400.57      15505.96      1127.71 o
  13  22   1       5364.02       5060.92       745.39 o
  14  22   1      16809.92      17652.81      1346.34 o
  15  22   1       3012.60       4612.31       932.72 o
  16  22   1       4736.00       6342.33      2067.95 o
 -15  23   1      20602.57      22070.83      1385.42 o
 -14  23   1       1444.14       2160.79       660.38 o
 -13  23   1        307.34       1162.28       501.77 o
 -12  23   1       4485.07       5941.83       779.03 o
 -11  23   1      25677.56      24439.39      1342.42 o
 -10  23   1       7543.80       7768.89       982.22 o
  -9  23   1      26071.74      26881.07      1558.59 o
  -8  23   1      24113.43      23683.57      1447.76 o
  -7  23   1      14523.89      14845.49      1107.84 o
  -6  23   1       1774.45       2123.23       502.22 o
  -5  23   1       3128.12       3466.57       564.69 o
  -4  23   1         97.40        182.85       350.82 o
  -3  23   1       4829.20       5783.56       655.89 o
  -2  23   1       8712.97      10384.69       818.53 o
  -1  23   1       9514.55       9945.05       820.31 o
   0  23   1      30472.23      28621.63      1285.75 o
   1  23   1       7294.13       8894.22       774.66 o
   2  23   1      10554.79      10860.16       831.94 o
   3  23   1      12194.18      11344.53       845.73 o
   4  23   1       4326.61       5771.17       704.88 o
   5  23   1       2248.87       2230.51       538.01 o
   6  23   1      12579.22      14293.33       938.44 o
   7  23   1       4672.09       4802.29       755.67 o
   8  23   1      33422.43      34997.27      1690.68 o
   9  23   1      12253.97      11955.71      1114.31 o
  10  23   1      19782.88      22932.09      1806.19 o
  11  23   1       3551.47       4061.52      1018.21 o
  12  23   1       8528.39       7903.12      1115.22 o
  13  23   1       9165.39       9634.88      1276.97 o
  14  23   1      15405.74      16240.31      1672.04 o
  15  23   1       2345.89       3608.05       939.45 o
 -14  24   1        846.99         -4.82       981.02 o
 -13  24   1       8955.54       5997.48      1220.18 o
 -12  24   1       5674.55       4635.34       888.65 o
 -11  24   1       6186.19       6917.34       927.11 o
 -10  24   1       1097.71       1483.02       637.91 o
  -9  24   1       2956.11       4184.57       766.71 o
  -8  24   1       8701.11       7350.69      1005.51 o
  -7  24   1      28780.05      29062.04      1562.52 o
  -6  24   1      16061.41      16791.30      1029.74 o
  -5  24   1      24611.32      25669.91      1239.94 o
  -4  24   1       2106.99       2157.96       500.26 o
  -3  24   1       9061.58      11626.36       888.17 o
  -2  24   1      12077.18      13327.06       911.23 o
  -1  24   1      11497.00      11603.76       873.74 o
   0  24   1      20295.94      21672.88      1169.24 o
   1  24   1       8903.42       9830.01       836.35 o
   2  24   1      17239.56      20139.20      1112.35 o
   3  24   1       7433.36       9511.92       806.48 o
   4  24   1       6885.74       9364.98       940.01 o
   5  24   1         74.67       1100.76       779.95 o
   6  24   1      19961.18      23002.58      1417.31 o
   7  24   1      11845.49      10923.72      1301.38 o
   8  24   1       4732.77       5079.79      1049.96 o
   9  24   1       2216.02       3060.98       966.62 o
  10  24   1      14219.02      13765.05      1469.11 o
  11  24   1         51.18        481.23       601.71 o
  12  24   1      11838.91      11157.71      1407.55 o
  13  24   1        628.38       1092.41       883.70 o
  14  24   1      16492.23      18185.29      1838.22 o
 -12  25   1      10693.80      14826.08      2494.64 o
 -11  25   1       2484.11       1156.81      1286.81 o
 -10  25   1       7215.96       5513.97      1607.76 o
  -9  25   1      24308.81      26649.53      3068.16 o
  -8  25   1      12954.02      11229.66      1453.28 o
  -7  25   1         35.95       2580.38       910.35 o
  -6  25   1        319.65        144.00       646.88 o
  -5  25   1      35492.87      39499.16      1857.23 o
  -4  25   1       7785.91       8209.78       971.27 o
  -3  25   1       1399.72       3146.30       756.20 o
  -2  25   1       2444.09       2695.74       698.35 o
  -1  25   1       2024.38        953.33       586.82 o
   0  25   1      23026.40      24614.30      1495.52 o
   1  25   1       6196.21       7332.89       982.21 o
   2  25   1      51945.33      54909.16      2179.89 o
   3  25   1        453.88       1304.95       631.59 o
   4  25   1       3023.49       4563.17       747.29 o
   5  25   1      43016.96      46429.20      2000.25 o
   6  25   1      71638.87      75739.14      3283.41 o
   7  25   1      18599.59      17255.09      1632.82 o
   8  25   1       2541.29       3222.68      1007.23 o
   9  25   1       4700.71       6200.81      1179.25 o
  10  25   1      13224.45      16697.14      1605.05 o
  11  25   1       3181.70       2813.54       868.27 o
  12  25   1       3546.29       4026.78      1107.71 o
  13  25   1       3973.52       4581.97      1458.11 o
 -10  26   1        558.62       -666.89      1225.87 o
  -9  26   1      13361.58      17764.39      2658.25 o
  -8  26   1      19435.34      24276.52      2968.21 o
  -7  26   1      25709.73      26026.17      3072.92 o
  -6  26   1       2403.62        740.05      1160.15 o
  -5  26   1       7559.25       8911.47      1390.47 o
  -4  26   1      33633.01      37119.52      2406.43 o
  -3  26   1      16130.77      16242.00      1676.64 o
  -2  26   1       6793.39       7912.14      1014.49 o
  -1  26   1       4471.43       5756.18       931.02 o
   0  26   1      20261.41      23735.14      1533.79 o
   1  26   1       6658.47       6228.74       937.01 o
   2  26   1       6408.00       7931.74       976.04 o
   3  26   1      65662.39      63082.79      2438.00 o
   4  26   1       9300.39       8819.02      1058.46 o
   5  26   1       3989.81       5350.18       987.00 o
   6  26   1      12867.33      11658.20      1464.30 o
   7  26   1       5376.47       6420.66      1238.47 o
   8  26   1       2022.85       1864.78       780.55 o
   9  26   1       3463.92       3347.12      1058.76 o
  10  26   1      56685.43      63293.09      3070.08 o
  11  26   1       4331.73       3582.88      1471.15 o
  12  26   1       3764.82        825.29      1263.65 o
  -8  27   1        327.09        -90.43      1424.96 o
  -7  27   1       9246.82      11303.77      2182.49 o
  -6  27   1       9151.00       8481.48      2091.42 o
  -5  27   1      14370.98      13781.28      1668.03 o
  -4  27   1       6178.09       4946.77      1258.03 o
  -3  27   1       4826.89       5214.74      1281.71 o
  -2  27   1      10862.19      13622.07      1639.90 o
  -1  27   1       3454.44       4587.81      1230.99 o
   0  27   1        345.82       -618.09       776.57 o
   1  27   1      14277.49      14709.13      1749.27 o
   2  27   1       7140.32       8220.38      1442.05 o
   3  27   1       2948.06       4091.86      1266.26 o
   4  27   1       2892.48       2405.25      1068.03 o
   5  27   1      10002.25      10456.92      1525.11 o
   6  27   1       2834.14       1293.42      1523.89 o
   7  27   1       3870.10       4617.71      1529.48 o
   8  27   1      15250.41      14163.63      2587.91 o
  -5  28   1       2107.70       3699.42       975.50 o
  -4  28   1       1053.42       1339.33       819.06 o
  -3  28   1      19914.54      20832.40      2012.30 o
  -2  28   1      10350.95       8987.15      1483.56 o
  -1  28   1      28230.03      28565.30      2276.27 o
   0  28   1       3065.61       3683.78      1222.47 o
   1  28   1       4721.37       3443.44      1150.06 o
   2  28   1      10815.50      12096.62      1735.96 o
   3  28   1       6048.38       5129.72      1330.55 o
   4  28   1       4871.36       4667.63      1277.68 o
   5  28   1       8445.59       9880.92      2103.04 o
  -4  29   1       3277.09       4661.90      1662.27 o
  -3  29   1       6482.81      12145.74      2058.56 o
  -2  29   1       3401.06       4353.85      1084.57 o
  -1  29   1       1476.04       1339.29       975.30 o
   0  29   1       9227.43       8742.78      1417.38 o
   1  29   1      16842.43      16863.68      1792.05 o
   2  29   1       1915.97       2185.70      1086.47 o
   3  29   1       4025.87       4477.90      1524.16 o
   4  29   1      17029.12      21173.62      2610.07 o
  -4  30   1      21989.50      25025.96      2839.10 o
   4  30   1      18443.74      18833.59      2517.52 o
 -23   0   2       2053.47       1678.75      1177.18 o
 -22   0   2       5511.22       4323.98      1355.82 o
 -21   0   2       3466.74       3859.06      1225.28 o
 -20   0   2      18061.87      18363.16      1754.33 o
 -19   0   2       3156.92       3197.18       913.81 o
 -18   0   2       5541.65       6195.10      1117.64 o
 -17   0   2      28353.68      27597.41      1896.32 o
 -16   0   2     103786.92      94909.94      3529.26 o
 -15   0   2      87162.54      84459.55      3199.47 o
 -14   0   2      12846.60      11994.00      1142.83 o
 -13   0   2       4253.63       4516.36       767.23 o
 -12   0   2       8769.57       8327.32       900.07 o
 -11   0   2       2804.70       3742.25       377.89 o
 -10   0   2      15144.50      14849.92       684.78 o
  -9   0   2      43614.75      42172.52      1177.18 o
  -8   0   2     232539.80     251411.27      4722.48 o
  -7   0   2       4848.45       4704.15       334.38 o
  -6   0   2     136074.08     145863.17      2842.19 o
  -5   0   2      42136.77      46714.07      1106.19 o
  -4   0   2     170921.58     178916.00      3815.54 o
  -3   0   2       3116.56       3004.79       151.16 o
  -2   0   2       9606.40       8755.59       313.76 o
  -1   0   2       5668.04       5675.22       114.51 o
   1   0   2        387.66        400.79        66.42 o
   2   0   2     165304.16     169161.84      2981.90 o
   3   0   2      12888.03      12571.14       306.89 o
   4   0   2      88194.18      90743.97      1777.23 o
   5   0   2       6431.73       6275.26       309.18 o
   6   0   2    1437701.25    1593103.88     32933.68 o
   7   0   2      23947.18      23832.25       714.56 o
   8   0   2     117366.63     127916.89      2592.55 o
   9   0   2         52.08        650.43       387.05 o
  10   0   2      89048.23      84956.53      2688.74 o
  11   0   2       9229.14       9591.53       900.07 o
  12   0   2        125.41        -75.58       409.95 o
  13   0   2       2825.41       2899.45       673.33 o
  14   0   2       3175.86       3973.57       790.13 o
  15   0   2       1426.54       2629.20       739.75 o
  16   0   2          3.48        341.25       577.14 o
  17   0   2       4059.27       3900.28       890.90 o
  18   0   2      24703.01      22781.04      1745.16 o
  19   0   2       1138.88        352.70       744.33 o
  20   0   2      46493.52      43029.06      2530.72 o
  21   0   2       4077.41       3488.04      1122.22 o
  22   0   2       5764.42       8540.31      1461.17 o
 -23   1   2       1852.06       2330.32       893.25 o
 -22   1   2       2231.54       1411.55       919.98 o
 -21   1   2       6276.80       9202.28      1017.08 o
 -20   1   2        153.67        551.60       599.78 o
 -19   1   2      33069.50      33835.98      1569.66 o
 -18   1   2      28519.98      29063.71      1399.32 o
 -17   1   2      20195.33      19446.45      1155.55 o
 -16   1   2      12689.15      12969.11       930.62 o
 -15   1   2        882.86        792.29       449.97 o
 -14   1   2      37994.58      36660.70      1351.68 o
 -13   1   2     123218.41     120418.30      2689.11 o
 -12   1   2      44593.20      40787.96      1329.24 o
 -11   1   2       8555.00       9032.82       389.68 o
 -10   1   2      22260.08      23668.95       598.44 o
  -9   1   2      75853.84      82595.05      1393.67 o
  -8   1   2      34642.90      36636.05       731.35 o
  -7   1   2     139720.61     145347.42      2042.00 o
  -6   1   2     155316.78     168591.30      2279.00 o
  -5   1   2      41209.47      41508.25       740.33 o
  -4   1   2      56896.36      58522.01       900.19 o
  -3   1   2       2206.39       2315.89       154.56 o
  -2   1   2      18492.62      20804.67       369.90 o
  -1   1   2       2129.87       2147.39        99.94 o
   0   1   2       5240.30       5664.27       121.09 o
   1   1   2     322524.66     350129.94      4938.14 o
   2   1   2      81095.36      86548.25      1276.10 o
   3   1   2      40660.73      35945.17       569.67 o
   4   1   2      40524.59      43205.43       789.11 o
   5   1   2     908038.38     937220.31     13813.25 o
   6   1   2      17629.16      18474.07       507.80 o
   7   1   2     267633.12     289340.72      4133.05 o
   8   1   2     413954.59     456685.34      6346.19 o
   9   1   2     280117.75     299082.59      4376.09 o
  10   1   2      15335.66      15485.34       562.85 o
  11   1   2      35156.21      35036.69       911.21 o
  12   1   2     109013.21     104486.64      2739.91 o
  13   1   2       1918.39       2077.14       435.91 o
  14   1   2      51275.11      45862.12      1494.83 o
  15   1   2      23798.99      24244.94      1128.82 o
  16   1   2      19984.15      20588.39      1094.88 o
  17   1   2      40849.99      39134.42      1519.69 o
  18   1   2      13550.09      14262.39      1054.04 o
  19   1   2        638.58        547.34       497.61 o
  20   1   2      13089.77      13446.95      1111.13 o
  21   1   2       1568.95       1993.10       712.77 o
  22   1   2       9294.52       9308.39      1078.31 o
  23   1   2       9978.03       9835.27      2107.39 o
 -23   2   2      12828.56      14356.92      1563.11 o
 -22   2   2       1038.41       1893.26       790.27 o
 -21   2   2      31028.88      32764.15      1685.66 o
 -20   2   2       6227.34       8716.47      1007.99 o
 -19   2   2      23816.87      25173.25      1372.83 o
 -18   2   2      15203.12      12691.03      1017.15 o
 -17   2   2      17269.29      17160.63      1063.53 o
 -16   2   2       3767.59       3147.79       598.59 o
 -15   2   2      28684.99      27251.75      1195.12 o
 -14   2   2      18259.20      16053.32       924.10 o
 -13   2   2      66598.02      64003.62      1784.83 o
 -12   2   2      17217.71      18088.71       709.13 o
 -11   2   2      13605.34      13156.71       587.39 o
 -10   2   2      51961.92      51068.39      1178.66 o
  -9   2   2     327733.91     348983.91      5059.53 o
  -8   2   2      10446.49      11295.56       394.98 o
  -7   2   2      32310.65      34688.60       819.21 o
  -6   2   2      24136.11      24061.24       532.47 o
  -5   2   2      23954.30      24267.16       505.80 o
  -4   2   2       2857.88       2708.04       187.38 o
  -3   2   2       5230.61       4952.56       202.75 o
  -2   2   2     251676.70     261792.16      3411.01 o
  -1   2   2     189948.20     196794.31      2971.70 o
   0   2   2        294.48        373.57        45.80 o
   1   2   2       1722.23       1695.79       110.35 o
   2   2   2       4394.23       4260.93       157.71 o
   3   2   2      57001.39      61641.59       896.22 o
   4   2   2      52895.30      52280.90       923.43 o
   5   2   2      44020.33      41695.46       840.76 o
   6   2   2        733.86        772.54       154.07 o
   7   2   2       3144.41       3498.71       272.66 o
   8   2   2       1789.54       1571.31       216.19 o
   9   2   2      60120.21      58564.18      1221.51 o
  10   2   2      22282.71      22634.04       783.47 o
  11   2   2      15978.99      16524.28       635.29 o
  12   2   2      32813.99      30643.66      1109.42 o
  13   2   2      54119.88      53042.22      1580.88 o
  14   2   2      21990.39      21441.13      1052.59 o
  15   2   2       2791.35       2117.60       518.09 o
  16   2   2       5087.04       5429.55       687.52 o
  17   2   2       9456.66       8465.73       792.10 o
  18   2   2       3461.99       3461.69       633.10 o
  19   2   2      18386.51      17262.29      1163.32 o
  20   2   2      14939.34      14983.51      1171.13 o
  21   2   2      12321.15      12817.07      1158.73 o
  22   2   2       5005.29       5422.56       959.73 o
  23   2   2       3441.25       3865.49      1478.12 o
 -23   3   2       2803.93       2684.43      1264.07 o
 -22   3   2       6783.87       8322.32      1064.59 o
 -21   3   2       1904.67       2258.02       722.47 o
 -20   3   2      25051.06      25665.99      1452.97 o
 -19   3   2       2901.30       2328.14       694.15 o
 -18   3   2      37263.91      34814.93      1496.91 o
 -17   3   2       2719.38       3894.61       654.79 o
 -16   3   2      19430.63      19650.32      1110.33 o
 -15   3   2      19046.01      18157.72      1044.66 o
 -14   3   2      19378.49      18896.81       975.89 o
 -13   3   2      47781.79      45177.71      1457.94 o
 -12   3   2     241446.86     250678.81      3983.81 o
 -11   3   2      20362.98      20061.49       746.36 o
 -10   3   2       7956.79       7614.44       481.80 o
  -9   3   2       4225.29       4470.68       356.61 o
  -8   3   2      78268.66      83969.18      1344.20 o
  -7   3   2       2142.73       1866.25       163.82 o
  -6   3   2      25890.16      25831.57       563.79 o
  -5   3   2       5938.31       5511.18       252.99 o
  -4   3   2     447754.19     470986.69      6316.69 o
  -3   3   2     420325.19     476314.56      5800.30 o
  -2   3   2      12318.58      12343.09       257.01 o
  -1   3   2      30414.52      29101.23       526.05 o
   0   3   2      93526.52      87914.60      1350.23 o
   1   3   2       1022.23       1361.17       102.36 o
   2   3   2      13295.85      13322.29       335.10 o
   3   3   2     241482.61     252629.56      3467.38 o
   4   3   2      64337.72      63572.14       966.07 o
   5   3   2     220052.50     241326.77      3453.88 o
   6   3   2      24839.14      24742.39       638.47 o
   7   3   2      66872.45      64047.62      1240.30 o
   8   3   2      34843.08      36154.05       882.49 o
   9   3   2     171951.17     176274.20      2824.13 o
  10   3   2      20082.14      19084.03       680.99 o
  11   3   2      15839.27      15236.18       642.74 o
  12   3   2       8294.24       7519.80       610.70 o
  13   3   2      10438.76       9830.98       703.99 o
  14   3   2      86422.53      80412.18      2109.18 o
  15   3   2       4952.15       5338.66       631.04 o
  16   3   2        804.31        310.06       398.64 o
  17   3   2      34756.27      34314.09      1454.01 o
  18   3   2      33071.18      31717.76      1457.10 o
  19   3   2       1695.53       1415.35       584.11 o
  20   3   2      20178.21      19812.49      1305.14 o
  21   3   2      15515.26      14254.47      1200.14 o
  22   3   2       9371.36       9202.60      1038.64 o
  23   3   2      15407.72      11923.55      2174.07 o
 -23   4   2       2461.57       2411.10      1298.10 o
 -22   4   2       1852.29       1962.94       713.38 o
 -21   4   2       1230.15       2674.45       818.07 o
 -20   4   2      23103.98      23839.44      1406.08 o
 -19   4   2      11155.74      10607.54       951.46 o
 -18   4   2      19234.92      17403.09      1116.63 o
 -17   4   2       2377.31       2109.62       586.52 o
 -16   4   2       2088.98       2184.40       510.10 o
 -15   4   2       4496.93       4230.48       624.79 o
 -14   4   2      51378.99      48194.02      1563.79 o
 -13   4   2      61514.02      56780.93      1660.49 o
 -12   4   2      12075.27      11246.02       624.13 o
 -11   4   2       1134.92       1460.25       382.65 o
 -10   4   2      68103.11      69052.15      1472.58 o
  -9   4   2      83816.97      85331.59      1642.67 o
  -8   4   2      25484.03      27789.08       636.11 o
  -7   4   2       4073.87       4771.65       239.43 o
  -6   4   2     173475.55     181797.88      2471.84 o
  -5   4   2     296790.28     329660.75      4184.05 o
  -4   4   2      31157.46      28278.96       555.61 o
  -3   4   2      54978.93      57713.10       896.08 o
  -2   4   2     334311.03     350780.56      4857.44 o
  -1   4   2      61815.40      69173.27       976.90 o
   0   4   2      66881.45      77241.80      1076.93 o
   1   4   2      13335.89      14396.19       327.35 o
   2   4   2      33872.62      35131.30       663.17 o
   3   4   2       9998.53      10418.04       297.53 o
   4   4   2      13185.47      12498.34       343.55 o
   5   4   2     803920.19     899374.44     10852.26 o
   6   4   2      73084.14      72961.30      1327.02 o
   7   4   2      21587.37      21064.24       631.31 o
   8   4   2      15142.06      14700.00       563.95 o
   9   4   2       4969.73       4520.07       364.96 o
  10   4   2      41470.20      42253.02      1063.47 o
  11   4   2       3274.85       4736.69       402.23 o
  12   4   2     149243.50     148779.34      2645.81 o
  13   4   2      27921.72      25157.65      1068.59 o
  14   4   2      40070.44      35707.64      1332.53 o
  15   4   2       7751.97       7902.11       680.78 o
  16   4   2       9854.78      10672.17       854.41 o
  17   4   2      28423.46      28558.72      1360.49 o
  18   4   2       3834.37       5366.42       702.49 o
  19   4   2      17503.68      16505.03      1137.72 o
  20   4   2       8186.48       6672.57       894.21 o
  21   4   2       1606.57       2570.42       751.56 o
  22   4   2      12398.51      11367.34      1142.38 o
  23   4   2       9726.97       8402.38      1919.90 o
 -23   5   2        250.92       -266.85      1101.99 o
 -22   5   2       4879.55       4679.87       881.51 o
 -21   5   2       3539.36       3839.06       847.95 o
 -20   5   2       3791.95       4724.21       807.60 o
 -19   5   2      22513.85      22177.89      1272.96 o
 -18   5   2      32085.12      30900.20      1446.57 o
 -17   5   2       6938.68       7566.27       796.57 o
 -16   5   2      11054.82       9854.14       829.34 o
 -15   5   2      24856.56      24182.52      1136.20 o
 -14   5   2       8323.74       7658.51       839.06 o
 -13   5   2      14688.87      14649.36       843.90 o
 -12   5   2      71397.25      70664.15      1606.42 o
 -11   5   2        694.36        676.86       286.54 o
 -10   5   2      18669.27      16621.04       686.38 o
  -9   5   2     336794.59     362080.12      4749.65 o
  -8   5   2      13878.80      14221.62       429.02 o
  -7   5   2      97718.23     101858.29      1568.77 o
  -6   5   2     167235.66     179177.61      2462.81 o
  -5   5   2     234985.41     258110.70      3356.79 o
  -4   5   2     174835.34     195175.30      2690.34 o
  -3   5   2       1562.83       1924.17       156.62 o
  -2   5   2      95309.70     101554.65      1408.62 o
  -1   5   2     128617.52     125615.55      1945.26 o
   0   5   2    1102334.50    1153160.75     15074.98 o
   1   5   2     388673.88     395948.09      5391.27 o
   2   5   2       9844.45       9597.68       282.60 o
   3   5   2     404373.19     445693.62      5490.46 o
   4   5   2      48100.70      53673.71       894.45 o
   5   5   2     102720.59     105575.09      1550.05 o
   6   5   2      11164.92      10617.46       340.38 o
   7   5   2      25263.89      24240.75       694.41 o
   8   5   2       6632.52       6222.64       398.10 o
   9   5   2     194402.58     200892.83      3189.42 o
  10   5   2     104912.94     104114.23      1963.34 o
  11   5   2       6909.15       6790.18       460.49 o
  12   5   2      66702.29      64461.66      1505.49 o
  13   5   2      42297.03      42545.31      1431.50 o
  14   5   2      12987.37      12017.09       822.99 o
  15   5   2      91574.72      91160.84      2362.42 o
  16   5   2      20706.06      18243.36      1061.60 o
  17   5   2       5648.40       5676.85       729.59 o
  18   5   2      18409.15      17379.52      1133.40 o
  19   5   2       8130.94       8267.73       889.38 o
  20   5   2        324.44        935.20       624.29 o
  21   5   2       6506.88       7386.25       952.49 o
  22   5   2       6465.11       6370.66      1089.84 o
  23   5   2      21222.82      21955.13      2632.78 o
 -22   6   2       4131.04       5185.25       952.81 o
 -21   6   2       5868.39       6868.81       931.72 o
 -20   6   2       4545.72       4252.06       815.96 o
 -19   6   2       4932.07       4203.56       718.33 o
 -18   6   2      32059.56      31981.98      1468.35 o
 -17   6   2      15544.12      15795.78      1072.05 o
 -16   6   2       4621.04       4887.22       677.13 o
 -15   6   2      72615.19      68153.16      1969.22 o
 -14   6   2       3576.59       3733.59       515.05 o
 -13   6   2      24268.37      24704.83       942.41 o
 -12   6   2      11622.27      11469.04       624.94 o
 -11   6   2       9616.95       8316.99       524.08 o
 -10   6   2     281035.97     286595.94      4391.34 o
  -9   6   2     580117.56     630111.88      7921.85 o
  -8   6   2     122912.20     127110.83      1932.27 o
  -7   6   2      37131.18      37240.38       811.47 o
  -6   6   2       1084.57       1555.59       199.00 o
  -5   6   2      61002.56      64817.00      1075.16 o
  -4   6   2      57157.79      58599.23       969.60 o
  -3   6   2       5774.99       6208.42       252.41 o
  -2   6   2        406.15        700.53       112.43 o
  -1   6   2      83120.55      89489.81      1286.10 o
   0   6   2      82529.48      93587.49      1327.64 o
   1   6   2      49764.73      53633.08       865.77 o
   2   6   2     152255.39     172728.42      2285.36 o
   3   6   2     111889.77     116334.05      1653.45 o
   4   6   2     159957.98     161190.67      2483.30 o
   5   6   2     107374.16     111271.01      1645.05 o
   6   6   2     173457.44     179631.66      2484.01 o
   7   6   2       4602.73       5544.05       282.74 o
   8   6   2       1789.33       1796.57       292.58 o
   9   6   2     163623.52     163363.38      2726.76 o
  10   6   2      19723.80      18258.97       718.09 o
  11   6   2      17058.16      18059.20       751.09 o
  12   6   2      39361.12      37567.21      1100.43 o
  13   6   2      64188.38      61540.41      1753.09 o
  14   6   2      21210.02      20097.92      1013.98 o
  15   6   2      70968.65      68994.14      1992.92 o
  16   6   2      15762.33      16071.37      1007.43 o
  17   6   2      36064.63      34521.47      1473.20 o
  18   6   2       8501.61       8105.04       841.61 o
  19   6   2      41979.20      39184.77      1677.20 o
  20   6   2       8636.70       8436.39       956.89 o
  21   6   2       4576.07       5153.82       927.54 o
  22   6   2       6849.29       7940.93       967.91 o
  23   6   2       5305.98       6139.56      1664.32 o
 -22   7   2       8522.49      10343.42      1254.39 o
 -21   7   2      11458.47      10098.14      1237.85 o
 -20   7   2       3828.75       3174.24       729.19 o
 -19   7   2      12710.54      15176.91      1088.85 o
 -18   7   2       3099.58       3485.02       610.62 o
 -17   7   2      57878.61      60672.58      1953.65 o
 -16   7   2      24223.18      21127.46      1131.42 o
 -15   7   2       3449.72       3489.62       557.80 o
 -14   7   2      75530.33      71723.26      1979.90 o
 -13   7   2     178713.34     174258.88      3116.24 o
 -12   7   2      49142.78      48155.64      1297.33 o
 -11   7   2      72656.00      70669.73      1571.39 o
 -10   7   2     168709.84     172092.42      2915.08 o
  -9   7   2      35251.62      34258.93       778.36 o
  -8   7   2      32870.82      35038.38       783.72 o
  -7   7   2      30220.97      29127.86       727.56 o
  -6   7   2       5617.09       6202.27       328.33 o
  -5   7   2     149468.66     157453.31      2212.63 o
  -4   7   2      45804.69      48092.25       863.95 o
  -3   7   2      89139.63      96564.20      1432.62 o
  -2   7   2     117761.38     127305.72      1781.19 o
  -1   7   2       4096.39       4713.08       240.27 o
   0   7   2      77187.89      83106.67      1239.00 o
   1   7   2     421063.91     458917.97      5671.87 o
   2   7   2      27957.22      28347.27       594.80 o
   3   7   2      70682.31      78371.05      1219.27 o
   4   7   2     150007.95     157489.69      2193.71 o
   5   7   2      90768.02      92913.93      1443.80 o
   6   7   2      48665.43      48013.78       911.81 o
   7   7   2        751.05       1008.09       179.59 o
   8   7   2      65466.31      66980.88      1195.17 o
   9   7   2      61837.00      59691.77      1399.75 o
  10   7   2      26655.55      27799.37       878.09 o
  11   7   2      23980.90      21432.29       813.31 o
  12   7   2       8919.97       7703.46       527.78 o
  13   7   2      94238.14      92060.35      1986.36 o
  14   7   2      21318.07      20374.29      1041.66 o
  15   7   2      41717.67      42092.80      1527.67 o
  16   7   2      42386.28      41208.93      1565.77 o
  17   7   2       2676.12       2633.82       587.49 o
  18   7   2       4663.76       4738.26       710.30 o
  19   7   2      18291.70      16250.06      1153.35 o
  20   7   2       4664.84       5548.13       839.19 o
  21   7   2       4067.32       3923.44       787.81 o
  22   7   2        913.69       3176.48      1123.71 o
 -21   8   2       2437.72       4269.74      1007.94 o
 -20   8   2        564.84       1437.33       823.05 o
 -19   8   2      27098.80      26951.22      1683.30 o
 -18   8   2       5073.76       5342.11       719.84 o
 -17   8   2        739.34        210.22       424.74 o
 -16   8   2      16847.67      17942.12      1046.19 o
 -15   8   2       1481.21       2008.14       562.07 o
 -14   8   2       8200.36       7661.14       697.09 o
 -13   8   2       3548.08       3570.57       455.25 o
 -12   8   2     121841.22     118705.74      2325.68 o
 -11   8   2      20844.99      19749.76       778.59 o
 -10   8   2      36401.35      37530.52      1059.81 o
  -9   8   2       7876.41       9231.68       412.95 o
  -8   8   2      17571.24      16861.69       534.90 o
  -7   8   2      72959.49      74476.81      1294.37 o
  -6   8   2      62145.39      63308.89      1130.56 o
  -5   8   2      10218.23      10564.62       387.54 o
  -4   8   2      41477.71      42051.43       918.24 o
  -3   8   2       3807.56       3978.96       221.91 o
  -2   8   2       3891.05       4042.11       255.74 o
  -1   8   2     172199.72     184287.11      2482.04 o
   0   8   2     151305.64     159975.56      2188.39 o
   1   8   2      70816.09      78178.75      1223.61 o
   2   8   2      38502.91      40850.03       777.79 o
   3   8   2      92595.45      97161.48      1470.26 o
   4   8   2      15280.70      14874.97       454.01 o
   5   8   2      22626.42      23299.54       606.19 o
   6   8   2      53081.45      52153.20       912.93 o
   7   8   2      48777.07      49046.18       964.02 o
   8   8   2     150838.61     154903.11      2303.54 o
   9   8   2      36993.16      39423.27       876.84 o
  10   8   2      41766.96      37765.36      1062.75 o
  11   8   2      29035.73      27960.30       920.70 o
  12   8   2       1221.53       1198.68       381.97 o
  13   8   2      33759.11      29953.98      1032.35 o
  14   8   2        821.67       1116.01       397.67 o
  15   8   2      37271.81      36428.07      1421.99 o
  16   8   2      29185.88      29763.67      1323.23 o
  17   8   2      43830.55      44459.60      1651.98 o
  18   8   2      15840.02      16283.87      1110.06 o
  19   8   2      29103.56      32712.83      1529.46 o
  20   8   2      20115.72      20140.55      1299.61 o
  21   8   2       4362.06       5295.76       910.67 o
  22   8   2       1485.19        472.97      1254.67 o
 -21   9   2      30779.05      32643.01      1972.30 o
 -20   9   2      12205.79      12096.04      1248.39 o
 -19   9   2      10360.31      12326.34      1254.89 o
 -18   9   2       3758.72       4804.92       868.55 o
 -17   9   2       1058.77        554.27       537.40 o
 -16   9   2        745.61       1202.92       521.94 o
 -15   9   2      19112.33      19324.18      1062.12 o
 -14   9   2       7127.36       8143.28       715.27 o
 -13   9   2       4992.05       5002.46       537.16 o
 -12   9   2      10479.33      11192.96       662.03 o
 -11   9   2      44832.97      44489.50      1233.75 o
 -10   9   2      71522.02      68466.55      1537.16 o
  -9   9   2      11044.04      12320.48       498.54 o
  -8   9   2      32061.24      31574.67       771.56 o
  -7   9   2      11535.41      11324.15       438.27 o
  -6   9   2     107717.43     107744.93      1697.99 o
  -5   9   2     110866.66     112051.64      1587.06 o
  -4   9   2      13412.05      13718.71       445.76 o
  -3   9   2      19018.80      18061.49       478.01 o
  -2   9   2      65162.05      66230.36      1110.28 o
  -1   9   2      23628.33      24564.95       600.57 o
   0   9   2     238316.19     253103.02      3326.29 o
   1   9   2     253822.91     274876.22      3586.53 o
   2   9   2      38289.32      39546.61       782.45 o
   3   9   2      73760.60      76649.83      1256.52 o
   4   9   2     102941.75     104712.89      1627.73 o
   5   9   2     234673.34     244752.03      3313.20 o
   6   9   2       3110.03       3986.58       297.92 o
   7   9   2      10423.63       9422.90       410.30 o
   8   9   2      72510.11      70895.03      1291.12 o
   9   9   2      91889.54      90005.37      1550.21 o
  10   9   2        294.99        205.95       247.76 o
  11   9   2      53119.78      49890.09      1300.13 o
  12   9   2      33720.14      31051.69      1038.96 o
  13   9   2      23529.39      23524.56       955.01 o
  14   9   2       3096.77       3227.12       578.59 o
  15   9   2      43396.14      41477.12      1516.47 o
  16   9   2      33179.74      33038.59      1381.12 o
  17   9   2      28900.69      30346.96      1376.64 o
  18   9   2       1609.16       1954.51       582.50 o
  19   9   2      31014.56      31062.82      1495.41 o
  20   9   2       3069.52       3054.92       751.55 o
  21   9   2       7932.24       6886.25      1026.84 o
 -21  10   2       4029.35       3603.12       882.82 o
 -20  10   2       8058.32       6257.11      1032.88 o
 -19  10   2      32078.88      34075.38      1919.42 o
 -18  10   2       1789.24       3099.02       877.47 o
 -17  10   2      19764.88      18175.02      1365.63 o
 -16  10   2        112.59        429.02       647.05 o
 -15  10   2      14679.64      13119.06       910.85 o
 -14  10   2      22279.65      21033.52       934.62 o
 -13  10   2      28665.49      26645.87      1007.32 o
 -12  10   2      41269.20      41168.11      1210.23 o
 -11  10   2       4560.09       4976.92       498.20 o
 -10  10   2      14045.91      13239.06       636.02 o
  -9  10   2      15681.47      15592.31       576.81 o
  -8  10   2     138661.22     134978.72      2110.62 o
  -7  10   2      63579.45      61884.62      1174.37 o
  -6  10   2      25359.64      25633.74       658.10 o
  -5  10   2      12765.66      13179.09       469.26 o
  -4  10   2       4264.22       4270.98       278.49 o
  -3  10   2      65820.62      69232.77      1188.81 o
  -2  10   2       8338.58       8656.30       359.16 o
  -1  10   2      35508.12      34438.40       730.75 o
   0  10   2      67624.46      71694.12      1204.56 o
   1  10   2      65070.91      70647.02      1197.10 o
   2  10   2      30978.05      29899.70       694.80 o
   3  10   2      53876.37      54636.42      1021.97 o
   4  10   2      71758.24      70672.84      1228.06 o
   5  10   2       4835.72       5749.90       325.85 o
   6  10   2      13941.37      13277.64       488.85 o
   7  10   2      25696.60      24321.21       668.09 o
   8  10   2      56755.68      54716.83      1102.46 o
   9  10   2       8956.21       9965.39       433.57 o
  10  10   2       5554.25       5566.35       468.11 o
  11  10   2      58335.22      53947.68      1376.62 o
  12  10   2      17954.74      19095.98       840.69 o
  13  10   2      54758.91      52717.51      1439.74 o
  14  10   2      11435.51      10846.18       807.15 o
  15  10   2       4252.84       3920.16       621.72 o
  16  10   2       2391.19       2574.58       512.18 o
  17  10   2      24868.12      23711.58      1231.80 o
  18  10   2       3970.75       3752.00       676.10 o
  19  10   2      30180.40      27853.69      1750.38 o
  20  10   2       8845.89      10252.93      1147.46 o
  21  10   2       4212.39       5175.61       969.48 o
 -21  11   2       6954.39       8056.07      1431.16 o
 -20  11   2       4674.37       3842.89       834.83 o
 -19  11   2       5738.50       5911.08      1001.22 o
 -18  11   2      12137.43      12938.62      1290.37 o
 -17  11   2       5386.46       7602.83       999.11 o
 -16  11   2      15424.64      14093.49      1210.89 o
 -15  11   2      80777.67      77353.85      2646.66 o
 -14  11   2       9436.17       9249.95       813.64 o
 -13  11   2      27608.07      27414.81      1039.19 o
 -12  11   2       4982.26       4631.98       473.92 o
 -11  11   2      18433.89      16970.52       761.47 o
 -10  11   2      54906.06      53630.24      1340.99 o
  -9  11   2       3611.56       3324.08       336.52 o
  -8  11   2      31625.19      29225.53       807.57 o
  -7  11   2      88204.35      84402.53      1480.06 o
  -6  11   2      96952.67      97487.34      1624.40 o
  -5  11   2     156775.97     160911.84      2367.12 o
  -4  11   2       3537.06       3354.59       256.36 o
  -3  11   2     181702.58     188017.62      2655.16 o
  -2  11   2      19254.96      19333.49       557.70 o
  -1  11   2      15354.99      14797.91       481.05 o
   0  11   2       1076.63       1483.36       194.40 o
   1  11   2      13693.15      13762.95       475.14 o
   2  11   2     135285.16     142425.03      2110.78 o
   3  11   2      18503.05      17715.45       550.10 o
   4  11   2      55567.21      57998.18      1096.44 o
   5  11   2      62227.34      63343.14      1185.10 o
   6  11   2     108906.18     108086.66      1764.73 o
   7  11   2       4233.75       4629.43       317.37 o
   8  11   2      25389.45      24436.03       713.04 o
   9  11   2      26641.79      24848.80       859.10 o
  10  11   2       1265.61       1190.22       297.73 o
  11  11   2      25645.40      24044.18       912.61 o
  12  11   2      91327.53      87440.37      2097.69 o
  13  11   2      11321.95      11455.72       733.48 o
  14  11   2      13504.09      14988.06       927.77 o
  15  11   2      16558.69      15293.21       985.08 o
  16  11   2       1215.65        712.16       457.67 o
  17  11   2       1765.11        519.29       519.29 o
  18  11   2      12906.13      14775.15      1289.82 o
  19  11   2      21405.67      22411.72      1545.64 o
  20  11   2       9071.09      10296.00      1185.94 o
  21  11   2      15485.21      14201.09      2372.77 o
 -20  12   2       9189.09       9696.05      1143.42 o
 -19  12   2       1857.82       2830.20       811.23 o
 -18  12   2       5271.30       6505.49      1032.69 o
 -17  12   2      22528.04      23184.84      1567.21 o
 -16  12   2      65202.33      62678.48      2426.26 o
 -15  12   2       9659.29      10350.75      1053.63 o
 -14  12   2      21798.87      21453.75      1144.68 o
 -13  12   2      12026.07      13257.04       902.54 o
 -12  12   2       5805.47       6696.38       678.95 o
 -11  12   2       4187.27       4436.51       456.73 o
 -10  12   2      21884.50      20916.06       814.19 o
  -9  12   2      35802.41      35789.97       907.60 o
  -8  12   2       1560.45       1758.22       269.09 o
  -7  12   2       3756.19       3508.05       327.02 o
  -6  12   2      19351.57      18967.83       605.01 o
  -5  12   2      50080.81      49879.29      1016.15 o
  -4  12   2      44960.91      44453.96       966.24 o
  -3  12   2       5409.33       4903.72       327.40 o
  -2  12   2      20709.62      19932.02       576.78 o
  -1  12   2      19228.30      19721.49       581.51 o
   0  12   2       3064.78       3243.01       271.18 o
   1  12   2      15834.56      16573.73       522.91 o
   2  12   2       5069.07       5600.13       350.93 o
   3  12   2       3328.71       3288.86       262.34 o
   4  12   2      10925.90      11388.15       464.41 o
   5  12   2      37587.76      37978.23       873.66 o
   6  12   2      10938.88      10486.81       461.29 o
   7  12   2       7922.61       7872.12       436.21 o
   8  12   2      38069.49      35180.42       871.68 o
   9  12   2      15453.54      15483.18       703.25 o
  10  12   2       7472.82       7424.66       543.16 o
  11  12   2      15234.82      16202.77       783.74 o
  12  12   2      23299.08      21435.91       922.10 o
  13  12   2      33470.82      31303.22      1105.85 o
  14  12   2      36960.30      35978.51      1237.16 o
  15  12   2       9485.13       8633.88       766.40 o
  16  12   2       7834.86       7824.74       966.82 o
  17  12   2        230.48         13.58       588.40 o
  18  12   2       2497.71       2327.74       838.50 o
  19  12   2      20741.02      22182.29      1583.79 o
  20  12   2       4321.79       4923.64       986.13 o
  21  12   2        486.99       -185.90      1135.79 o
 -20  13   2      15375.41      19496.97      1513.30 o
 -19  13   2       4611.90       4701.59       855.44 o
 -18  13   2         48.72        528.08       557.99 o
 -17  13   2      15074.19      14843.13      1326.66 o
 -16  13   2       5551.92       4482.89       906.07 o
 -15  13   2      10855.38      11933.35      1132.18 o
 -14  13   2       1753.24       2351.54       561.12 o
 -13  13   2      19985.54      19057.91      1096.15 o
 -12  13   2      11689.60      10914.14       843.31 o
 -11  13   2     117983.55     112252.70      2809.45 o
 -10  13   2      19360.98      21846.72      1027.73 o
  -9  13   2       8089.46       7950.36       554.23 o
  -8  13   2      23011.71      22986.12       725.11 o
  -7  13   2      50415.57      50993.61      1095.26 o
  -6  13   2      26485.10      25883.14       744.82 o
  -5  13   2     193050.77     194747.56      2848.92 o
  -4  13   2      10383.17      10259.56       450.58 o
  -3  13   2      29890.90      28913.19       784.79 o
  -2  13   2      51611.26      52298.79      1060.90 o
  -1  13   2      47966.07      46996.56       987.66 o
   0  13   2      57420.53      56929.41      1120.27 o
   1  13   2      55463.08      53534.38      1079.71 o
   2  13   2       9924.85       9955.64       437.59 o
   3  13   2      54731.60      54695.88      1108.16 o
   4  13   2     157812.14     160538.14      2425.68 o
   5  13   2      82881.38      82317.68      1488.94 o
   6  13   2     100690.57     102011.90      1806.09 o
   7  13   2      55513.83      50996.52      1112.34 o
   8  13   2      58626.71      58395.33      1306.73 o
   9  13   2      71607.43      68434.05      1562.08 o
  10  13   2      63247.62      60220.85      1488.80 o
  11  13   2       7255.17       6820.75       551.57 o
  12  13   2      49917.32      47707.68      1397.92 o
  13  13   2     105109.99     100802.14      2213.32 o
  14  13   2      41173.82      40013.84      1554.85 o
  15  13   2      18595.09      19589.51      1357.46 o
  16  13   2      19860.84      20386.02      1387.83 o
  17  13   2      14074.41      13113.11      1172.05 o
  18  13   2       7925.17      11073.64      1266.26 o
  19  13   2      26568.26      25187.67      1683.00 o
  20  13   2       2823.93       2630.67       886.42 o
 -20  14   2       4179.63       5693.29      1248.22 o
 -19  14   2       4112.77       5919.65       902.21 o
 -18  14   2       1896.29       2975.73       789.02 o
 -17  14   2       3422.60       3721.65       849.98 o
 -16  14   2      11496.53      12430.78      1196.52 o
 -15  14   2       1559.03       1248.19       646.38 o
 -14  14   2       1594.37       1867.57       570.23 o
 -13  14   2      26971.17      26101.23      1243.98 o
 -12  14   2      17814.65      16921.31      1015.79 o
 -11  14   2      97442.28     101961.01      2522.34 o
 -10  14   2       6865.13       7306.77       672.99 o
  -9  14   2       6769.45       7508.64       653.62 o
  -8  14   2       6492.54       6982.56       499.70 o
  -7  14   2      57939.26      55500.01      1675.96 o
  -6  14   2       6955.62       7569.88       508.59 o
  -5  14   2      18826.78      20279.47       694.80 o
  -4  14   2       7726.05       7973.80       470.35 o
  -3  14   2      45305.07      43435.41       987.78 o
  -2  14   2     117301.99     120096.32      1954.08 o
  -1  14   2      61258.25      61005.16      1214.63 o
   0  14   2      42579.29      41502.55       957.88 o
   1  14   2     166338.75     167394.42      2520.11 o
   2  14   2      16069.95      15849.37       590.79 o
   3  14   2      73640.27      73262.55      1387.30 o
   4  14   2      17774.38      16549.17       621.49 o
   5  14   2     106382.47     108629.45      1846.47 o
   6  14   2      22810.17      22925.82       719.98 o
   7  14   2      15836.45      15053.43       593.13 o
   8  14   2      85355.50      80945.38      1753.87 o
   9  14   2        654.06        541.70       327.87 o
  10  14   2      79415.66      76832.73      1744.46 o
  11  14   2      56950.68      53677.79      1437.53 o
  12  14   2       8990.63       8236.22       745.76 o
  13  14   2      42975.99      38278.92      1500.27 o
  14  14   2       8545.94       8264.50       807.35 o
  15  14   2      21199.63      20847.56      1404.23 o
  16  14   2       7231.71       8600.35      1036.19 o
  17  14   2       2381.04       2126.34       726.07 o
  18  14   2       3980.95       2554.18       719.85 o
  19  14   2      12804.62      14503.01      1331.30 o
  20  14   2      15456.28      15918.29      2548.77 o
 -19  15   2       3840.10       4277.57       805.79 o
 -18  15   2        344.02       1310.31       692.98 o
 -17  15   2      17298.49      16956.55      1386.93 o
 -16  15   2      38950.17      38930.54      1929.36 o
 -15  15   2      14138.48      13151.38      1048.60 o
 -14  15   2       4223.35       4140.43       699.03 o
 -13  15   2      17772.11      17081.15      1063.74 o
 -12  15   2       1905.00       1417.46       524.04 o
 -11  15   2       9813.98       8704.64       744.04 o
 -10  15   2      11989.75      10833.12       794.17 o
  -9  15   2      98664.83      99992.20      2407.03 o
  -8  15   2       9062.95       9665.41       602.40 o
  -7  15   2      98926.81      94311.01      1945.10 o
  -6  15   2      22559.55      20007.38       810.67 o
  -5  15   2      25243.62      23755.07       862.16 o
  -4  15   2     352873.00     354515.41      5343.81 o
  -3  15   2      10964.93      10593.15       497.41 o
  -2  15   2     123219.09     123265.55      2027.72 o
  -1  15   2      35922.03      32886.41       850.32 o
   0  15   2        650.42        936.51       241.52 o
   1  15   2      40150.66      38826.23       973.28 o
   2  15   2      68801.80      69182.31      1364.13 o
   3  15   2      91545.19      88652.59      1601.47 o
   4  15   2       4548.04       4317.93       368.07 o
   5  15   2      20938.86      19955.43       691.57 o
   6  15   2      29377.81      28434.06       831.58 o
   7  15   2     127891.25     127661.10      2151.90 o
   8  15   2      98158.60      95016.62      1759.18 o
   9  15   2      16328.80      14920.02       751.30 o
  10  15   2       1697.02       1763.34       493.65 o
  11  15   2       7984.65       8046.31       736.29 o
  12  15   2      12979.93      12927.51       933.60 o
  13  15   2      14523.10      14882.26      1021.38 o
  14  15   2       2434.72       1915.46       606.60 o
  15  15   2       5492.48       6528.81       906.97 o
  16  15   2      15005.91      15712.57      1296.09 o
  17  15   2      21996.74      22865.79      1587.15 o
  18  15   2       7810.49       8798.83      1122.77 o
  19  15   2       2409.30       4453.17       923.59 o
  20  15   2      24348.90      22118.79      2804.69 o
 -19  16   2       7882.93       9409.65      1317.09 o
 -18  16   2      24730.45      27304.41      1700.71 o
 -17  16   2       5518.26       4387.67       831.99 o
 -16  16   2       2153.89       2981.93       833.11 o
 -15  16   2      47992.85      45407.65      1780.87 o
 -14  16   2      13796.57      12848.60      1024.69 o
 -13  16   2       5755.06       4716.90       732.65 o
 -12  16   2      41516.43      38640.17      1513.10 o
 -11  16   2      10402.46       9892.06       837.22 o
 -10  16   2      19991.43      19438.73      1047.61 o
  -9  16   2       1354.50       1637.19       454.52 o
  -8  16   2     120979.09     113759.22      2282.13 o
  -7  16   2       4173.17       4465.74       467.71 o
  -6  16   2      44918.82      41754.61      1187.08 o
  -5  16   2      30268.30      28615.60       957.52 o
  -4  16   2      78685.30      77679.61      1705.12 o
  -3  16   2      51202.60      45041.90      1203.19 o
  -2  16   2      57310.16      56467.03      1372.59 o
  -1  16   2      11374.04      11871.38       533.72 o
   0  16   2      41826.48      39476.23       993.16 o
   1  16   2      33226.40      33463.45       893.12 o
   2  16   2         69.97        170.83       222.78 o
   3  16   2      79934.33      76932.23      1505.67 o
   4  16   2      29852.35      27551.48       836.17 o
   5  16   2       5507.46       6056.51       433.25 o
   6  16   2       9926.96      10505.78       543.09 o
   7  16   2      16659.86      16546.85       748.88 o
   8  16   2      30835.54      29897.54      1016.38 o
   9  16   2      78061.09      75892.77      2049.54 o
  10  16   2       7900.07       8280.22       755.85 o
  11  16   2      33604.87      32872.57      1363.88 o
  12  16   2      25268.78      22986.29      1178.09 o
  13  16   2       9109.87      10772.11       887.65 o
  14  16   2       1158.87       1181.21       548.34 o
  15  16   2         44.09        314.08       543.41 o
  16  16   2       4055.25       4472.62       792.16 o
  17  16   2        879.85        513.47       708.49 o
  18  16   2       8819.60      10641.54      1145.91 o
  19  16   2      13320.08      13629.41      1328.41 o
 -19  17   2      30132.47      32800.45      2193.78 o
 -18  17   2       1509.83       2493.63       737.49 o
 -17  17   2      46863.98      48723.84      2292.32 o
 -16  17   2       4601.64       4810.60       845.28 o
 -15  17   2      30029.16      31422.98      1499.43 o
 -14  17   2      21353.36      21066.94      1221.30 o
 -13  17   2       9503.21       9423.81       949.04 o
 -12  17   2      15460.26      13900.89       979.42 o
 -11  17   2       1735.73       1847.10       523.61 o
 -10  17   2       5587.86       5101.18       625.45 o
  -9  17   2      27776.77      25274.40      1178.10 o
  -8  17   2      33314.55      32874.67      1108.21 o
  -7  17   2      56420.73      51773.44      1393.24 o
  -6  17   2      38360.77      38948.62      1174.45 o
  -5  17   2      43717.21      40873.07      1189.79 o
  -4  17   2      36865.69      35248.31      1091.16 o
  -3  17   2      48060.35      47184.02      1271.57 o
  -2  17   2      31488.54      32487.72      1082.84 o
  -1  17   2      31728.02      31446.32       990.82 o
   0  17   2      80595.62      78468.87      1703.77 o
   1  17   2      48239.87      47398.99      1122.90 o
   2  17   2       2075.49       1998.56       299.68 o
   3  17   2      19469.61      18309.45       690.92 o
   4  17   2       1230.18       1847.71       376.39 o
   5  17   2        643.79       1097.68       372.19 o
   6  17   2       1087.46       1199.61       385.59 o
   7  17   2      42332.49      39757.49      1193.05 o
   8  17   2      19332.92      20671.33      1068.15 o
   9  17   2       3291.84       4319.79       603.77 o
  10  17   2      25600.65      25311.54      1203.68 o
  11  17   2      22010.00      20612.98      1174.44 o
  12  17   2      10582.87      10511.52       928.66 o
  13  17   2       7420.36       6392.14       792.86 o
  14  17   2       2127.26       2063.33       695.95 o
  15  17   2       2578.89       2919.51       741.96 o
  16  17   2      11686.29      12069.78      1205.60 o
  17  17   2       8747.33      10360.82      1129.30 o
  18  17   2       3735.74       5404.12       983.21 o
  19  17   2       2429.54       5515.07      1636.82 o
 -18  18   2      14357.94      16403.10      1387.23 o
 -17  18   2       8479.05       9441.67      1048.08 o
 -16  18   2      27677.66      27659.51      1650.35 o
 -15  18   2      13763.48      13918.14      1096.59 o
 -14  18   2       6844.50       5777.36       771.49 o
 -13  18   2        266.56         61.71       517.94 o
 -12  18   2       5426.01       5427.56       789.77 o
 -11  18   2      21319.60      20771.30      1166.74 o
 -10  18   2        584.39       1292.07       552.37 o
  -9  18   2       3371.12       3587.36       614.18 o
  -8  18   2       5515.25       6026.51       541.04 o
  -7  18   2      13382.67      13057.41       717.67 o
  -6  18   2      55639.34      54557.45      1462.81 o
  -5  18   2      24877.83      22587.63       917.12 o
  -4  18   2      10503.58       9968.14       636.02 o
  -3  18   2      32245.11      32697.89      1030.05 o
  -2  18   2       4033.32       3960.74       448.47 o
  -1  18   2      34479.33      34676.18      1090.33 o
   0  18   2       2270.66       3022.12       417.83 o
   1  18   2       4140.76       4344.51       488.44 o
   2  18   2      44470.84      46269.09      1139.95 o
   3  18   2       3286.92       4382.01       466.37 o
   4  18   2      17950.11      16124.21       752.48 o
   5  18   2       5126.07       5685.48       512.82 o
   6  18   2      33756.81      34085.51      1087.88 o
   7  18   2      23153.72      21345.79       890.68 o
   8  18   2      36853.73      35813.40      1358.02 o
   9  18   2      14124.13      12741.20       890.58 o
  10  18   2     114574.10     103495.30      2616.28 o
  11  18   2       8091.12       7628.07       797.07 o
  12  18   2        510.31        897.11       560.08 o
  13  18   2      11884.70      11408.86       942.30 o
  14  18   2      12292.09      11147.39       978.86 o
  15  18   2      11249.43      11776.04       994.93 o
  16  18   2        433.84        582.08       624.33 o
  17  18   2       1972.65       1966.05       632.52 o
  18  18   2       2545.64       3329.59       855.46 o
  19  18   2       3015.95       2379.99      1316.16 o
 -18  19   2       2383.77       4475.65      1051.15 o
 -17  19   2      11124.22      13797.34      1252.23 o
 -16  19   2      31896.07      33728.09      1799.86 o
 -15  19   2       2311.86       1765.81       620.16 o
 -14  19   2      15141.00      14161.62      1101.79 o
 -13  19   2      18547.09      20318.43      1217.36 o
 -12  19   2      33833.45      32741.25      1471.18 o
 -11  19   2      17439.05      15952.43      1040.33 o
 -10  19   2      12374.80      11375.84       935.39 o
  -9  19   2       4941.88       6154.68       698.51 o
  -8  19   2     139718.34     134487.62      3069.81 o
  -7  19   2      32704.57      30576.55      1264.15 o
  -6  19   2      25490.24      24765.52       978.65 o
  -5  19   2      46195.89      45402.53      1314.87 o
  -4  19   2       2158.73       3118.79       435.50 o
  -3  19   2      24939.42      25253.59       957.05 o
  -2  19   2      49179.59      47594.31      1313.18 o
  -1  19   2      39584.05      39998.71      1189.42 o
   0  19   2      10281.52      11386.41       677.71 o
   1  19   2      48122.83      46241.43      1445.76 o
   2  19   2       1403.43       2237.24       446.97 o
   3  19   2      50263.76      48904.61      1493.48 o
   4  19   2       8352.44       8715.28       621.51 o
   5  19   2      29522.12      29732.16      1032.67 o
   6  19   2       5146.75       5303.62       511.36 o
   7  19   2      14723.19      14156.02       768.65 o
   8  19   2     218783.72     213495.20      4284.86 o
   9  19   2      18474.40      18566.35      1079.28 o
  10  19   2      10676.61       8878.30       824.72 o
  11  19   2       2541.82       2657.21       598.65 o
  12  19   2      20337.38      17596.28      1122.97 o
  13  19   2      26250.51      28071.91      1418.29 o
  14  19   2      15696.80      14026.63      1110.39 o
  15  19   2       5763.00       7412.05       807.56 o
  16  19   2      23740.95      24931.62      1600.98 o
  17  19   2        591.90       1828.97       788.15 o
  18  19   2       3655.75       2758.22      1370.17 o
 -17  20   2       2675.79       4210.50       851.54 o
 -16  20   2       2418.55       4867.45       983.80 o
 -15  20   2       1080.93       1979.88       589.70 o
 -14  20   2      26973.77      28153.16      1531.85 o
 -13  20   2      10721.30      10941.16       970.31 o
 -12  20   2      26114.87      25551.55      1339.41 o
 -11  20   2        114.26       -303.74       454.49 o
 -10  20   2      64677.97      61100.70      1967.88 o
  -9  20   2       7609.14       8011.38       780.13 o
  -8  20   2        319.68       1030.88       489.61 o
  -7  20   2      23250.20      23155.28      1004.20 o
  -6  20   2        278.24        -15.09       467.75 o
  -5  20   2      60805.52      59145.30      1576.30 o
  -4  20   2      14138.00      15096.90       777.63 o
  -3  20   2      89210.92      89881.92      2035.53 o
  -2  20   2       1029.47       2018.67       395.86 o
  -1  20   2     106619.80     106545.16      2490.74 o
   0  20   2      47774.01      46905.00      1495.13 o
   1  20   2      29726.64      29573.62      1176.20 o
   2  20   2      65242.33      65777.30      1836.17 o
   3  20   2      49509.10      49191.61      1684.57 o
   4  20   2       5543.52       5201.87       545.29 o
   5  20   2       9578.26       9936.40       720.25 o
   6  20   2      23866.89      24264.34      1097.73 o
   7  20   2       5998.75       7126.97       617.01 o
   8  20   2       5173.99       4630.15       664.13 o
   9  20   2      19657.80      20265.23      1136.26 o
  10  20   2       5146.58       6173.27       724.34 o
  11  20   2      10771.31      11570.66       967.19 o
  12  20   2      14981.26      15168.58      1063.30 o
  13  20   2      16097.40      16311.63      1194.46 o
  14  20   2      18937.85      19517.35      1238.20 o
  15  20   2        393.69       1103.18       572.19 o
  16  20   2       3916.03       5899.78       922.26 o
  17  20   2       9118.88      13130.13      2483.57 o
 -16  21   2       3906.74       6238.59      1001.83 o
 -15  21   2       6096.61       6111.51       801.99 o
 -14  21   2       6309.33       6901.91       801.92 o
 -13  21   2       6940.16       7143.16       894.54 o
 -12  21   2      76368.81      70614.90      2244.79 o
 -11  21   2      10339.17      11929.78      1015.00 o
 -10  21   2       3229.76       3281.02       665.71 o
  -9  21   2       6905.42       6964.12       799.32 o
  -8  21   2      15682.68      16079.93      1047.34 o
  -7  21   2        444.26       1189.59       465.49 o
  -6  21   2      23155.77      23070.03      1011.36 o
  -5  21   2      31346.76      30543.54      1127.62 o
  -4  21   2       7804.50       7949.62       633.18 o
  -3  21   2      25636.78      26077.32      1115.98 o
  -2  21   2       9472.59      11059.96       769.88 o
  -1  21   2      26016.82      26424.13      1150.97 o
   0  21   2      17262.62      17215.94       961.73 o
   1  21   2      46942.86      46189.97      1516.51 o
   2  21   2      18447.90      18992.82       986.49 o
   3  21   2       6125.52       6946.27       645.16 o
   4  21   2     125479.14     123074.76      2831.32 o
   5  21   2      29722.53      29788.95      1236.81 o
   6  21   2      25056.35      24305.20      1138.05 o
   7  21   2      26542.20      27824.82      1439.25 o
   8  21   2       8954.25       9424.08       924.46 o
   9  21   2        278.71        228.88       560.63 o
  10  21   2       3567.91       3190.42       690.41 o
  11  21   2      26768.96      28622.84      1399.66 o
  12  21   2      38793.91      36144.22      1594.93 o
  13  21   2       1768.26       2021.85       607.00 o
  14  21   2       4996.90       5496.66       876.45 o
  15  21   2         63.64       1475.07       857.75 o
  16  21   2       1004.34       2209.94       781.36 o
 -16  22   2       3378.82       3633.79       955.18 o
 -15  22   2       1618.55       2668.67       681.81 o
 -14  22   2      33671.73      34592.80      1590.08 o
 -13  22   2       5245.66       5598.42       748.06 o
 -12  22   2       7039.59       8105.14       872.44 o
 -11  22   2      14561.76      16588.80      1156.29 o
 -10  22   2       8111.67       8537.49       879.31 o
  -9  22   2       6733.34       7361.58       786.84 o
  -8  22   2       2545.19       2685.34       602.40 o
  -7  22   2      13326.18      13871.06       813.54 o
  -6  22   2      12570.41      12659.21       863.34 o
  -5  22   2       5702.72       5838.05       646.86 o
  -4  22   2      36855.48      39327.75      1422.55 o
  -3  22   2      26132.14      25740.38      1151.98 o
  -2  22   2       2126.64       2897.64       531.61 o
  -1  22   2      21730.02      21786.98      1048.81 o
   0  22   2       7143.30       7683.89       721.30 o
   1  22   2      24617.61      26794.57      1376.14 o
   2  22   2       1328.67       1709.15       466.13 o
   3  22   2      20052.81      21284.69      1075.01 o
   4  22   2      24122.82      24595.36      1160.22 o
   5  22   2       4320.72       4702.73       625.05 o
   6  22   2        487.51       1590.61       481.86 o
   7  22   2       9475.53      11725.97      1030.96 o
   8  22   2       6605.51       6451.96       830.88 o
   9  22   2       2616.56       3945.10       814.22 o
  10  22   2      24551.80      26410.14      2007.64 o
  11  22   2      22046.31      21778.12      1837.62 o
  12  22   2      19355.33      22796.06      1823.96 o
  13  22   2       6651.84       6807.51       916.78 o
  14  22   2       5960.68       7175.58       939.56 o
  15  22   2       4448.26       6216.09      1001.64 o
  16  22   2      15377.22      13788.77      2580.43 o
 -15  23   2       8675.68      11090.00      1063.71 o
 -14  23   2       6321.04       7164.53       850.14 o
 -13  23   2       8705.90      10222.57      1085.34 o
 -12  23   2       4485.39       6307.03       791.53 o
 -11  23   2       6093.91       5309.80       780.44 o
 -10  23   2      14455.06      15018.86      1063.50 o
  -9  23   2       1912.62       3601.55       736.48 o
  -8  23   2      18496.73      19028.95      1312.50 o
  -7  23   2         33.02        778.88       523.55 o
  -6  23   2       6588.60       6687.18       717.06 o
  -5  23   2       1062.07       1455.69       482.08 o
  -4  23   2       7937.43       8875.37       759.39 o
  -3  23   2       7537.13       7657.06       695.49 o
  -2  23   2      19185.48      20626.05      1079.43 o
  -1  23   2      25166.94      25551.67      1183.31 o
   0  23   2      54176.70      52088.86      1712.21 o
   1  23   2        248.37        789.74       424.74 o
   2  23   2      10347.50      11985.71       873.59 o
   3  23   2      15127.05      15350.49       950.53 o
   4  23   2       4834.84       4586.86       748.30 o
   5  23   2       3582.49       3515.04       700.33 o
   6  23   2       1240.60       2649.39       708.88 o
   7  23   2      34098.73      32121.20      2053.91 o
   8  23   2       8639.35       8270.91      1221.58 o
   9  23   2       4024.50       2995.74       989.72 o
  10  23   2       9922.11      10361.71      1374.72 o
  11  23   2      10569.11       8833.02      1257.06 o
  12  23   2       5143.99       5317.28      1103.10 o
  13  23   2      25272.80      26866.93      1970.93 o
  14  23   2      14982.13      17316.50      1736.57 o
  15  23   2       3719.58       5937.54      2110.91 o
 -14  24   2       9077.60       9472.18      1474.30 o
 -13  24   2       4938.80       7439.23      1317.91 o
 -12  24   2         55.36        219.21       849.14 o
 -11  24   2      19073.29      18249.32      1825.88 o
 -10  24   2       3170.35       2203.72       962.03 o
  -9  24   2       1315.32       1812.20       824.50 o
  -8  24   2       2664.33       3058.41       937.40 o
  -7  24   2       3388.90       3878.47       933.41 o
  -6  24   2       3009.97       3673.85       677.66 o
  -5  24   2       1363.95       1776.13       580.98 o
  -4  24   2      18745.93      19602.01      1285.23 o
  -3  24   2       8448.28       8225.09       907.47 o
  -2  24   2      21914.05      22997.08      1389.22 o
  -1  24   2      11217.67      10417.54       971.35 o
   0  24   2        500.95       1072.87       607.64 o
   1  24   2       4058.60       5665.87       809.08 o
   2  24   2       8480.47       9635.32       989.77 o
   3  24   2       4144.01       5606.10       805.36 o
   4  24   2        743.84        926.58       508.84 o
   5  24   2       8424.92       8519.72       936.03 o
   6  24   2       2624.41       3658.94       805.57 o
   7  24   2        934.54        388.67       754.21 o
   8  24   2      37718.22      37903.06      2336.01 o
   9  24   2       3023.65       4575.96      1044.51 o
  10  24   2       6755.62       8019.85      1227.11 o
  11  24   2       8453.91       8925.78      1233.47 o
  12  24   2       2695.19       2100.22       968.03 o
  13  24   2       3451.66       3386.58      1102.56 o
  14  24   2      10534.86       8885.32      1844.04 o
 -12  25   2      16988.06      17483.07      2743.52 o
 -11  25   2         93.56       1400.86       820.32 o
 -10  25   2       1861.90       2842.83       991.36 o
  -9  25   2      35642.33      34610.51      2344.38 o
  -8  25   2       3983.89       4262.30      1113.83 o
  -7  25   2      50169.18      52654.30      2800.46 o
  -6  25   2      48707.90      48319.33      2059.38 o
  -5  25   2      10067.40      11073.53      1083.31 o
  -4  25   2      23482.42      23732.55      1475.01 o
  -3  25   2      32189.00      33012.27      1706.66 o
  -2  25   2      37967.28      38386.10      1833.13 o
  -1  25   2       5566.81       4737.24       810.13 o
   0  25   2       4361.30       3418.52       781.58 o
   1  25   2       9792.71      10710.72      1074.79 o
   2  25   2      29590.96      33592.45      1722.57 o
   3  25   2       2056.10       3396.00       729.51 o
   4  25   2       8807.11      10377.31      1016.08 o
   5  25   2       4697.71       5338.61       874.49 o
   6  25   2      11386.00      12079.47      1417.13 o
   7  25   2      15416.93      16980.90      1620.37 o
   8  25   2      23949.75      23392.14      1923.73 o
   9  25   2       1256.96       1497.65       797.71 o
  10  25   2       4264.14       6014.42      1119.69 o
  11  25   2        143.71         97.04       730.80 o
  12  25   2      17206.38      18330.24      1784.44 o
  13  25   2        225.25       -425.25      1315.12 o
 -10  26   2       5819.97       6151.57      1994.09 o
  -9  26   2       1678.07       3250.36      1385.83 o
  -8  26   2       1064.49       2580.72      1302.53 o
  -7  26   2      22063.29      23129.90      1931.72 o
  -6  26   2      18651.29      17763.44      1724.94 o
  -5  26   2      22859.35      23914.81      1575.73 o
  -4  26   2       7676.91       8486.58      1087.54 o
  -3  26   2       4181.55       3765.59       823.94 o
  -2  26   2       1921.81       3246.59       822.47 o
  -1  26   2      34658.35      36015.62      1889.57 o
   0  26   2       1718.12       2057.09       773.17 o
   1  26   2      11454.98      12069.41      1165.27 o
   2  26   2      10491.83      12227.46      1161.33 o
   3  26   2       3859.11       4158.54       811.37 o
   4  26   2       3358.88       2836.26       811.02 o
   5  26   2       5993.50       7090.73      1040.03 o
   6  26   2       2044.37       2596.20      1050.58 o
   7  26   2      11491.71      10915.52      1471.21 o
   8  26   2       7423.58       8263.81      1308.25 o
   9  26   2       2366.83       2312.12       975.78 o
  10  26   2        103.41        443.30       884.39 o
  11  26   2       6062.24       7405.63      1729.86 o
  12  26   2        703.42       -194.66      1012.71 o
  -8  27   2      15765.53      17851.94      2737.14 o
  -7  27   2        180.32       -245.33      1031.91 o
  -6  27   2      14366.78      14810.68      2586.35 o
  -5  27   2      24741.77      29034.64      2215.65 o
  -4  27   2       4028.67       5766.77      1304.58 o
  -3  27   2      11743.28      11536.57      1570.33 o
  -2  27   2      26928.06      26980.05      2121.56 o
  -1  27   2      23425.08      25699.75      1694.84 o
   0  27   2       7076.37       7903.11      1102.28 o
   1  27   2      19460.16      18736.62      1461.17 o
   2  27   2       8226.93       7132.52      1110.12 o
   3  27   2        332.48        703.75       918.78 o
   4  27   2       1622.73        770.09       815.53 o
   5  27   2       3813.65       5600.25      1021.36 o
   6  27   2       2996.93       2320.34       928.14 o
   7  27   2      11080.73      11410.43      1483.91 o
   8  27   2      23097.26      22989.36      2562.14 o
   9  27   2       2954.33       4527.57      1501.77 o
  10  27   2        690.13       -480.36      1263.51 o
  -5  28   2       1609.31       3277.26      1121.42 o
  -4  28   2       3954.25       4202.06      1174.04 o
  -3  28   2      12270.79      12544.28      1701.57 o
  -2  28   2       1379.32       1516.11      1010.00 o
  -1  28   2       4592.59       5297.00      1389.94 o
   0  28   2        368.85        649.25      1370.64 o
   1  28   2       2671.64       4393.65      1218.35 o
   2  28   2       4581.21       7221.31      1415.35 o
   3  28   2      44801.87      44527.00      2845.08 o
   4  28   2       1531.77        342.80       950.70 o
   5  28   2      13451.90      18949.92      2710.37 o
  -4  29   2      10849.79      11894.80      2100.45 o
  -3  29   2       9630.75      10805.23      2009.68 o
  -2  29   2       2821.81       2439.56      1039.07 o
  -1  29   2       7727.81       8846.07      1375.70 o
   0  29   2       2030.69       2156.92       924.06 o
   1  29   2      12307.36      14246.50      1646.46 o
   2  29   2       2221.25       4257.76      1563.12 o
   3  29   2       3774.10       6809.31      1871.13 o
   4  29   2       4395.56       2924.89      1388.32 o
 -23   0   3       3662.88       3792.64      1330.63 o
 -22   0   3         10.37       -327.50       913.80 o
 -21   0   3      23284.05      22300.09      1944.42 o
 -20   0   3       1097.51       1042.06       851.97 o
 -19   0   3       2932.19       2741.42      1030.61 o
 -18   0   3         13.73       1188.64       746.62 o
 -17   0   3       3641.12       3948.38       991.67 o
 -16   0   3        841.36       2127.64       817.62 o
 -15   0   3     188668.97     184701.16      5418.71 o
 -14   0   3      15597.65      15816.41      1326.05 o
 -13   0   3          2.81        176.35       535.92 o
 -12   0   3      63645.27      62468.65      2411.62 o
 -11   0   3      21789.62      23900.96       916.10 o
 -10   0   3       2451.30       3181.15       375.60 o
  -9   0   3     116953.81     124868.56      2665.84 o
  -8   0   3        245.81        361.86       210.70 o
  -7   0   3     223462.81     233820.05      4401.85 o
  -6   0   3      23559.33      21120.60       709.97 o
  -5   0   3        609.06        412.24       242.77 o
  -4   0   3       9196.24       9096.84       480.95 o
  -3   0   3      70994.62      72053.29      1477.21 o
  -2   0   3         10.92        446.60       151.16 o
  -1   0   3     473681.84     535124.69     15573.66 o
   0   0   3        488.96        503.85        54.97 o
   1   0   3      58172.34      64019.16      1445.14 o
   2   0   3        637.75        677.91       158.03 o
   3   0   3     423644.72     458020.88      9637.34 o
   4   0   3       1757.84       1823.03       158.03 o
   5   0   3      34245.41      36868.32       913.81 o
   6   0   3      10935.06      10956.52       453.47 o
   7   0   3      67286.07      70601.28      1568.82 o
   8   0   3        145.02        352.70       137.42 o
   9   0   3      10449.33      11082.48       487.82 o
  10   0   3       5475.96       4683.54       648.14 o
  11   0   3       9740.29       9227.38       865.71 o
  12   0   3        735.39        884.03       469.50 o
  13   0   3       3658.42       3714.77       693.94 o
  14   0   3       2929.36       2262.76       664.17 o
  15   0   3       1837.63       1811.58       659.59 o
  16   0   3       6844.05       6403.52      1007.71 o
  17   0   3       7042.84       6930.27      1087.87 o
  18   0   3          0.67        490.11       625.23 o
  19   0   3      14430.37      15253.01      1529.88 o
  20   0   3       2203.71       1967.32      1000.84 o
  21   0   3      43939.68      38315.75      2599.42 o
  22   0   3      11020.40      12165.76      1733.71 o
 -23   1   3       3519.53       4525.61      1017.23 o
 -22   1   3       3297.52       4224.72      1101.28 o
 -21   1   3      12747.48      13948.22      1149.55 o
 -20   1   3       3240.80       3689.52       732.20 o
 -19   1   3      30827.30      32040.42      1531.52 o
 -18   1   3       5292.87       6155.72       780.27 o
 -17   1   3       7067.06       6312.13       757.01 o
 -16   1   3      10943.55      11044.49       886.13 o
 -15   1   3       3123.66       4157.32       612.77 o
 -14   1   3     145752.36     143452.06      3132.25 o
 -13   1   3      41680.69      39934.22      1357.60 o
 -12   1   3       1804.71       1906.11       417.66 o
 -11   1   3     113508.94     114201.38      1916.60 o
 -10   1   3     188147.67     194111.53      2766.35 o
  -9   1   3      34757.15      34970.57       765.02 o
  -8   1   3      40065.40      43315.23       842.25 o
  -7   1   3      20561.01      21397.82       537.97 o
  -6   1   3     213017.97     231098.09      3036.77 o
  -5   1   3       3240.26       2811.51       185.30 o
  -4   1   3       7101.12       7564.57       287.13 o
  -3   1   3      39213.12      41546.34       676.00 o
  -2   1   3       2640.06       2634.43       152.55 o
  -1   1   3     336855.69     385687.19      4669.67 o
   0   1   3       2456.71       2318.05        82.17 o
   1   1   3      45275.60      47172.67       761.54 o
   2   1   3        332.30        156.50        74.53 o
   3   1   3      91782.94      96135.30      1301.15 o
   4   1   3     154216.00     156081.92      2313.97 o
   5   1   3      22665.87      23067.78       461.36 o
   6   1   3       6422.23       6676.89       301.36 o
   7   1   3       9001.51       8667.60       379.25 o
   8   1   3      30249.49      30703.15       754.87 o
   9   1   3      29158.91      29307.24       778.40 o
  10   1   3     235840.89     242051.09      3683.30 o
  11   1   3       1843.38       2212.97       286.53 o
  12   1   3      18684.69      17483.72       850.60 o
  13   1   3       3813.57       3832.76       575.05 o
  14   1   3      14555.34      14755.18       898.16 o
  15   1   3        941.19        925.36       455.49 o
  16   1   3      49482.42      46629.79      1614.20 o
  17   1   3        894.41       1380.78       493.46 o
  18   1   3      45895.08      42483.84      1649.35 o
  19   1   3      10222.61       9799.73       977.39 o
  20   1   3      12834.69      11794.56      1081.34 o
  21   1   3        439.25        497.52       652.45 o
  22   1   3       2254.86       3180.62       901.93 o
 -23   2   3         50.73        260.59       796.80 o
 -22   2   3       4288.28       5871.02       932.61 o
 -21   2   3       8673.32       8579.04       987.20 o
 -20   2   3      53244.62      51807.31      1960.06 o
 -19   2   3      16857.90      16187.30      1140.88 o
 -18   2   3       9390.43       9413.69       891.24 o
 -17   2   3       4672.62       4845.85       716.49 o
 -16   2   3      10530.49      10690.12       834.00 o
 -15   2   3       1763.93        959.59       452.00 o
 -14   2   3      28949.85      28045.03      1169.67 o
 -13   2   3      11792.94      11485.71       752.54 o
 -12   2   3      12607.72      13045.18       624.70 o
 -11   2   3      25365.81      24442.21       802.29 o
 -10   2   3      11968.85      12088.35       434.00 o
  -9   2   3     123491.96     128584.78      1938.21 o
  -8   2   3      12200.38      12430.02       437.80 o
  -7   2   3      32999.29      34511.57       702.51 o
  -6   2   3      92746.31      96940.29      1455.04 o
  -5   2   3      27661.42      26507.86       547.07 o
  -4   2   3      12863.21      13058.34       349.80 o
  -3   2   3      67592.11      76351.32      1091.38 o
  -2   2   3       7427.75       7730.25       200.27 o
  -1   2   3       3251.90       3126.74       108.52 o
   0   2   3      26826.64      23923.32       492.25 o
   1   2   3      23719.78      23811.28       396.51 o
   2   2   3        537.96        777.23       105.15 o
   3   2   3      57867.23      59433.97       886.27 o
   4   2   3      16664.22      16378.77       381.90 o
   5   2   3     280973.53     318302.75      4420.93 o
   6   2   3     237600.83     252202.02      3625.52 o
   7   2   3     161935.69     167010.66      2575.16 o
   8   2   3     219250.69     229651.84      3445.85 o
   9   2   3      16349.75      16813.21       597.34 o
  10   2   3       7072.01       7929.40       440.52 o
  11   2   3      51065.38      48618.44      1154.09 o
  12   2   3      99464.12      98249.71      2259.95 o
  13   2   3      57356.30      54454.65      1597.10 o
  14   2   3     113277.88     106820.36      2524.27 o
  15   2   3      18905.83      17632.34       997.66 o
  16   2   3       2539.44       2227.17       525.09 o
  17   2   3      37351.61      35447.17      1436.41 o
  18   2   3      60507.12      57094.68      1940.27 o
  19   2   3      11040.42      10269.66       944.36 o
  20   2   3      31487.32      29640.46      1565.33 o
  21   2   3       6769.84       6673.31       956.24 o
  22   2   3      25048.30      24269.95      1530.56 o
 -23   3   3      19950.70      24079.75      2732.65 o
 -22   3   3       5853.34       6163.88       932.35 o
 -21   3   3       1698.98       2713.66       800.48 o
 -20   3   3       3886.75       3326.08       748.14 o
 -19   3   3      42187.12      43711.57      1760.93 o
 -18   3   3      42606.84      42509.20      1668.39 o
 -17   3   3       3582.87       2898.97       622.37 o
 -16   3   3      10216.70       9450.30       826.07 o
 -15   3   3      31781.24      28861.09      1271.98 o
 -14   3   3       4077.96       3898.80       525.73 o
 -13   3   3       1050.73       1755.46       452.27 o
 -12   3   3       3848.60       4101.91       437.14 o
 -11   3   3      37885.61      36093.93      1007.25 o
 -10   3   3      83504.75      82700.94      1406.84 o
  -9   3   3       2548.07       2996.89       295.65 o
  -8   3   3      40364.30      42023.63       833.44 o
  -7   3   3       6139.10       6946.55       294.85 o
  -6   3   3      32932.37      37158.50       725.01 o
  -5   3   3      12912.06      13182.22       380.48 o
  -4   3   3      58817.75      63919.45       992.51 o
  -3   3   3      13444.50      14705.67       353.28 o
  -2   3   3        812.29       1105.62        87.45 o
  -1   3   3      31589.35      36335.78       648.53 o
   0   3   3       9984.15      10342.76       204.56 o
   1   3   3       2471.99       2580.91       127.56 o
   2   3   3     308832.44     323818.25      4518.39 o
   3   3   3    1915468.50    2065735.75     26579.80 o
   4   3   3     183949.94     201155.56      2607.20 o
   5   3   3     188279.98     211320.75      2759.16 o
   6   3   3      68612.77      68134.22      1243.27 o
   7   3   3       3366.29       3821.20       293.94 o
   8   3   3       3718.45       3577.07       369.08 o
   9   3   3      46834.48      45313.18      1057.84 o
  10   3   3      14152.17      14176.81       604.97 o
  11   3   3       6232.39       7242.99       459.48 o
  12   3   3      10489.18      10531.44       709.69 o
  13   3   3      24719.62      23539.45      1018.01 o
  14   3   3      93220.77      89364.80      2263.60 o
  15   3   3      77929.76      70902.65      2042.29 o
  16   3   3       1264.09       1223.45       588.04 o
  17   3   3     114133.46     106518.45      2748.17 o
  18   3   3      21676.39      22893.80      1252.45 o
  19   3   3       3856.34       5108.36       755.82 o
  20   3   3      10201.91      11378.10      1083.30 o
  21   3   3      18447.31      17485.70      1275.64 o
  22   3   3      15891.09      15817.54      1282.19 o
  23   3   3       8368.78       6711.34      1701.89 o
 -23   4   3       2639.06       3805.53      1463.66 o
 -22   4   3       8493.90       9265.47      1084.09 o
 -21   4   3      19531.75      21160.83      1390.92 o
 -20   4   3      20855.68      18590.01      1222.19 o
 -19   4   3       3010.54       3200.87       678.07 o
 -18   4   3       8299.09       8941.79       876.15 o
 -17   4   3      12452.47      14581.57      1006.50 o
 -16   4   3      58010.36      56150.23      1841.88 o
 -15   4   3       4355.19       4101.28       667.77 o
 -14   4   3      17916.86      15832.20       921.88 o
 -13   4   3       2004.12       1924.00       477.51 o
 -12   4   3      10462.35       9747.12       569.81 o
 -11   4   3      32077.11      33514.88       977.92 o
 -10   4   3     124943.30     132582.81      2341.80 o
  -9   4   3      74843.94      72929.67      1258.99 o
  -8   4   3      10043.73      10759.95       376.36 o
  -7   4   3     102709.40     103672.45      1581.22 o
  -6   4   3      83344.66      87082.23      1347.61 o
  -5   4   3      32073.32      32674.76       658.16 o
  -4   4   3      43176.77      46993.10       802.03 o
  -3   4   3      78139.08      81426.06      1178.72 o
  -2   4   3     162986.17     181989.61      2595.31 o
  -1   4   3       7931.52       8008.99       288.94 o
   0   4   3       9777.17      11202.84       262.73 o
   1   4   3      40220.87      39830.13       722.32 o
   2   4   3      95508.05     107754.91      1477.45 o
   3   4   3      22702.93      23541.35       544.82 o
   4   4   3       2790.82       2936.21       194.77 o
   5   4   3      61867.54      60627.80       983.09 o
   6   4   3       4119.44       4347.07       202.29 o
   7   4   3      29692.67      31851.99       805.66 o
   8   4   3       3772.55       3804.16       330.06 o
   9   4   3      25945.58      23344.76       738.41 o
  10   4   3      59686.58      58957.35      1318.01 o
  11   4   3      65805.22      60806.84      1387.43 o
  12   4   3      32735.51      29806.31       937.90 o
  13   4   3      27976.97      25736.68      1054.93 o
  14   4   3      34029.50      29289.75      1190.07 o
  15   4   3      24638.25      23955.62      1150.07 o
  16   4   3      32533.49      29198.29      1307.46 o
  17   4   3       2793.04       2562.31       605.72 o
  18   4   3      25320.35      24131.15      1315.53 o
  19   4   3       8468.53       9663.99      1008.81 o
  20   4   3      15073.95      14877.87      1155.65 o
  21   4   3       5235.80       6132.55       925.71 o
  22   4   3      12165.78      12302.63      1190.35 o
  23   4   3        937.37       3463.32      1218.19 o
 -22   5   3       2490.53       2873.33       776.83 o
 -21   5   3      11560.89      10191.96      1016.02 o
 -20   5   3      22518.78      23200.21      1396.71 o
 -19   5   3       7582.89       8217.71       931.52 o
 -18   5   3       9532.73       8836.37       879.48 o
 -17   5   3       8863.70       9402.65       847.97 o
 -16   5   3      11175.35      12140.86       905.69 o
 -15   5   3      39406.66      36785.87      1387.85 o
 -14   5   3       8943.14       9422.65       744.13 o
 -13   5   3      52182.04      50203.14      1341.74 o
 -12   5   3     193351.97     197333.66      3322.44 o
 -11   5   3      78077.82      73774.24      1615.41 o
 -10   5   3      92127.90      97071.30      1612.31 o
  -9   5   3      11236.49      12013.51       440.63 o
  -8   5   3      26397.52      27487.36       660.46 o
  -7   5   3      10146.70      12086.94       401.28 o
  -6   5   3     166957.69     183410.70      2524.10 o
  -5   5   3     201778.00     218018.94      2894.13 o
  -4   5   3     293311.00     323054.97      4089.79 o
  -3   5   3      49957.75      52228.18       851.46 o
  -2   5   3      20970.32      22966.84       540.59 o
  -1   5   3    1391701.25    1430693.75     21030.71 o
   0   5   3     851707.81     883605.88     11648.44 o
   1   5   3      61637.99      67476.65       997.98 o
   2   5   3      78606.20      84843.01      1225.53 o
   3   5   3     126031.22     138178.55      1886.21 o
   4   5   3     497274.00     557405.81      6844.59 o
   5   5   3       4938.42       5468.89       245.68 o
   6   5   3       7839.68       7838.95       310.89 o
   7   5   3       9553.41       9986.78       462.31 o
   8   5   3      19075.53      19806.26       666.59 o
   9   5   3      23059.88      23006.98       747.57 o
  10   5   3      80396.32      76859.26      1596.05 o
  11   5   3      18140.56      15835.61       708.17 o
  12   5   3      12004.01      13223.10       672.88 o
  13   5   3      16554.93      16203.52       878.03 o
  14   5   3      27645.45      23695.26      1105.23 o
  15   5   3      27142.48      25236.34      1161.29 o
  16   5   3       1837.82       2423.22       522.87 o
  17   5   3        265.62        782.10       556.44 o
  18   5   3       9733.99       8986.13       897.91 o
  19   5   3       9948.72       8998.08       914.32 o
  20   5   3       7852.30       8672.95       971.11 o
  21   5   3      15109.38      15554.16      1264.97 o
  22   5   3       1942.88       1202.85       653.68 o
  23   5   3      14449.11      19494.59      2454.87 o
 -22   6   3      19394.38      20746.39      1610.94 o
 -21   6   3      13478.75      15225.44      1191.99 o
 -20   6   3        647.19        809.34       594.92 o
 -19   6   3      41194.53      42127.30      1712.30 o
 -18   6   3      36339.95      34250.83      1511.07 o
 -17   6   3         96.64          9.75       666.17 o
 -16   6   3       7293.49       6768.73       736.33 o
 -15   6   3      29884.59      31259.57      1289.96 o
 -14   6   3      45640.02      46031.11      1527.72 o
 -13   6   3      35406.09      33216.99      1069.84 o
 -12   6   3      25674.06      26120.20       929.40 o
 -11   6   3      82203.06      80481.95      1819.46 o
 -10   6   3      74783.90      72332.22      1307.42 o
  -9   6   3      37445.15      37431.43       847.84 o
  -8   6   3     174546.17     182487.27      2600.87 o
  -7   6   3      49866.50      49020.52       937.20 o
  -6   6   3     126755.05     138889.02      2006.62 o
  -5   6   3       5436.73       5945.35       283.58 o
  -4   6   3      33749.66      34938.77       674.02 o
  -3   6   3      32636.08      35351.69       651.43 o
  -2   6   3      69655.28      73250.57      1101.08 o
  -1   6   3     275559.50     274552.41      4012.00 o
   0   6   3       2153.21       2137.43       156.27 o
   1   6   3       7448.76       8330.57       288.10 o
   2   6   3     111847.20     114554.24      1768.28 o
   3   6   3     129256.69     145843.92      2001.29 o
   4   6   3      20277.48      23159.26       538.75 o
   5   6   3      96953.63     104734.68      1571.03 o
   6   6   3      50770.49      52348.28       943.99 o
   7   6   3      67163.14      69320.90      1180.30 o
   8   6   3     238180.39     250075.08      3798.74 o
   9   6   3      29612.76      28094.87       861.68 o
  10   6   3       3489.00       3247.29       382.17 o
  11   6   3      31656.81      29059.48       965.20 o
  12   6   3      16906.03      15585.10       700.21 o
  13   6   3      35382.98      34985.59      1283.90 o
  14   6   3      43984.39      42096.03      1469.44 o
  15   6   3       3316.01       3723.28       616.30 o
  16   6   3       9043.90       9567.50       852.76 o
  17   6   3       6777.21       6924.27       811.16 o
  18   6   3      21250.06      20628.90      1213.60 o
  19   6   3       6240.87       6409.36       831.29 o
  20   6   3       1480.71       1455.27       692.52 o
  21   6   3       3867.55       3784.10       772.13 o
  22   6   3       1502.95       1722.90      1078.64 o
  23   6   3      10144.70      11306.16      1920.68 o
 -22   7   3        384.43       1212.21       912.51 o
 -21   7   3       4505.81       6886.43      1111.62 o
 -20   7   3      10611.37      10537.47      1252.56 o
 -19   7   3        795.63        815.05       529.90 o
 -18   7   3       4781.58       4572.92       739.84 o
 -17   7   3        775.79       1563.88       522.88 o
 -16   7   3      35120.56      34291.62      1405.66 o
 -15   7   3      45082.22      44556.24      1546.79 o
 -14   7   3      16314.33      15009.93       880.17 o
 -13   7   3      76759.88      75889.82      1749.23 o
 -12   7   3       8176.65       8662.58       572.47 o
 -11   7   3       6413.56       6124.61       476.90 o
 -10   7   3      82140.04      84061.41      1729.06 o
  -9   7   3       5448.80       6279.87       344.97 o
  -8   7   3      66586.82      69160.37      1235.97 o
  -7   7   3      48322.80      53690.27      1013.15 o
  -6   7   3      34845.25      34763.36       749.87 o
  -5   7   3      67138.27      67500.53      1128.79 o
  -4   7   3      50401.92      53134.36       924.98 o
  -3   7   3       7432.58       8520.62       292.49 o
  -2   7   3     520892.62     528164.81      7303.37 o
  -1   7   3     832530.00     934609.50     11248.48 o
   0   7   3     306114.72     336118.31      4225.86 o
   1   7   3      47284.06      51636.94       865.19 o
   2   7   3      53635.96      55256.04      1031.96 o
   3   7   3      68915.98      72991.95      1157.95 o
   4   7   3     140433.34     146520.08      2065.85 o
   5   7   3      79122.13      86215.67      1372.99 o
   6   7   3      71996.75      67668.59      1158.59 o
   7   7   3      12726.55      12245.47       433.16 o
   8   7   3       4946.93       5281.74       277.26 o
   9   7   3      45167.09      42745.26      1089.62 o
  10   7   3      40000.30      41196.15      1118.50 o
  11   7   3     186380.88     183065.59      3502.65 o
  12   7   3        612.15        286.60       431.51 o
  13   7   3      37983.98      33604.67      1259.92 o
  14   7   3      13849.09      11371.59       811.28 o
  15   7   3      45843.34      42095.39      1531.20 o
  16   7   3      54378.72      50561.34      1753.72 o
  17   7   3      96329.59      94541.81      2559.29 o
  18   7   3       7949.39       7966.20       832.82 o
  19   7   3      10793.70       9824.49       956.06 o
  20   7   3       5571.80       6026.08       891.63 o
  21   7   3       2802.12       2901.73       796.79 o
  22   7   3      19473.85      19725.23      1887.79 o
  23   7   3      17566.06      20189.43      2550.39 o
 -21   8   3       2645.52       4355.33       881.66 o
 -20   8   3        343.85       1124.41       676.66 o
 -19   8   3       6666.10       7041.65      1011.51 o
 -18   8   3       4861.15       5853.95       795.27 o
 -17   8   3       1877.59       2738.30       579.26 o
 -16   8   3      25134.95      24624.02      1211.96 o
 -15   8   3      80223.47      73773.64      2079.43 o
 -14   8   3      21891.48      23114.12      1080.06 o
 -13   8   3      30212.16      29481.50      1042.84 o
 -12   8   3      50818.63      47414.18      1286.98 o
 -11   8   3       1845.99       2137.36       374.44 o
 -10   8   3      19591.84      18060.09       770.53 o
  -9   8   3      52708.70      51971.49      1057.64 o
  -8   8   3      57117.24      55750.21      1095.64 o
  -7   8   3      68517.27      70332.93      1243.20 o
  -6   8   3     108449.71     109500.72      1698.54 o
  -5   8   3      34938.25      32745.41       695.00 o
  -4   8   3      88007.84      89827.89      1608.84 o
  -3   8   3      73053.27      74100.63      1178.38 o
  -2   8   3      36700.39      38041.22       723.22 o
  -1   8   3     292366.91     324406.59      4129.34 o
   0   8   3      29290.63      28020.23       624.54 o
   1   8   3      58215.71      62210.82      1028.01 o
   2   8   3       5105.80       5512.11       281.59 o
   3   8   3      52510.12      51876.38      1042.58 o
   4   8   3     177456.98     188412.98      2584.79 o
   5   8   3      39901.91      38335.57       796.99 o
   6   8   3     221984.17     237375.53      3232.89 o
   7   8   3       5690.53       4955.25       287.32 o
   8   8   3      13177.39      12079.17       436.30 o
   9   8   3      71472.67      69944.32      1271.55 o
  10   8   3      11456.77      10778.09       589.72 o
  11   8   3       3901.81       4102.48       450.27 o
  12   8   3      45058.96      43283.71      1229.81 o
  13   8   3      29108.93      27570.13      1013.49 o
  14   8   3      30849.55      30864.65      1289.09 o
  15   8   3       5953.55       6106.02       731.93 o
  16   8   3       3483.44       4147.34       638.76 o
  17   8   3       9306.46      10001.96       858.11 o
  18   8   3      22560.36      24198.05      1302.66 o
  19   8   3       2215.70        847.13       576.05 o
  20   8   3      12687.64      11669.70      1034.26 o
  21   8   3      12169.63      13434.08      1162.52 o
  22   8   3        118.14        496.05       903.70 o
 -21   9   3       6921.27       6405.39      1348.03 o
 -20   9   3       4640.70       6551.92      1052.25 o
 -19   9   3       8284.23       9147.76      1164.67 o
 -18   9   3       6285.44       6950.41       995.24 o
 -17   9   3       8906.82       8818.80      1067.44 o
 -16   9   3      70233.06      66705.32      2023.38 o
 -15   9   3      26995.81      28829.43      1244.19 o
 -14   9   3      10959.15      10057.08       680.54 o
 -13   9   3      15973.94      15356.96       784.66 o
 -12   9   3      26438.47      26206.54       976.58 o
 -11   9   3      76885.34      76448.45      1691.85 o
 -10   9   3      54564.36      53231.73      1314.82 o
  -9   9   3      62059.81      60350.27      1195.76 o
  -8   9   3      26464.72      26457.25       711.51 o
  -7   9   3      31913.56      32601.90       762.29 o
  -6   9   3      39492.57      40879.32       854.90 o
  -5   9   3      26733.31      26150.52       632.90 o
  -4   9   3     526638.56     578216.06      7198.18 o
  -3   9   3      14712.86      15080.34       440.64 o
  -2   9   3       9863.76      10380.80       351.82 o
  -1   9   3      21093.21      21886.54       525.60 o
   0   9   3      41408.48      44128.37       826.68 o
   1   9   3     233411.95     251067.50      3311.24 o
   2   9   3      64291.57      69440.06      1158.36 o
   3   9   3      72946.45      73928.66      1228.49 o
   4   9   3      72078.29      72649.02      1233.77 o
   5   9   3      37035.52      37844.77       805.16 o
   6   9   3       2543.48       2885.77       264.71 o
   7   9   3       6841.29       6377.91       348.79 o
   8   9   3       1351.55       1546.33       208.20 o
   9   9   3      77467.61      75685.34      1378.33 o
  10   9   3     120541.41     121067.24      2279.28 o
  11   9   3       2951.17       3119.43       436.72 o
  12   9   3       6116.93       5869.50       528.37 o
  13   9   3      79740.55      76306.05      1790.38 o
  14   9   3       7643.29       8164.12       709.35 o
  15   9   3      20727.79      21734.42      1113.84 o
  16   9   3       3279.56       3358.17       652.02 o
  17   9   3      11386.66       9490.15       882.70 o
  18   9   3      27443.36      26650.72      1366.70 o
  19   9   3       3722.31       3662.46       712.15 o
  20   9   3       7919.28       9707.54      1012.27 o
  21   9   3       7171.63       8487.66      1356.76 o
 -21  10   3       3204.07       4327.37       906.08 o
 -20  10   3       4361.27       3714.19       939.68 o
 -19  10   3      16484.51      17962.64      1439.65 o
 -18  10   3       9812.69      10265.74      1160.28 o
 -17  10   3        169.68         34.60       553.82 o
 -16  10   3      22851.80      24435.74      1529.09 o
 -15  10   3       8744.00       7273.09       952.51 o
 -14  10   3       5047.76       5189.55       515.24 o
 -13  10   3       6156.02       6480.60       567.36 o
 -12  10   3      34919.52      34583.18      1108.03 o
 -11  10   3      52862.96      51262.71      1334.31 o
 -10  10   3       4349.67       4883.85       430.80 o
  -9  10   3      72152.38      70506.91      1399.40 o
  -8  10   3      21724.80      19793.31       613.31 o
  -7  10   3     101430.41     105230.65      1711.18 o
  -6  10   3      14057.31      14117.55       480.65 o
  -5  10   3      77857.85      77574.45      1327.98 o
  -4  10   3     153911.55     156299.84      2258.66 o
  -3  10   3      44982.07      45131.91       869.25 o
  -2  10   3     482415.28     527718.69      6606.04 o
  -1  10   3      21902.88      21352.19       560.36 o
   0  10   3      30641.33      28544.72       643.98 o
   1  10   3      63718.01      62308.29      1095.92 o
   2  10   3      57628.57      56410.20      1019.25 o
   3  10   3       7371.24       7376.22       343.91 o
   4  10   3        412.49        856.85       169.67 o
   5  10   3      51701.54      51233.66      1014.23 o
   6  10   3       4719.62       4861.66       284.65 o
   7  10   3      14443.94      14217.45       480.37 o
   8  10   3      31931.89      31385.26       784.91 o
   9  10   3      20719.65      20341.56       768.41 o
  10  10   3      30840.20      30348.68       967.72 o
  11  10   3      15557.82      14290.23       702.55 o
  12  10   3       4416.31       5147.22       511.74 o
  13  10   3     102742.80      99220.48      2144.37 o
  14  10   3      27441.79      25732.76      1156.73 o
  15  10   3      23282.52      22893.42      1135.96 o
  16  10   3      22913.62      20172.02      1140.07 o
  17  10   3       8229.06       8673.33       846.35 o
  18  10   3       2027.58       1979.85       577.93 o
  19  10   3       3510.99       3946.15       734.11 o
  20  10   3       4053.17       6825.32       989.56 o
  21  10   3        396.27       1147.51       830.23 o
 -21  11   3       1627.88       1815.68      1035.88 o
 -20  11   3       8480.79       8707.11      1145.13 o
 -19  11   3       2467.10       2340.76       790.24 o
 -18  11   3       5335.15       5214.59       994.80 o
 -17  11   3       9198.25       8007.03      1111.43 o
 -16  11   3      15743.35      14433.05      1222.95 o
 -15  11   3       1170.38        301.60       673.89 o
 -14  11   3       1456.89       1309.03       577.07 o
 -13  11   3      19833.36      19508.17      1063.46 o
 -12  11   3       5123.66       5469.63       505.41 o
 -11  11   3      82312.59      80546.95      1779.25 o
 -10  11   3      34925.10      34456.73      1029.48 o
  -9  11   3      31313.43      31561.93       826.74 o
  -8  11   3      21131.99      20635.93       642.20 o
  -7  11   3      51831.93      50835.20      1034.52 o
  -6  11   3      12552.62      12007.12       464.15 o
  -5  11   3      25017.72      25167.12       651.46 o
  -4  11   3      50879.69      51528.13      1005.44 o
  -3  11   3       1336.74       2002.08       234.81 o
  -2  11   3      27546.41      28686.34       676.95 o
  -1  11   3      93470.01      98093.91      1560.96 o
   0  11   3       4934.24       4663.45       301.50 o
   1  11   3     141377.23     147604.17      2162.36 o
   2  11   3       1549.72       1587.61       202.36 o
   3  11   3      16260.44      16369.10       512.69 o
   4  11   3     114085.38     118325.05      1845.60 o
   5  11   3       1768.36       2118.07       250.28 o
   6  11   3      75578.50      74782.49      1355.14 o
   7  11   3      64583.36      60351.96      1183.90 o
   8  11   3     127532.28     123863.66      2090.78 o
   9  11   3      38232.30      35495.32      1076.17 o
  10  11   3      47857.11      44311.99      1230.69 o
  11  11   3      24558.20      22851.43       877.30 o
  12  11   3      55836.59      55771.73      1462.28 o
  13  11   3      60825.16      57075.05      1540.90 o
  14  11   3      41169.16      40013.21      1431.77 o
  15  11   3      15567.53      17010.52      1016.24 o
  16  11   3       6377.23       6872.50       737.32 o
  17  11   3      21421.99      22296.85      1236.01 o
  18  11   3       8021.36       7897.95      1012.68 o
  19  11   3        803.05       1904.73       672.13 o
  20  11   3      20727.78      18353.93      1459.27 o
  21  11   3      12281.48      17813.16      2521.85 o
 -20  12   3       7578.35       7652.29      1126.23 o
 -19  12   3       2914.51       1627.59       798.01 o
 -18  12   3      24516.16      22826.88      1590.45 o
 -17  12   3       3650.11       3791.26       816.96 o
 -16  12   3       3539.90       3619.68       797.22 o
 -15  12   3      47901.57      46921.43      2033.13 o
 -14  12   3       6019.20       5961.74       757.13 o
 -13  12   3       1878.75       1415.76       541.86 o
 -12  12   3      20774.73      19625.27      1027.88 o
 -11  12   3      15085.78      13521.31       848.49 o
 -10  12   3      14857.37      15405.68       871.07 o
  -9  12   3      58507.93      55373.63      1190.00 o
  -8  12   3      13116.27      12234.99       511.23 o
  -7  12   3     274290.28     270287.22      3752.10 o
  -6  12   3      21788.39      21477.05       636.07 o
  -5  12   3      16616.87      16707.28       544.75 o
  -4  12   3      64718.90      64966.72      1209.95 o
  -3  12   3      22062.54      22892.02       616.17 o
  -2  12   3      24777.09      26566.83       669.11 o
  -1  12   3       9462.78       9137.87       401.06 o
   0  12   3       8090.71       9474.35       417.88 o
   1  12   3     175702.47     186829.42      2671.81 o
   2  12   3     133447.94     135274.28      2057.81 o
   3  12   3      42491.13      41948.03       910.76 o
   4  12   3      31171.04      31854.65       805.40 o
   5  12   3      32141.39      31000.21       772.90 o
   6  12   3      33535.78      33096.70       832.88 o
   7  12   3     150852.20     151156.70      2350.95 o
   8  12   3     139482.69     137707.78      2203.07 o
   9  12   3       9673.01       9300.72       590.21 o
  10  12   3       7783.53       8035.51       576.93 o
  11  12   3      51350.05      49060.48      1358.47 o
  12  12   3      32529.94      31556.79      1086.58 o
  13  12   3      28769.19      30233.54      1103.48 o
  14  12   3      38079.57      39503.28      1300.28 o
  15  12   3      24710.75      24074.38      1167.94 o
  16  12   3      16738.55      17224.90      1052.90 o
  17  12   3      18005.86      18085.59      1376.58 o
  18  12   3        763.20        999.53       657.59 o
  19  12   3       8940.58       7947.71      1127.09 o
  20  12   3      18299.56      18917.06      1503.50 o
  21  12   3        695.90       1438.18      1310.10 o
 -20  13   3       2164.40       2576.45       852.88 o
 -19  13   3       1397.31       1205.26       647.47 o
 -18  13   3      21782.94      22765.33      1578.04 o
 -17  13   3       8215.24      10959.90      1162.52 o
 -16  13   3       7400.51       7816.77      1004.88 o
 -15  13   3       2349.23       2789.67       728.97 o
 -14  13   3      54519.43      50643.07      1790.56 o
 -13  13   3      18661.69      20406.86      1111.58 o
 -12  13   3       3719.93       3951.47       634.33 o
 -11  13   3       3812.22       3824.70       588.96 o
 -10  13   3      10337.45      10429.11       759.40 o
  -9  13   3      46329.66      44213.55      1184.80 o
  -8  13   3      32126.26      28875.09       929.02 o
  -7  13   3      50805.19      47101.85      1204.54 o
  -6  13   3      16452.25      16573.81       588.07 o
  -5  13   3     194521.38     198041.72      2998.51 o
  -4  13   3       7761.01       7797.99       396.31 o
  -3  13   3      35994.93      35701.41       829.01 o
  -2  13   3      43312.11      40885.59       915.68 o
  -1  13   3      13048.57      12902.43       490.82 o
   0  13   3      79040.55      74138.03      1347.50 o
   1  13   3      44182.36      45081.48       961.92 o
   2  13   3      10377.90      11177.75       474.71 o
   3  13   3      22314.61      21879.27       647.20 o
   4  13   3     140897.41     141394.89      2200.50 o
   5  13   3      25064.68      25242.25       729.33 o
   6  13   3     139898.22     137802.86      2262.90 o
   7  13   3      36158.13      34578.04       893.60 o
   8  13   3      59162.40      57253.74      1211.60 o
   9  13   3      88533.71      81192.06      1825.64 o
  10  13   3      48494.52      46627.42      1290.32 o
  11  13   3      15372.72      13865.61       731.42 o
  12  13   3      19067.70      18260.09       873.21 o
  13  13   3       4023.39       4071.84       532.22 o
  14  13   3       2914.47       3813.68       557.27 o
  15  13   3       1339.07       1554.11       697.17 o
  16  13   3      49913.06      50199.79      2112.50 o
  17  13   3       5260.87       4697.33       887.47 o
  18  13   3       6809.20       6500.17       991.78 o
  19  13   3      29673.84      29733.38      1810.47 o
  20  13   3       3746.02       4025.12      1014.37 o
 -20  14   3       4877.38       3170.81      1106.79 o
 -19  14   3      46207.14      46324.28      2180.05 o
 -18  14   3      28091.34      29750.88      1801.49 o
 -17  14   3        695.50       1412.32       763.70 o
 -16  14   3        435.05        454.56       572.56 o
 -15  14   3      29344.24      27258.53      1598.04 o
 -14  14   3       7454.25       6823.35       748.21 o
 -13  14   3       1633.12       1275.18       500.36 o
 -12  14   3       2032.34       1879.99       542.70 o
 -11  14   3      89982.34      90395.25      2333.93 o
 -10  14   3      37124.00      33891.10      1314.33 o
  -9  14   3       2398.18       2725.96       423.29 o
  -8  14   3      55512.45      50120.68      1286.52 o
  -7  14   3      23333.95      20948.74       812.11 o
  -6  14   3     273021.06     270174.22      4361.06 o
  -5  14   3      29904.26      27655.49       887.34 o
  -4  14   3     151796.92     153959.11      2369.87 o
  -3  14   3      41764.05      41555.93       949.23 o
  -2  14   3       3056.24       2867.84       272.40 o
  -1  14   3      73907.62      74710.41      1380.08 o
   0  14   3      63422.73      63558.34      1245.74 o
   1  14   3       8730.95       7901.45       427.04 o
   2  14   3     124046.66     124706.50      2011.66 o
   3  14   3      15767.29      16102.61       603.56 o
   4  14   3      97489.56      96758.27      1690.08 o
   5  14   3      75790.95      73523.57      1510.82 o
   6  14   3      41094.27      38296.82       948.34 o
   7  14   3      18090.87      17189.16       643.68 o
   8  14   3       4223.82       5233.42       430.81 o
   9  14   3       4441.91       4725.41       484.30 o
  10  14   3      20015.64      20457.86       870.69 o
  11  14   3      14018.88      13136.94       729.05 o
  12  14   3       5743.39       5191.30       516.62 o
  13  14   3      17721.71      17418.18      1046.61 o
  14  14   3       1160.19       2013.09       586.61 o
  15  14   3       1670.84       1654.06       643.61 o
  16  14   3       4157.46       3813.82       859.91 o
  17  14   3       4680.22       5330.04       938.54 o
  18  14   3      15812.06      16055.89      1380.71 o
  19  14   3      14078.53      13950.56      1349.53 o
  20  14   3        959.52        872.07      1327.36 o
 -19  15   3       9623.88      12525.80      1238.41 o
 -18  15   3      14414.23      17416.54      1411.22 o
 -17  15   3      31185.45      30584.17      1810.39 o
 -16  15   3       9643.63       9039.78      1066.93 o
 -15  15   3      17551.05      18880.48      1173.35 o
 -14  15   3      37256.06      36160.73      1554.31 o
 -13  15   3       9608.45       7611.39       788.45 o
 -12  15   3       1349.91       1287.05       488.64 o
 -11  15   3       4349.03       4700.47       632.36 o
 -10  15   3      23382.80      23662.66      1111.42 o
  -9  15   3      18304.53      16886.86       930.31 o
  -8  15   3      26346.69      24551.55       908.20 o
  -7  15   3       9763.36      10608.16       638.90 o
  -6  15   3      27416.83      24564.15       895.05 o
  -5  15   3      67651.84      65155.15      1554.23 o
  -4  15   3      87191.05      86300.16      1797.20 o
  -3  15   3      51757.72      51280.32      1315.36 o
  -2  15   3      16565.14      15936.90       581.44 o
  -1  15   3      16160.53      15794.71       592.85 o
   0  15   3      39672.31      39181.32       939.12 o
   1  15   3       4648.26       5008.97       381.86 o
   2  15   3     191466.20     190508.39      2908.32 o
   3  15   3       4523.02       5340.29       390.92 o
   4  15   3      22177.12      21579.06       706.42 o
   5  15   3      11785.05      12360.29       555.62 o
   6  15   3       7484.75       8096.89       471.12 o
   7  15   3      49609.36      47659.89      1127.08 o
   8  15   3      15992.03      14636.12       612.62 o
   9  15   3      56094.07      53358.62      1390.46 o
  10  15   3       4086.91       4308.76       493.78 o
  11  15   3       6142.59       7944.41       762.74 o
  12  15   3       2572.53       3090.52       651.02 o
  13  15   3       5316.47       4944.83       718.32 o
  14  15   3       6755.45       7182.29       809.37 o
  15  15   3       2324.74       2427.63       683.28 o
  16  15   3      30366.88      29307.43      1671.30 o
  17  15   3       3306.36       3167.53       781.16 o
  18  15   3       7216.12       9850.13      1124.93 o
  19  15   3       4573.51       6571.23      1051.49 o
  20  15   3       5897.87       9834.33      2079.76 o
 -19  16   3      15495.37      16742.67      1616.61 o
 -18  16   3       1389.17       2835.11       747.97 o
 -17  16   3      12003.37      13391.42      1241.59 o
 -16  16   3       9792.13      10152.36      1119.34 o
 -15  16   3       1491.68       1260.68       652.76 o
 -14  16   3       8787.15       9538.34       906.62 o
 -13  16   3       6111.95       7356.13       807.10 o
 -12  16   3      12385.22      12541.60       957.71 o
 -11  16   3      46317.29      43978.21      1577.50 o
 -10  16   3       4456.22       3841.87       574.99 o
  -9  16   3      17609.56      17858.11       975.82 o
  -8  16   3       1689.88       2154.91       389.65 o
  -7  16   3       3881.72       4318.61       467.78 o
  -6  16   3      22827.48      21299.06       849.41 o
  -5  16   3      39734.57      36891.31      1236.63 o
  -4  16   3      74586.59      69898.28      1648.89 o
  -3  16   3      21556.81      19992.32       799.98 o
  -2  16   3      46556.32      45036.88      1286.77 o
  -1  16   3      90044.52      90267.09      1832.37 o
   0  16   3      34418.24      31074.18       874.01 o
   1  16   3       3856.50       4416.21       383.51 o
   2  16   3      13923.37      13386.47       585.83 o
   3  16   3      33444.65      31986.52       868.14 o
   4  16   3     146092.11     144657.61      2481.32 o
   5  16   3      42048.91      41402.17      1032.22 o
   6  16   3      33363.20      30668.23       885.61 o
   7  16   3      31107.63      30624.37       904.60 o
   8  16   3       6065.40       6634.57       445.26 o
   9  16   3      73283.41      70351.14      1949.53 o
  10  16   3        779.23       1239.37       497.20 o
  11  16   3      12204.23      11027.45       860.35 o
  12  16   3       3958.95       4345.33       684.23 o
  13  16   3       5238.16       6194.63       779.96 o
  14  16   3       6246.24       7686.81       867.98 o
  15  16   3       7535.95      10378.87      1032.04 o
  16  16   3      10401.75      10186.07      1129.43 o
  17  16   3      13135.81      13844.30      1276.20 o
  18  16   3       2421.54       3050.75       740.52 o
  19  16   3       1079.37       3906.97      1032.24 o
 -19  17   3       1689.23       4093.70      1427.81 o
 -18  17   3      18152.79      18747.38      1453.64 o
 -17  17   3      23388.40      24325.18      1623.21 o
 -16  17   3       8964.36       9239.90      1112.25 o
 -15  17   3       9273.22       9299.35       949.62 o
 -14  17   3       2772.07       3522.85       738.47 o
 -13  17   3       8366.56       8191.15       865.69 o
 -12  17   3      12439.30      12584.90       954.39 o
 -11  17   3      27223.29      26493.33      1267.30 o
 -10  17   3      50729.48      48112.95      1638.19 o
  -9  17   3       4300.90       4902.25       632.98 o
  -8  17   3       8791.33       9051.47       623.92 o
  -7  17   3      25176.88      25369.11       932.95 o
  -6  17   3      10402.46       9557.90       607.14 o
  -5  17   3       3187.79       3481.61       441.07 o
  -4  17   3      19167.10      19253.91       820.05 o
  -3  17   3       6328.35       6207.05       509.94 o
  -2  17   3      45892.48      43631.90      1332.15 o
  -1  17   3       8334.35       8459.54       540.06 o
   0  17   3     205647.52     199545.25      3360.62 o
   1  17   3      24802.77      24584.67       953.78 o
   2  17   3      24585.83      24595.57       788.01 o
   3  17   3      22193.70      21567.66       742.23 o
   4  17   3      10771.92      11467.41       579.93 o
   5  17   3      21196.27      20577.64       769.90 o
   6  17   3       3165.85       3869.89       372.68 o
   7  17   3       2293.28       2664.59       500.71 o
   8  17   3      76923.66      78481.69      2169.30 o
   9  17   3      56158.58      56525.99      1757.20 o
  10  17   3      47787.52      45390.69      1580.44 o
  11  17   3      23632.53      23394.04      1197.87 o
  12  17   3     100308.42      93897.57      2588.23 o
  13  17   3       2162.81       1613.16       585.10 o
  14  17   3        797.67       1515.66       533.00 o
  15  17   3       3523.44       3398.18       851.33 o
  16  17   3      12200.36      11591.73      1178.55 o
  17  17   3       8269.22       9333.13      1059.81 o
  18  17   3       4291.98       4872.85       911.24 o
  19  17   3       1652.87       2902.17      1301.78 o
 -18  18   3      12715.89      13235.18      1511.10 o
 -17  18   3       4347.67       4858.77       784.22 o
 -16  18   3       9590.72      12188.22      1186.48 o
 -15  18   3       5262.30       6390.27       853.13 o
 -14  18   3       3525.16       3511.71       640.10 o
 -13  18   3        973.13       1052.52       570.52 o
 -12  18   3      17680.12      17760.13      1113.71 o
 -11  18   3      34429.71      32944.46      1411.97 o
 -10  18   3      27784.67      28470.23      1294.20 o
  -9  18   3      27191.30      27543.94      1261.26 o
  -8  18   3      25028.66      22791.10       957.41 o
  -7  18   3      28268.69      27220.31      1007.22 o
  -6  18   3      39695.17      38419.04      1368.99 o
  -5  18   3      16544.23      16415.16       782.96 o
  -4  18   3      20167.07      20611.63       956.90 o
  -3  18   3      11400.88      11267.28       654.54 o
  -2  18   3      22219.46      21809.69       865.34 o
  -1  18   3      41640.42      41418.39      1213.38 o
   0  18   3      41925.96      42951.43      1228.04 o
   1  18   3      13847.67      13822.16       701.44 o
   2  18   3       6806.91       6852.20       532.92 o
   3  18   3      16861.32      17569.64       775.99 o
   4  18   3       7326.36       7308.03       571.09 o
   5  18   3      28620.41      28795.86      1004.91 o
   6  18   3      12443.50      12077.73       689.47 o
   7  18   3      20216.88      21170.47       867.19 o
   8  18   3      12297.99      12689.95       844.78 o
   9  18   3       1380.50       2738.12       584.93 o
  10  18   3       5194.44       5499.61       711.96 o
  11  18   3      71838.07      68216.04      2056.58 o
  12  18   3        526.14        459.47       581.31 o
  13  18   3      22364.01      22536.09      1312.11 o
  14  18   3       7485.56       7087.18       848.19 o
  15  18   3        681.61       1239.27       665.78 o
  16  18   3       4388.95       4642.38       881.17 o
  17  18   3       2460.67       3914.87       764.90 o
  18  18   3      12326.80      12214.65      1629.68 o
 -18  19   3       3662.73       6457.20      1569.44 o
 -17  19   3      13803.84      14246.71      1326.19 o
 -16  19   3       3795.66       5541.72       870.84 o
 -15  19   3       4543.11       4900.06       749.23 o
 -14  19   3      80321.12      79127.84      2521.43 o
 -13  19   3      18517.21      19824.22      1246.69 o
 -12  19   3       4730.40       4341.44       710.77 o
 -11  19   3        252.80        292.52       484.49 o
 -10  19   3      13170.73      12553.99       922.54 o
  -9  19   3       4685.86       5831.88       721.06 o
  -8  19   3       8427.99       8824.25       780.81 o
  -7  19   3     151510.77     139489.95      2732.75 o
  -6  19   3       7660.77       6627.42       552.29 o
  -5  19   3      13443.69      14166.76       751.30 o
  -4  19   3      10335.50       8775.94       597.96 o
  -3  19   3     193261.80     190954.72      3376.23 o
  -2  19   3      11199.89      10809.87       654.59 o
  -1  19   3       1782.88       2155.33       368.52 o
   0  19   3       1588.33       1931.84       395.79 o
   1  19   3      35211.98      36389.97      1238.21 o
   2  19   3      16771.07      16558.59       882.34 o
   3  19   3       6790.82       7471.50       622.62 o
   4  19   3       1754.32       2103.41       424.74 o
   5  19   3      19074.85      18092.36       806.22 o
   6  19   3       2739.64       3295.62       446.63 o
   7  19   3      15568.67      16737.03       816.83 o
   8  19   3     112991.76     111978.99      2696.20 o
   9  19   3       1762.08       1163.18       558.23 o
  10  19   3      30629.28      30996.31      1364.08 o
  11  19   3       6150.47       5654.03       707.31 o
  12  19   3      40393.43      33924.57      1484.66 o
  13  19   3      27749.60      28874.04      1437.03 o
  14  19   3       2176.51       2591.78       724.74 o
  15  19   3       7363.51       7699.68       877.93 o
  16  19   3      14566.55      16197.63      1299.70 o
  17  19   3        211.28         61.72       702.36 o
 -17  20   3      10946.32      11661.73      1426.22 o
 -16  20   3       7650.45       8875.49       990.17 o
 -15  20   3      17234.83      18995.35      1339.08 o
 -14  20   3      49315.99      48136.47      1849.64 o
 -13  20   3      48906.49      48493.68      1867.73 o
 -12  20   3       6708.80       8323.66       869.70 o
 -11  20   3       3875.05       2791.18       671.91 o
 -10  20   3       8446.94       7501.12       821.34 o
  -9  20   3        342.52        227.08       470.54 o
  -8  20   3       4870.99       5309.50       685.99 o
  -7  20   3       4670.61       5043.26       547.60 o
  -6  20   3      12885.06      13887.78       778.14 o
  -5  20   3      20962.10      19871.76       927.33 o
  -4  20   3      51993.62      49804.71      1408.90 o
  -3  20   3      12395.45      13913.89       763.35 o
  -2  20   3       9690.39       9288.75       627.56 o
  -1  20   3       2105.29       2397.51       402.16 o
   0  20   3       4541.06       4338.07       529.57 o
   1  20   3     113694.20     115795.31      2647.77 o
   2  20   3      15020.07      15412.94       859.25 o
   3  20   3       7633.53       9453.20       690.27 o
   4  20   3      12272.96      12413.98       790.84 o
   5  20   3       2799.29       3065.27       471.41 o
   6  20   3     114262.64     116736.13      3178.60 o
   7  20   3       9367.76      10435.83       758.77 o
   8  20   3      14230.62      13541.86       911.63 o
   9  20   3       1145.66       1213.77       530.46 o
  10  20   3       8253.60       9672.26       878.88 o
  11  20   3      11452.24      11551.23       929.44 o
  12  20   3       6417.78       7195.64       824.81 o
  13  20   3       3786.59       3638.47       757.54 o
  14  20   3         97.35        424.26       677.12 o
  15  20   3       6760.15       8621.74      1008.93 o
  16  20   3       2915.62       3371.13       951.07 o
  17  20   3       2181.94       2812.90      1741.54 o
 -17  21   3        819.99       2547.98      1093.07 o
 -16  21   3       4918.90       6077.57       962.02 o
 -15  21   3       5123.90       6206.95       771.38 o
 -14  21   3      10125.69      10531.12       948.10 o
 -13  21   3       2049.21       2071.51       674.96 o
 -12  21   3      22818.36      23805.85      1325.23 o
 -11  21   3       9136.92       7912.49       857.28 o
 -10  21   3       2400.05       2176.94       574.96 o
  -9  21   3        185.74         62.57       455.85 o
  -8  21   3      11582.55      10088.04       883.73 o
  -7  21   3      31703.97      30883.60      1041.88 o
  -6  21   3      27243.65      24711.87      1028.35 o
  -5  21   3      10492.32      10752.89       725.17 o
  -4  21   3      10202.31      10566.30       689.45 o
  -3  21   3      40703.55      40636.61      1285.87 o
  -2  21   3      50904.54      49359.81      1618.55 o
  -1  21   3       5864.16       7283.83       664.03 o
   0  21   3       2158.81       1903.33       469.19 o
   1  21   3      55420.96      54675.21      1674.84 o
   2  21   3      36780.88      34699.91      1299.07 o
   3  21   3      25424.83      24125.56      1085.75 o
   4  21   3      43760.86      42931.18      1473.67 o
   5  21   3      26474.19      25310.50      1151.32 o
   6  21   3       1791.66       2215.11       518.13 o
   7  21   3       9629.82      11112.81       954.65 o
   8  21   3      27002.33      25319.98      1387.24 o
   9  21   3        686.52        479.80       629.24 o
  10  21   3      26447.37      25969.72      1964.59 o
  11  21   3       7727.62       7520.48      1014.71 o
  12  21   3      23050.29      21943.11      1491.01 o
  13  21   3       2341.44       1183.27       656.57 o
  14  21   3       2293.19       4500.26       974.62 o
  15  21   3       9358.37       9536.53      1084.66 o
  16  21   3      21164.98      21732.60      1965.60 o
 -16  22   3       7633.07       6356.48      1656.27 o
 -15  22   3       1085.48       3141.96       712.88 o
 -14  22   3       6435.01       6425.55       806.73 o
 -13  22   3        555.19        705.12       518.68 o
 -12  22   3      15981.62      17667.04      1166.48 o
 -11  22   3      27736.95      27557.41      1388.32 o
 -10  22   3      10895.02       9230.09       886.30 o
  -9  22   3        315.17        -97.46       546.29 o
  -8  22   3      10285.13      12370.32       949.80 o
  -7  22   3       6355.26       6403.15       631.84 o
  -6  22   3      18307.34      18838.20       938.20 o
  -5  22   3       1678.56       1922.47       511.66 o
  -4  22   3      20699.18      19289.69      1013.22 o
  -3  22   3       7451.96       8315.63       697.27 o
  -2  22   3       9357.67       9711.34       768.52 o
  -1  22   3      10190.68       9641.33       777.14 o
   0  22   3      52653.49      53277.95      1699.57 o
   1  22   3      30181.11      31384.27      1285.94 o
   2  22   3      54562.84      54275.23      1715.47 o
   3  22   3      16026.30      17999.67      1013.80 o
   4  22   3      21831.72      20930.14      1273.34 o
   5  22   3      38073.12      40300.06      1741.83 o
   6  22   3      15449.39      13423.95      1050.71 o
   7  22   3       1084.17       1141.92       773.97 o
   8  22   3      21454.63      18637.45      1573.71 o
   9  22   3      16919.80      19183.73      1677.30 o
  10  22   3       6635.50       7499.69      1272.98 o
  11  22   3      39919.04      40654.02      2444.60 o
  12  22   3      16367.78      15964.48      1613.43 o
  13  22   3      10700.10      10319.25      1310.38 o
  14  22   3       1813.71       1672.86       666.84 o
  15  22   3      21515.85      27637.94      1748.26 o
  16  22   3       4551.25       6492.33      1964.85 o
 -15  23   3       5292.85       6072.41      1076.21 o
 -14  23   3      17470.73      20386.51      1624.11 o
 -13  23   3      15353.31      14794.98      1359.74 o
 -12  23   3       1509.92       1538.90       673.67 o
 -11  23   3       3842.16       4099.95       872.19 o
 -10  23   3       4829.50       5238.83       936.28 o
  -9  23   3      15797.24      16004.36      1331.76 o
  -8  23   3       8638.72       7951.96       981.61 o
  -7  23   3      12181.73      12906.10      1378.19 o
  -6  23   3       9905.75      10365.67       989.41 o
  -5  23   3      11681.40      12657.79      1031.84 o
  -4  23   3       4316.03       5061.74       733.68 o
  -3  23   3      23982.62      27186.74      1482.25 o
  -2  23   3       3210.21       5012.66       723.95 o
  -1  23   3      19819.31      20783.22      1297.94 o
   0  23   3        373.12        402.43       480.95 o
   1  23   3      10690.41      11083.31       986.11 o
   2  23   3      72781.29      72847.22      2468.82 o
   3  23   3      15096.78      14583.89      1116.98 o
   4  23   3       7252.19       8201.26       876.95 o
   5  23   3       4357.63       6290.33       808.17 o
   6  23   3      23663.30      21801.81      1359.16 o
   7  23   3         30.37        400.60       764.78 o
   8  23   3       8906.12      10890.42      1320.80 o
   9  23   3       8356.60       7222.81      1320.77 o
  10  23   3       7353.90       7917.72      1365.92 o
  11  23   3       9632.96       8260.94      1312.21 o
  12  23   3       9797.23      10156.80      1300.38 o
  13  23   3       6790.06       6952.18      1175.85 o
  14  23   3      17860.81      19504.18      1982.79 o
  15  23   3      12955.34      12731.41      2394.00 o
 -14  24   3      31437.69      33928.18      2460.61 o
 -13  24   3       1436.36       3733.92       829.76 o
 -12  24   3       6367.58       8418.83      1116.08 o
 -11  24   3       5860.81       6769.71      1294.00 o
 -10  24   3       1653.55       1696.07       980.12 o
  -9  24   3       2695.64       1479.71       824.41 o
  -8  24   3      45227.25      45081.11      2528.92 o
  -7  24   3      26196.33      26940.98      1961.06 o
  -6  24   3       8381.81       9090.45       976.05 o
  -5  24   3      28734.43      27253.79      1519.75 o
  -4  24   3       8331.53       8532.19       932.81 o
  -3  24   3      13068.00      12895.48      1079.93 o
  -2  24   3       7028.69       8311.23       905.07 o
  -1  24   3       1203.18       1844.07       619.95 o
   0  24   3      52584.12      51051.33      2070.26 o
   1  24   3      35300.79      37106.36      1717.41 o
   2  24   3       6589.31       8063.45       891.07 o
   3  24   3       2887.19       3788.52       747.39 o
   4  24   3      14707.17      14410.02      1140.36 o
   5  24   3      14999.89      16825.08      1214.04 o
   6  24   3       1894.79       2546.25       764.36 o
   7  24   3      23164.53      26055.15      1956.46 o
   8  24   3      15280.93      17133.75      1669.22 o
   9  24   3       1251.41        490.13       816.88 o
  10  24   3       1339.44       1903.84       843.64 o
  11  24   3      15397.78      17663.74      1630.04 o
  12  24   3       3017.76       3414.93      1015.76 o
  13  24   3       9651.48      13448.39      1637.40 o
 -13  25   3      12776.51      10114.45      2116.33 o
 -12  25   3       2698.27       3231.89      1032.44 o
 -11  25   3       3051.63       3579.62      1086.18 o
 -10  25   3      10157.42      13218.07      1566.09 o
  -9  25   3        969.08       1219.97       844.08 o
  -8  25   3         82.47       1392.84       948.67 o
  -7  25   3      20930.06      23450.32      2015.66 o
  -6  25   3      17552.31      17756.48      1322.60 o
  -5  25   3       7216.32       8730.59       981.70 o
  -4  25   3       1594.35       2082.24       625.10 o
  -3  25   3      53080.52      57295.86      2250.48 o
  -2  25   3      54218.18      54754.88      2211.66 o
  -1  25   3      31405.74      35438.93      1792.49 o
   0  25   3        123.57        771.46       574.93 o
   1  25   3       7996.52       8991.03      1023.80 o
   2  25   3       4935.61       5817.77       868.46 o
   3  25   3       5062.33       4886.38       853.66 o
   4  25   3       7828.02       8593.03       991.60 o
   5  25   3        509.24        756.67       601.71 o
   6  25   3       3026.29       3082.37      1054.07 o
   7  25   3      23258.30      22973.58      1899.80 o
   8  25   3      16632.13      15836.92      1701.16 o
   9  25   3       2880.72       3376.38       980.96 o
  10  25   3       5081.80       7130.42      1255.69 o
  11  25   3      38225.67      38947.98      2445.32 o
  12  25   3       8089.43       8107.73      1397.57 o
 -11  26   3       7256.92       7897.47      1730.24 o
 -10  26   3      21795.46      21193.25      1942.34 o
  -9  26   3       6713.77       7634.77      1393.24 o
  -8  26   3      15622.17      15618.16      1663.97 o
  -7  26   3      14820.63      18478.26      1746.05 o
  -6  26   3       8821.40       8675.62      1374.17 o
  -5  26   3      18854.69      17605.00      1362.91 o
  -4  26   3      19440.32      21974.02      1513.24 o
  -3  26   3      19629.79      18712.96      1376.49 o
  -2  26   3        755.98       1607.59       738.43 o
  -1  26   3       3967.92       4943.76       883.56 o
   0  26   3       5761.35       7028.36       932.10 o
   1  26   3       6863.17       7941.17       970.84 o
   2  26   3       3771.09       4604.89       911.01 o
   3  26   3       3039.34       4671.33       872.81 o
   4  26   3        505.38        988.19       630.86 o
   5  26   3       6500.22       7392.14      1049.28 o
   6  26   3       7842.58       7353.54      1347.84 o
   7  26   3       9767.45       9970.90      1374.97 o
   8  26   3      18476.47      20818.17      1874.36 o
   9  26   3      16915.66      21648.74      1909.10 o
  10  26   3       1380.04       4023.23      1100.49 o
  11  26   3       6791.22       8320.92      1759.03 o
  -7  27   3       9948.67      13094.99      1555.04 o
  -6  27   3       1983.42        937.70       895.17 o
  -5  27   3       9377.36       9848.57      1141.77 o
  -4  27   3       9414.45       9815.68      1178.07 o
  -3  27   3      37403.07      37989.04      1983.10 o
  -2  27   3       2441.73       2465.16       818.86 o
  -1  27   3       5042.26       5490.60       975.64 o
   0  27   3      19512.91      20972.10      1522.04 o
   1  27   3       4079.34       4211.31       923.83 o
   2  27   3       1855.83       1629.76       831.13 o
   3  27   3       3610.30       4544.63      1047.09 o
   4  27   3      38350.52      44639.77      2134.54 o
   5  27   3      15408.28      14299.64      1325.17 o
   6  27   3      10077.31       8406.20      1330.12 o
   7  27   3       7215.61       8271.85      1330.81 o
   8  27   3       1325.57        111.43       938.28 o
   9  27   3        885.89       2535.17      1475.42 o
  10  27   3      10421.59      12798.60      2129.58 o
  -5  28   3       5631.06       6688.51      1219.56 o
  -4  28   3      12522.96      14595.29      1618.66 o
  -3  28   3       4138.97       5231.58      1373.85 o
  -2  28   3      12368.62      15911.24      1744.29 o
  -1  28   3       4507.22       6085.44      1402.39 o
   0  28   3       3228.99       3941.46      1056.00 o
   1  28   3        379.65        141.72       675.24 o
   2  28   3      24698.06      27306.75      1790.23 o
   3  28   3       3243.15       3915.02       944.53 o
   4  28   3       1937.16       2407.36       896.17 o
   5  28   3      15103.61      18942.73      1808.51 o
   6  28   3        605.43       1530.49      1066.00 o
   7  28   3       1168.67         57.34       886.95 o
   8  28   3       7765.56      11628.84      1964.53 o
   9  28   3       2569.24       3745.62      1842.66 o
  -4  29   3      10702.57       9216.57      1815.24 o
  -3  29   3       1353.15       3569.26      1455.40 o
  -2  29   3       5116.94       7348.35      1719.73 o
  -1  29   3       6187.24       5403.59      1207.26 o
   0  29   3       2205.89       2610.60      1203.85 o
   1  29   3       9484.13       9831.36      1427.50 o
   2  29   3       5041.24       6245.65      1590.89 o
   3  29   3        217.85       3423.25      1399.13 o
   4  29   3       1926.40       2047.49      1364.99 o
 -23   0   4       5190.18       9829.72      1978.77 o
 -22   0   4       3449.81       3652.94      1722.26 o
 -21   0   4        171.20        645.85       934.42 o
 -20   0   4       1963.13       3719.35      1097.03 o
 -19   0   4       9057.93       8702.92      1316.89 o
 -18   0   4       7181.94       8208.23      1264.21 o
 -17   0   4         65.07       1429.11       744.33 o
 -16   0   4      47849.51      46036.15      2345.21 o
 -15   0   4       2137.97       1197.80       709.98 o
 -14   0   4        426.80        854.26       666.46 o
 -13   0   4        683.07        760.36       634.40 o
 -12   0   4      46501.37      45007.83      1992.51 o
 -11   0   4       5997.57       6002.72       483.24 o
 -10   0   4     171008.45     162336.97      3391.85 o
  -9   0   4       4105.57       3675.84       391.63 o
  -8   0   4     201519.97     207850.94      4051.44 o
  -7   0   4      37228.84      35908.70      1044.35 o
  -6   0   4     135001.14     146094.55      3675.84 o
  -5   0   4       9300.75       9951.10       412.24 o
  -4   0   4     262145.94     298752.91      5343.13 o
  -3   0   4      11790.59      11776.42       414.53 o
  -2   0   4      27298.60      28479.17       705.39 o
  -1   0   4       3326.25       3176.57       155.74 o
   0   0   4     501364.78     471283.72      9916.75 o
   1   0   4        237.60        380.18        89.32 o
   2   0   4         16.42       -114.51       114.51 o
   3   0   4       7420.07       7793.69       341.25 o
   4   0   4      62714.95      68840.09      1445.14 o
   5   0   4        180.60        174.06       141.99 o
   6   0   4     107021.43     109787.32      2219.24 o
   7   0   4       4441.13       5047.70       332.09 o
   8   0   4     178697.33     187586.88      3627.74 o
   9   0   4      11857.88      13233.01       549.66 o
  10   0   4       5666.84       6108.07       687.07 o
  11   0   4       1080.55       1055.80       478.66 o
  12   0   4      12884.77      12385.63      1028.32 o
  13   0   4      24933.05      22577.21      1413.08 o
  14   0   4     152889.67     138243.58      4246.11 o
  15   0   4        883.26       1653.55       659.59 o
  16   0   4      75156.52      72584.64      2975.02 o
  17   0   4       9614.79      10938.20      1291.70 o
  18   0   4         74.15       1046.64       755.78 o
  19   0   4       3237.91       3449.10      1032.90 o
  20   0   4        851.66       1584.85      1037.48 o
  21   0   4       1584.71        272.54       948.16 o
  22   0   4        269.58       -183.22       987.09 o
 -23   1   4       5023.87       4517.05       973.52 o
 -22   1   4      36945.32      37314.69      1850.79 o
 -21   1   4        896.71       1157.91       720.08 o
 -20   1   4      13830.02      15404.90      1154.41 o
 -19   1   4       7903.66       8045.43       917.28 o
 -18   1   4       3990.96       4602.06       707.50 o
 -17   1   4       3410.68       2405.71       604.21 o
 -16   1   4       3755.35       2994.77       590.02 o
 -15   1   4      80287.50      76169.12      2113.05 o
 -14   1   4      48015.96      46783.05      1566.50 o
 -13   1   4      24178.03      24034.32      1050.87 o
 -12   1   4       6787.56       7095.42       462.84 o
 -11   1   4      24243.54      24267.51       662.75 o
 -10   1   4     105096.97     107104.08      1814.89 o
  -9   1   4       8814.70       8375.93       383.03 o
  -8   1   4     184404.75     190927.02      2660.69 o
  -7   1   4     123166.71     128710.58      1884.45 o
  -6   1   4     113053.38     125550.82      1803.71 o
  -5   1   4      34080.29      36351.54       691.32 o
  -4   1   4     135263.97     149605.78      2018.57 o
  -3   1   4      11859.54      12140.08       328.63 o
  -2   1   4      11578.15      11640.52       261.37 o
  -1   1   4       7803.06       7926.79       200.02 o
   0   1   4      38171.71      38356.97       564.44 o
   1   1   4       7805.22       7864.93       191.36 o
   2   1   4      55935.11      58581.03       843.92 o
   3   1   4      75348.50      86410.50      1198.80 o
   4   1   4      18846.80      19502.93       422.71 o
   5   1   4     193322.08     213751.56      2777.84 o
   6   1   4      30503.74      31839.45       612.73 o
   7   1   4     146182.64     150450.88      2096.16 o
   8   1   4      45481.53      45089.92       976.44 o
   9   1   4     143852.58     145587.44      2380.54 o
  10   1   4     101434.53     105693.63      1884.99 o
  11   1   4      44281.69      40908.52      1254.12 o
  12   1   4      46413.41      44572.29      1367.26 o
  13   1   4       5015.23       5533.00       582.55 o
  14   1   4      80103.12      73955.27      1979.40 o
  15   1   4      19437.77      19988.16      1026.84 o
  16   1   4       1436.20       2740.04       580.30 o
  17   1   4       1998.38       3429.26       600.40 o
  18   1   4      22264.52      22718.95      1242.50 o
  19   1   4      18656.12      21008.11      1265.38 o
  20   1   4      38408.15      39223.51      1759.28 o
  21   1   4        984.76       1251.54       711.57 o
  22   1   4       6370.19       5459.93       937.14 o
 -23   2   4       7449.71       9260.45      1375.11 o
 -22   2   4       6552.36       9602.72      1165.71 o
 -21   2   4      25027.83      23519.02      1413.72 o
 -20   2   4       9411.95       8419.42       941.34 o
 -19   2   4      16617.51      14812.86      1109.61 o
 -18   2   4      13457.58      14378.85      1038.78 o
 -17   2   4      11227.53      10747.18       917.30 o
 -16   2   4        470.61       1004.91       555.60 o
 -15   2   4      32575.86      32718.42      1321.25 o
 -14   2   4        182.51       1622.83       515.14 o
 -13   2   4        156.98        861.08       494.84 o
 -12   2   4      77241.73      76491.38      1645.03 o
 -11   2   4      91064.14      94722.41      1644.51 o
 -10   2   4      44254.49      44758.04       962.08 o
  -9   2   4       1304.47       1539.88       220.32 o
  -8   2   4     115781.27     116618.83      1778.00 o
  -7   2   4      21157.38      19774.31       517.11 o
  -6   2   4      14288.31      12972.38       417.06 o
  -5   2   4      17026.26      16513.69       440.24 o
  -4   2   4     365941.53     378848.09      5253.40 o
  -3   2   4     319317.19     364409.53      4500.67 o
  -2   2   4     182461.58     189192.56      2669.35 o
  -1   2   4     177396.22     196066.02      2469.32 o
   0   2   4       3245.27       3793.03       156.55 o
   1   2   4       3492.49       3747.87       142.78 o
   2   2   4      46926.42      45081.44       697.16 o
   3   2   4      30735.68      29234.99       539.01 o
   4   2   4       4721.42       4569.68       231.70 o
   5   2   4      25285.22      27612.61       562.00 o
   6   2   4      12498.67      12768.44       355.52 o
   7   2   4      55106.86      53695.04      1071.97 o
   8   2   4      79496.84      80585.18      1488.45 o
   9   2   4       5519.84       5536.30       363.19 o
  10   2   4     162981.81     171724.38      2799.93 o
  11   2   4       7938.09       7680.12       465.46 o
  12   2   4      81214.03      75519.26      1886.49 o
  13   2   4       1441.90       1908.49       437.26 o
  14   2   4       7682.75       6844.05       656.64 o
  15   2   4       3362.93       3178.15       545.27 o
  16   2   4      18097.41      16992.99       995.53 o
  17   2   4      18095.29      16944.68      1054.04 o
  18   2   4      17388.45      18520.60      1178.13 o
  19   2   4      16035.02      15761.53      1131.63 o
  20   2   4       6593.78       6641.91       860.20 o
  21   2   4       1325.57       1933.35       853.92 o
  22   2   4       3039.17       4405.16       918.44 o
 -23   3   4       5175.35       7432.72      1715.62 o
 -22   3   4      17180.38      18667.37      1341.87 o
 -21   3   4      14175.17      18879.86      1382.91 o
 -20   3   4      21089.76      21222.81      1339.81 o
 -19   3   4      25799.78      25584.21      1387.07 o
 -18   3   4      11754.23      10175.02       903.39 o
 -17   3   4       2293.77       1387.53       592.64 o
 -16   3   4      14199.30      13351.72       924.21 o
 -15   3   4      17320.32      17520.88      1032.45 o
 -14   3   4       6746.36       6312.10       632.33 o
 -13   3   4      39214.73      36420.80      1393.22 o
 -12   3   4      82581.00      83883.12      1759.32 o
 -11   3   4      32196.05      32274.98       956.38 o
 -10   3   4      14128.15      14232.35       491.85 o
  -9   3   4     113344.60     114424.01      1790.02 o
  -8   3   4      21322.45      22995.98       594.90 o
  -7   3   4      87299.29      98424.15      1523.45 o
  -6   3   4      41778.46      43708.60       846.15 o
  -5   3   4     126656.07     141511.45      1970.07 o
  -4   3   4     173334.38     194805.64      2554.04 o
  -3   3   4      58279.49      57147.41       994.40 o
  -2   3   4      39434.52      41091.37       649.96 o
  -1   3   4      38250.54      38875.43       770.46 o
   0   3   4      36178.98      38448.90       662.48 o
   1   3   4       2026.27       2218.22       112.92 o
   2   3   4      87210.09      92726.58      1288.44 o
   3   3   4     170652.50     184285.86      2395.24 o
   4   3   4       4092.74       4179.24       183.22 o
   5   3   4       9074.13       9013.11       308.12 o
   6   3   4     474820.03     530599.75      6559.95 o
   7   3   4      31847.02      32774.79       806.26 o
   8   3   4      84273.12      83678.40      1553.52 o
   9   3   4     108160.35     110675.02      1968.40 o
  10   3   4      11154.82      11318.06       525.34 o
  11   3   4      55634.58      51370.81      1271.11 o
  12   3   4      75671.22      74067.75      1876.47 o
  13   3   4       7714.05       9392.78       697.91 o
  14   3   4      46059.01      43924.45      1468.86 o
  15   3   4      49493.69      46159.36      1576.94 o
  16   3   4       6581.64       6234.96       707.20 o
  17   3   4      30243.32      28540.49      1334.64 o
  18   3   4       3678.56       3817.38       678.33 o
  19   3   4       4492.32       5738.94       825.63 o
  20   3   4      14491.54      13478.54      1116.06 o
  21   3   4       7471.56       7025.31       975.22 o
  22   3   4       4717.17       4965.07       872.15 o
 -23   4   4       3439.56       1647.29      1170.19 o
 -22   4   4       2006.64       2491.47       769.80 o
 -21   4   4       3569.32       5676.15       928.87 o
 -20   4   4       3664.63       4434.26       818.41 o
 -19   4   4      32941.85      32946.92      1527.13 o
 -18   4   4      54967.13      52848.86      1856.51 o
 -17   4   4      33158.27      31001.16      1433.87 o
 -16   4   4      10530.57       9802.51       843.91 o
 -15   4   4       6391.75       5448.91       659.07 o
 -14   4   4       7637.32       8160.33       693.20 o
 -13   4   4       5330.58       5284.18       577.36 o
 -12   4   4        714.13       1014.94       316.89 o
 -11   4   4     114156.91     110069.97      2177.59 o
 -10   4   4       7418.14       8060.52       372.20 o
  -9   4   4      14958.79      14717.89       487.11 o
  -8   4   4     182506.27     195101.62      2740.87 o
  -7   4   4     206273.88     225353.81      3052.06 o
  -6   4   4      59051.65      63395.92      1071.39 o
  -5   4   4        985.08        893.73       151.36 o
  -4   4   4     179039.06     200648.83      2639.42 o
  -3   4   4      83740.02      90417.66      1293.02 o
  -2   4   4      21494.21      21905.35       492.63 o
  -1   4   4      41277.12      44537.03       789.77 o
   0   4   4      26669.96      25152.92       447.47 o
   1   4   4     271788.03     290582.03      3876.35 o
   2   4   4     221421.42     236178.17      3256.58 o
   3   4   4      71584.49      81493.81      1205.56 o
   4   4   4     376192.59     389366.50      5395.26 o
   5   4   4     192914.45     210343.08      2783.20 o
   6   4   4      69432.80      77828.22      1224.39 o
   7   4   4      66699.92      67419.43      1316.90 o
   8   4   4       1660.94       2168.24       282.42 o
   9   4   4        751.55        545.99       233.67 o
  10   4   4       6912.38       7520.79       461.43 o
  11   4   4     363511.75     369764.72      5752.32 o
  12   4   4       8411.23       7508.95       600.36 o
  13   4   4      16347.04      15680.28       859.10 o
  14   4   4      11893.15      11952.66       793.10 o
  15   4   4      48529.59      46713.85      1582.49 o
  16   4   4      20812.47      19443.82      1082.95 o
  17   4   4      28700.38      28430.40      1347.70 o
  18   4   4      14250.37      13591.38      1003.87 o
  19   4   4      10710.08      10895.79       981.46 o
  20   4   4      13495.82      14425.38      1141.46 o
  21   4   4       2520.51       2185.90       785.02 o
  22   4   4      30321.41      29502.78      1643.45 o
 -22   5   4       3906.64       5480.94      1041.77 o
 -21   5   4       8425.80       9110.11      1041.76 o
 -20   5   4       3992.80       2928.64       723.91 o
 -19   5   4      40799.66      40633.36      1677.48 o
 -18   5   4      16362.85      16151.72      1084.58 o
 -17   5   4       3993.08       3688.18       617.62 o
 -16   5   4      78236.10      74804.87      2158.21 o
 -15   5   4      23367.98      23538.24      1120.55 o
 -14   5   4      21000.31      21666.57      1039.15 o
 -13   5   4       7075.69       7714.84       596.98 o
 -12   5   4      36325.38      34693.57      1052.50 o
 -11   5   4      42398.53      40862.81      1121.14 o
 -10   5   4       6678.30       7066.19       361.05 o
  -9   5   4     159967.23     167256.16      2454.04 o
  -8   5   4      30907.83      31436.02       720.77 o
  -7   5   4      29867.99      31112.73       705.27 o
  -6   5   4      11142.06      11371.08       394.86 o
  -5   5   4      82989.30      86416.42      1335.46 o
  -4   5   4      95503.12     105007.15      1520.59 o
  -3   5   4      30038.97      33545.23       608.91 o
  -2   5   4     176077.36     194762.84      2802.29 o
  -1   5   4      40036.55      46006.09       850.99 o
   0   5   4       7174.70       7314.53       229.89 o
   1   5   4      14951.51      13404.58       333.44 o
   2   5   4      19077.93      20711.47       446.47 o
   3   5   4      22011.10      22696.96       516.47 o
   4   5   4       1540.29       1915.27       166.56 o
   5   5   4      29951.94      31477.33       654.68 o
   6   5   4     174795.02     195884.03      2665.14 o
   7   5   4      65968.18      68154.17      1147.36 o
   8   5   4     266309.00     282774.53      4209.07 o
   9   5   4      39200.31      41053.46      1047.88 o
  10   5   4     156003.25     149041.95      2579.21 o
  11   5   4      31004.27      30966.91       958.61 o
  12   5   4      37478.91      35347.43      1051.69 o
  13   5   4      67092.81      65319.72      1820.63 o
  14   5   4      33031.86      30623.15      1242.45 o
  15   5   4      19250.69      18628.57      1008.44 o
  16   5   4       9602.74       9537.32       845.47 o
  17   5   4      29637.32      27424.55      1330.75 o
  18   5   4      10558.36       9601.80       884.68 o
  19   5   4       3891.69       4624.47       738.19 o
  20   5   4       5470.74       5353.17       880.19 o
  21   5   4       2355.17       2395.06       768.76 o
  22   5   4       7824.62       7984.35       936.26 o
 -22   6   4        360.42       1178.68       868.37 o
 -21   6   4       1560.29       1791.30       906.39 o
 -20   6   4        748.29       1484.12       636.05 o
 -19   6   4       4002.59       4020.70       688.41 o
 -18   6   4       4426.38       5382.54       775.18 o
 -17   6   4       6541.40       8005.57       801.02 o
 -16   6   4       8610.98      10108.07       831.02 o
 -15   6   4      17544.23      18446.77      1021.41 o
 -14   6   4      27269.58      25171.30      1121.72 o
 -13   6   4      39086.32      38479.82      1160.98 o
 -12   6   4     165166.80     167773.58      2960.23 o
 -11   6   4      21426.93      20084.11       787.25 o
 -10   6   4      82746.30      85662.00      1498.66 o
  -9   6   4       1964.55       2609.52       235.85 o
  -8   6   4      45068.86      46730.54       938.45 o
  -7   6   4     385320.53     423529.91      5425.70 o
  -6   6   4       2107.64       2048.27       229.64 o
  -5   6   4      89664.48      95536.66      1461.42 o
  -4   6   4     927973.12    1037938.81     12498.84 o
  -3   6   4     641417.12     711455.00      8645.98 o
  -2   6   4       6896.33       6945.25       302.57 o
  -1   6   4     140973.50     147658.91      2211.52 o
   0   6   4      16015.12      15603.07       370.90 o
   1   6   4      11578.64      11915.51       332.12 o
   2   6   4     333592.28     341484.81      4824.33 o
   3   6   4      19306.40      20291.26       496.84 o
   4   6   4     124085.15     132917.11      1887.86 o
   5   6   4     136483.06     144821.36      2062.38 o
   6   6   4      42279.73      42388.51       831.33 o
   7   6   4      19411.56      20401.38       546.28 o
   8   6   4      40929.41      39681.62       812.19 o
   9   6   4     134229.19     128498.82      2277.12 o
  10   6   4      73572.24      72507.91      1559.19 o
  11   6   4      77630.81      73436.19      1611.50 o
  12   6   4       9330.31       9963.06       618.51 o
  13   6   4       4879.60       5888.45       580.52 o
  14   6   4      18615.96      17347.79      1017.16 o
  15   6   4      25468.72      24307.26      1150.96 o
  16   6   4      22899.31      21511.29      1196.10 o
  17   6   4      41265.15      38662.43      1537.13 o
  18   6   4      21075.51      19819.69      1189.78 o
  19   6   4       4433.54       4773.52       723.73 o
  20   6   4      25142.48      22532.78      1370.96 o
  21   6   4      54935.19      52339.91      2108.50 o
  22   6   4      10141.10      10288.53      1423.66 o
 -22   7   4        127.12       -684.53       684.53 o
 -21   7   4       1377.87       1146.15       698.54 o
 -20   7   4      10132.05       9945.62      1198.10 o
 -19   7   4       2685.56       4146.53       888.71 o
 -18   7   4      32624.25      32975.72      1499.63 o
 -17   7   4       2809.22       3603.21       643.60 o
 -16   7   4      25056.14      26666.40      1254.46 o
 -15   7   4      13001.86      13289.81       883.05 o
 -14   7   4      38284.76      37833.73      1356.94 o
 -13   7   4       1287.32       1492.05       366.55 o
 -12   7   4       4776.25       4323.62       446.98 o
 -11   7   4      22294.79      20480.76       808.54 o
 -10   7   4      10488.40      10345.93       439.95 o
  -9   7   4       3355.08       4227.98       319.09 o
  -8   7   4       8039.41       7378.44       364.79 o
  -7   7   4      39413.76      42747.49       882.60 o
  -6   7   4     186997.30     205708.70      2834.50 o
  -5   7   4     104521.24     109433.62      1643.27 o
  -4   7   4     126742.16     134461.53      1905.27 o
  -3   7   4      96912.56     106102.46      1757.06 o
  -2   7   4      45466.95      46690.40       985.19 o
  -1   7   4     396037.81     434365.69      5944.11 o
   0   7   4      28298.15      30244.49       589.25 o
   1   7   4       2504.69       2619.76       207.64 o
   2   7   4     214911.14     243278.42      3159.43 o
   3   7   4      92004.29      98918.41      1473.83 o
   4   7   4     182350.09     189836.17      2801.82 o
   5   7   4       2232.46       2650.61       227.26 o
   6   7   4      10396.62      10924.94       392.55 o
   7   7   4     431551.53     466760.97      5946.89 o
   8   7   4     115977.44     118191.73      1837.09 o
   9   7   4       3730.00       3935.58       379.55 o
  10   7   4       1742.32       2143.20       368.44 o
  11   7   4      82838.54      78283.77      1702.91 o
  12   7   4      35098.08      33156.35      1040.78 o
  13   7   4      17416.68      18316.55       955.71 o
  14   7   4      10486.09      10419.31       785.80 o
  15   7   4       6936.08       6704.11       672.60 o
  16   7   4      14778.97      14561.58       971.82 o
  17   7   4      10548.57      10249.09       902.35 o
  18   7   4      10690.45       8889.47       892.17 o
  19   7   4       3192.53       4968.11       772.32 o
  20   7   4       9113.22       8879.00       952.52 o
  21   7   4       8361.55      10225.23      1059.46 o
  22   7   4        558.55       1234.74       901.52 o
 -21   8   4      10380.62      11007.12      1257.64 o
 -20   8   4       2487.22       3029.15       897.44 o
 -19   8   4        780.41       1528.37       689.18 o
 -18   8   4      15366.10      13769.66      1261.92 o
 -17   8   4      57297.94      56208.82      1903.02 o
 -16   8   4      44860.71      47302.68      1669.05 o
 -15   8   4      11522.19      13291.66       867.13 o
 -14   8   4       6717.08       6492.12       645.59 o
 -13   8   4       8887.32       8663.90       623.60 o
 -12   8   4      15779.62      14855.42       722.23 o
 -11   8   4      11123.40      12363.89       636.38 o
 -10   8   4     102577.82     106677.91      1800.15 o
  -9   8   4       9839.75       8929.54       427.68 o
  -8   8   4      79298.21      79534.59      1394.66 o
  -7   8   4      59031.40      59630.58      1121.17 o
  -6   8   4     273668.59     296114.03      3927.19 o
  -5   8   4      19122.83      18787.54       511.43 o
  -4   8   4      53444.50      54398.22      1106.97 o
  -3   8   4        322.32        445.86       159.24 o
  -2   8   4      11304.86      11922.26       440.04 o
  -1   8   4     252160.98     273908.66      3531.34 o
   0   8   4     594417.69     651190.50      7956.47 o
   1   8   4      52440.03      53778.00       925.81 o
   2   8   4       9957.51      11517.69       372.68 o
   3   8   4      66006.77      66667.92      1125.43 o
   4   8   4      71794.55      73598.61      1221.53 o
   5   8   4       9435.70       9646.41       424.92 o
   6   8   4      14226.72      14704.36       481.51 o
   7   8   4      66293.10      67322.77      1208.02 o
   8   8   4      13184.64      12904.60       461.13 o
   9   8   4      98066.99      92191.30      1562.06 o
  10   8   4      39184.57      35653.39      1063.77 o
  11   8   4       8198.79       8134.83       544.39 o
  12   8   4      52001.27      47973.65      1304.40 o
  13   8   4      25397.22      24715.27       956.18 o
  14   8   4      68800.93      64415.11      1871.19 o
  15   8   4      26398.54      28870.03      1337.92 o
  16   8   4       6643.59       6970.78       734.70 o
  17   8   4      46948.62      43982.48      1662.91 o
  18   8   4       5972.68       4861.54       736.32 o
  19   8   4      17939.42      17398.68      1178.27 o
  20   8   4       5508.63       5298.52       816.01 o
  21   8   4       8317.80       9391.57       948.76 o
  22   8   4        372.77       2037.15       848.46 o
 -21   9   4      16128.71      17883.56      1509.41 o
 -20   9   4        889.32       2369.76       915.13 o
 -19   9   4      11121.92      11905.47      1258.06 o
 -18   9   4       8072.79      10587.22      1155.30 o
 -17   9   4       1162.96       1683.55       661.24 o
 -16   9   4       9893.38       9729.70      1040.77 o
 -15   9   4      26765.67      27430.48      1230.13 o
 -14   9   4      16080.81      16937.52       837.72 o
 -13   9   4      16499.10      16915.46       834.02 o
 -12   9   4      11438.78      12258.40       690.68 o
 -11   9   4     140101.59     140766.38      2595.13 o
 -10   9   4      22781.27      20770.24       821.84 o
  -9   9   4      63715.51      62279.46      1240.21 o
  -8   9   4      15192.64      14309.88       510.99 o
  -7   9   4      25058.20      24845.35       654.24 o
  -6   9   4     158747.38     171435.67      2464.60 o
  -5   9   4      30473.61      29586.71       671.52 o
  -4   9   4       9247.61       9479.53       347.04 o
  -3   9   4      58650.64      58227.55      1057.93 o
  -2   9   4      58177.77      58193.46       995.31 o
  -1   9   4       1516.55       1910.16       177.64 o
   0   9   4      68137.24      67210.55      1114.16 o
   1   9   4      83287.11      85391.91      1344.57 o
   2   9   4       2164.35       1889.20       199.11 o
   3   9   4     126228.85     130003.49      1902.65 o
   4   9   4      56490.96      55292.67      1020.09 o
   5   9   4       3717.00       3830.00       272.76 o
   6   9   4      42285.37      42327.52       892.65 o
   7   9   4      11204.42      12215.70       427.31 o
   8   9   4      22442.90      21594.61       622.57 o
   9   9   4      17421.12      15539.68       678.11 o
  10   9   4        378.23        614.57       304.97 o
  11   9   4     217574.17     216145.89      3607.07 o
  12   9   4       8530.87       8934.94       587.33 o
  13   9   4      21625.89      20772.19       886.33 o
  14   9   4      15026.46      14778.39       904.15 o
  15   9   4      61416.81      56181.54      1781.45 o
  16   9   4       9025.64       8490.19       792.67 o
  17   9   4        371.55       1773.16       499.69 o
  18   9   4         20.04        507.26       468.46 o
  19   9   4         18.21        592.55       579.20 o
  20   9   4      23624.11      24071.96      1392.89 o
  21   9   4      10791.31      10680.75      1040.04 o
 -21  10   4      10363.54       9723.63      1176.77 o
 -20  10   4       3666.99       3800.54       883.95 o
 -19  10   4      17956.32      17707.09      1456.41 o
 -18  10   4       6311.05       6232.82      1041.90 o
 -17  10   4       3850.38       4530.34       843.85 o
 -16  10   4       1366.45        934.61       638.61 o
 -15  10   4      19726.08      18023.33      1276.48 o
 -14  10   4      13116.56      13249.24       907.89 o
 -13  10   4     136166.66     133844.05      2615.43 o
 -12  10   4      10950.35      11233.64       698.35 o
 -11  10   4      18727.74      18070.83       779.67 o
 -10  10   4      41233.30      37894.84      1076.06 o
  -9  10   4      32629.42      32513.31       826.43 o
  -8  10   4      18555.88      17802.19       582.81 o
  -7  10   4       9010.18       9364.33       408.42 o
  -6  10   4      13217.04      12923.42       454.64 o
  -5  10   4        322.90        797.48       191.09 o
  -4  10   4      14838.83      14253.50       436.04 o
  -3  10   4      56704.46      57139.27      1013.26 o
  -2  10   4      15259.80      14887.83       445.21 o
  -1  10   4     276826.69     284474.12      3737.51 o
   0  10   4        743.31        821.31       156.75 o
   1  10   4     157914.94     169734.88      2386.63 o
   2  10   4     184360.55     196573.97      2717.12 o
   3  10   4     222936.44     247561.94      3335.17 o
   4  10   4       8462.12       9265.21       398.33 o
   5  10   4      17757.91      17511.01       550.52 o
   6  10   4        605.95        727.22       189.47 o
   7  10   4      10366.79      10700.33       457.44 o
   8  10   4      13674.18      13157.91       515.72 o
   9  10   4      25670.62      25395.89       897.17 o
  10  10   4      33204.04      32537.74      1018.11 o
  11  10   4      24522.41      22456.33       891.44 o
  12  10   4      22570.06      22364.66       928.03 o
  13  10   4      11273.84      10733.45       691.01 o
  14  10   4       8658.20       8522.37       764.17 o
  15  10   4        425.37        626.37       488.52 o
  16  10   4       9741.28       9117.42       833.03 o
  17  10   4       1723.39       1783.59       561.92 o
  18  10   4      19356.79      22807.08      1259.69 o
  19  10   4      11041.51      11533.25      1027.43 o
  20  10   4      23443.69      22558.47      1372.28 o
  21  10   4       4244.62       4592.14      1590.71 o
 -21  11   4        220.12        113.08       727.55 o
 -20  11   4       6854.18       9565.01      1177.48 o
 -19  11   4      11723.49      11997.76      1253.70 o
 -18  11   4       8340.38       7715.16      1147.57 o
 -17  11   4      13609.65      13206.77      1221.72 o
 -16  11   4       6774.00       6647.10      1032.73 o
 -15  11   4      45686.94      46251.72      2015.04 o
 -14  11   4      75664.67      77157.84      2187.76 o
 -13  11   4      17653.11      17918.89      1035.43 o
 -12  11   4      44818.52      42743.15      1492.75 o
 -11  11   4      12719.94      12392.30       802.69 o
 -10  11   4       2760.86       2862.66       348.25 o
  -9  11   4     179040.72     177837.89      2700.76 o
  -8  11   4      42812.39      39491.20       947.26 o
  -7  11   4     149288.80     148720.56      2344.97 o
  -6  11   4      90491.53      87193.11      1483.66 o
  -5  11   4      23450.77      24187.41       633.95 o
  -4  11   4      73078.22      74029.37      1283.28 o
  -3  11   4      15789.98      15896.66       484.64 o
  -2  11   4     132011.33     134423.86      1994.97 o
  -1  11   4     108323.63     114210.31      1751.97 o
   0  11   4     159925.56     172740.00      2451.57 o
   1  11   4     157778.89     166150.19      2381.69 o
   2  11   4       5511.83       6027.68       364.76 o
   3  11   4     114345.59     118246.15      1830.89 o
   4  11   4      25378.53      23836.93       649.16 o
   5  11   4      77964.88      78546.16      1385.72 o
   6  11   4      20765.85      20444.02       630.56 o
   7  11   4        505.30        843.61       245.67 o
   8  11   4      91908.86      90190.49      1600.55 o
   9  11   4        904.84       1117.26       325.97 o
  10  11   4       2931.18       3336.42       435.91 o
  11  11   4      33091.40      32340.99      1039.20 o
  12  11   4      71440.81      68419.29      1662.65 o
  13  11   4      26824.96      26786.18      1014.15 o
  14  11   4       3100.07       3945.78       536.34 o
  15  11   4       1883.53       3045.34       573.07 o
  16  11   4       3974.03       4236.99       649.10 o
  17  11   4       1575.62       2303.85       547.58 o
  18  11   4      44857.22      46425.38      1789.13 o
  19  11   4       4734.31       5804.95       952.91 o
  20  11   4       4435.80       6451.09       939.80 o
  21  11   4       3252.31       4954.14      1534.93 o
 -21  12   4        934.85       1442.16      1331.03 o
 -20  12   4       6475.14       8721.47      1349.72 o
 -19  12   4       3805.19       3637.65       792.65 o
 -18  12   4      14588.80      15166.38      1341.79 o
 -17  12   4      11552.96      11926.28      1211.71 o
 -16  12   4      27150.47      27621.05      1766.44 o
 -15  12   4       1697.71       1201.55       650.23 o
 -14  12   4       5111.18       5420.24       665.42 o
 -13  12   4       1866.32        981.02       539.44 o
 -12  12   4      20347.27      19540.55      1044.68 o
 -11  12   4      11636.06      11532.14       779.43 o
 -10  12   4       7694.93       7573.34       646.89 o
  -9  12   4      70094.88      69425.77      1560.46 o
  -8  12   4      30502.16      28852.69       912.24 o
  -7  12   4     114890.11     114825.66      1887.46 o
  -6  12   4      82460.80      84547.41      1471.65 o
  -5  12   4      32749.50      34358.67       793.59 o
  -4  12   4      93921.91      94979.07      1692.70 o
  -3  12   4      34970.62      32520.01       741.46 o
  -2  12   4      63194.69      65452.35      1183.26 o
  -1  12   4       1343.16       1473.86       218.35 o
   0  12   4      14316.57      14542.66       488.36 o
   1  12   4     130373.30     136469.56      2064.64 o
   2  12   4     128679.20     130298.86      1996.09 o
   3  12   4      16578.47      17529.01       576.10 o
   4  12   4      16038.21      16193.52       553.94 o
   5  12   4      28508.32      27530.08       737.23 o
   6  12   4     155948.89     155248.67      2379.70 o
   7  12   4     109633.45     106051.97      1806.09 o
   8  12   4      10978.45      10312.60       499.82 o
   9  12   4       3103.44       3358.37       398.56 o
  10  12   4      78756.95      75862.45      2168.74 o
  11  12   4      30157.61      29994.20      1031.09 o
  12  12   4      18208.87      19567.81       871.10 o
  13  12   4      45436.13      42525.68      1315.42 o
  14  12   4      55135.32      56033.35      1773.35 o
  15  12   4        322.32         65.75       391.42 o
  16  12   4       2521.00       2817.85       576.27 o
  17  12   4      18607.11      20663.59      1218.13 o
  18  12   4        880.85        679.23       607.39 o
  19  12   4       2619.00       3587.95       818.77 o
  20  12   4       3970.54       3205.76       811.76 o
  21  12   4      23159.91      26138.51      2965.05 o
 -20  13   4       8064.08      10125.81      1186.43 o
 -19  13   4      10373.45      12376.69      1245.07 o
 -18  13   4         33.99         12.42       651.68 o
 -17  13   4      31965.14      30239.40      1764.02 o
 -16  13   4       8254.66      11187.33      1133.07 o
 -15  13   4      21543.64      20532.25      1434.37 o
 -14  13   4      12536.19      12437.43       910.00 o
 -13  13   4      10783.01      11472.90       880.60 o
 -12  13   4       5451.78       5205.48       670.92 o
 -11  13   4      26450.35      25741.41      1174.63 o
 -10  13   4      22374.79      21688.75      1030.61 o
  -9  13   4       7711.27       7127.61       509.91 o
  -8  13   4      10893.37       9934.44       567.94 o
  -7  13   4      11570.42      11027.35       596.45 o
  -6  13   4      19095.87      19275.29       747.62 o
  -5  13   4       2745.47       3193.88       381.26 o
  -4  13   4      60761.20      58237.62      1131.54 o
  -3  13   4      34673.23      32004.06       763.74 o
  -2  13   4      22718.65      21524.54       617.57 o
  -1  13   4     152634.11     151945.25      2277.30 o
   0  13   4       3434.01       3544.94       275.09 o
   1  13   4     117815.41     122429.65      1931.58 o
   2  13   4      66634.82      66271.25      1247.30 o
   3  13   4      33045.60      33561.27       827.90 o
   4  13   4      12986.90      13431.38       533.17 o
   5  13   4      81861.02      79763.18      1454.34 o
   6  13   4     100796.09      94886.80      1676.14 o
   7  13   4       5546.51       6456.96       423.57 o
   8  13   4      47453.96      45024.04      1053.01 o
   9  13   4      43826.43      42087.05      1182.59 o
  10  13   4      19554.51      19212.16       815.09 o
  11  13   4      31703.68      30027.15      1042.28 o
  12  13   4        291.98        813.25       389.27 o
  13  13   4      34453.58      33559.47      1203.95 o
  14  13   4      19848.27      20143.09       956.68 o
  15  13   4      10995.08      12024.76       928.22 o
  16  13   4       1247.89       1701.21       656.88 o
  17  13   4       7312.69       5318.46       939.90 o
  18  13   4      14152.90      12418.81      1207.20 o
  19  13   4      13524.19      14742.99      1346.49 o
  20  13   4      19884.76      23461.81      1691.19 o
 -20  14   4       8288.90       8236.23      1387.89 o
 -19  14   4       4612.61       7384.55      1009.04 o
 -18  14   4       9848.09      10934.28      1216.46 o
 -17  14   4       6438.06       5760.30       979.30 o
 -16  14   4      21177.69      21323.97      1485.91 o
 -15  14   4      13196.35      12562.45      1047.07 o
 -14  14   4      34338.97      33009.95      1462.87 o
 -13  14   4        684.60       1063.00       522.42 o
 -12  14   4      17145.31      16908.79      1009.72 o
 -11  14   4      21939.68      21969.60      1094.94 o
 -10  14   4      79967.58      77012.98      2062.32 o
  -9  14   4      29855.37      28385.24       973.01 o
  -8  14   4      29287.33      26943.60       935.54 o
  -7  14   4      58187.89      56504.02      1399.77 o
  -6  14   4     200032.66     195593.12      3269.95 o
  -5  14   4      35646.70      32481.43       979.01 o
  -4  14   4      15503.62      16123.12       679.74 o
  -3  14   4       2424.24       2925.23       361.49 o
  -2  14   4      29940.43      30073.57       765.85 o
  -1  14   4      35932.20      35748.36       851.32 o
   0  14   4      59345.54      57257.25      1149.05 o
   1  14   4        458.46        873.39       218.61 o
   2  14   4      51929.40      50619.28      1072.71 o
   3  14   4      37919.29      38565.58       978.47 o
   4  14   4     184438.73     182583.77      2733.67 o
   5  14   4      35128.94      35022.56       901.99 o
   6  14   4       4164.72       3776.65       336.38 o
   7  14   4      42910.44      42204.74      1013.95 o
   8  14   4      75406.38      74368.16      1473.50 o
   9  14   4      32212.40      30001.91      1016.23 o
  10  14   4      50926.97      48594.07      1342.05 o
  11  14   4       3734.26       4163.09       491.70 o
  12  14   4       3046.39       3493.28       493.14 o
  13  14   4      32205.88      31971.62      1169.95 o
  14  14   4      74648.23      72864.26      2178.57 o
  15  14   4      17602.57      18314.11      1354.96 o
  16  14   4      14674.83      13614.37      1232.16 o
  17  14   4      35550.36      34653.20      1853.66 o
  18  14   4      43960.81      43605.83      2108.55 o
  19  14   4       2384.29        611.93       748.69 o
  20  14   4      18699.11      16316.46      2508.27 o
 -20  15   4       3833.49       4979.18      1579.43 o
 -19  15   4       9247.73      10052.51      1151.87 o
 -18  15   4       1036.40       3253.91       852.33 o
 -17  15   4      11764.55      10681.51      1152.53 o
 -16  15   4       8900.54       7456.42       998.89 o
 -15  15   4       2442.91       2852.21       650.46 o
 -14  15   4      14644.08      14262.40      1020.89 o
 -13  15   4       6253.27       5437.28       706.02 o
 -12  15   4       5698.83       6258.63       725.84 o
 -11  15   4      12095.94      12961.89       894.71 o
 -10  15   4      80672.63      74171.78      2056.26 o
  -9  15   4      14869.57      15765.18       929.02 o
  -8  15   4      17290.22      16392.06       758.79 o
  -7  15   4      20448.07      19960.46       826.29 o
  -6  15   4       8191.18       7542.05       534.26 o
  -5  15   4      95599.72      94917.23      1930.86 o
  -4  15   4      43149.20      42239.72      1156.62 o
  -3  15   4      50234.29      49360.97      1242.38 o
  -2  15   4      81786.51      81176.82      1691.37 o
  -1  15   4      20570.27      21429.70       659.62 o
   0  15   4      38519.60      36591.85       897.86 o
   1  15   4      49849.06      47476.79      1051.95 o
   2  15   4     161827.33     163681.47      2518.18 o
   3  15   4       8502.87       8578.23       479.18 o
   4  15   4      39933.32      39775.75       975.48 o
   5  15   4      46531.70      45633.62      1065.54 o
   6  15   4      12878.80      13551.24       592.49 o
   7  15   4        509.00       1069.80       376.36 o
   8  15   4      12880.88      12443.76       587.25 o
   9  15   4       7332.05       6973.73       552.46 o
  10  15   4       2435.71       2733.46       401.83 o
  11  15   4      54216.86      51497.10      1448.27 o
  12  15   4        825.16        967.72       466.35 o
  13  15   4      84720.65      80161.78      2300.54 o
  14  15   4        768.39       1042.12       493.44 o
  15  15   4      19868.23      18310.07      1309.80 o
  16  15   4       7027.34       7955.33       973.12 o
  17  15   4      27381.80      29643.75      1746.69 o
  18  15   4         43.07        494.46       518.43 o
  19  15   4       1747.81       2646.81       837.51 o
  20  15   4       2476.06       2756.95      1434.62 o
 -19  16   4       9807.09      13110.39      1535.96 o
 -18  16   4       7949.53       6331.08       963.68 o
 -17  16   4      39407.32      40642.03      2046.67 o
 -16  16   4       1812.56       3164.69       795.17 o
 -15  16   4       1220.07        745.93       557.99 o
 -14  16   4       2641.47       3290.25       697.58 o
 -13  16   4      33902.97      34451.75      1484.65 o
 -12  16   4      47474.27      43503.01      1611.81 o
 -11  16   4      51028.86      51109.49      1732.68 o
 -10  16   4      55286.02      49144.39      1636.24 o
  -9  16   4      27971.31      25508.85      1154.00 o
  -8  16   4      64161.92      61626.81      1549.27 o
  -7  16   4      12084.28      12367.86       670.87 o
  -6  16   4      43695.34      39222.30      1158.60 o
  -5  16   4      90797.35      87063.90      1856.36 o
  -4  16   4       1867.16       1870.77       352.72 o
  -3  16   4      15221.21      15257.79       686.92 o
  -2  16   4     101485.91      95896.67      1932.77 o
  -1  16   4       4353.28       4183.32       405.95 o
   0  16   4       3675.40       3863.25       388.77 o
   1  16   4     194527.28     192888.56      2897.35 o
   2  16   4      63321.90      63958.42      1316.82 o
   3  16   4      10830.40      10761.36       524.84 o
   4  16   4      61432.59      62673.08      1310.29 o
   5  16   4       1356.99       1353.65       302.09 o
   6  16   4       7537.64       8166.06       505.31 o
   7  16   4      41217.81      36934.29      1018.61 o
   8  16   4       6974.52       6472.81       577.88 o
   9  16   4      43399.59      42296.03      1256.09 o
  10  16   4        859.31       1067.90       443.47 o
  11  16   4       7148.57       7832.88       760.25 o
  12  16   4       5634.29       6166.49       724.42 o
  13  16   4      12547.97      12537.47       957.69 o
  14  16   4       3916.89       4701.30       698.99 o
  15  16   4       6951.38       6529.11       932.73 o
  16  16   4       5574.77       6303.52       935.54 o
  17  16   4       6781.17       8546.27      1086.92 o
  18  16   4       3231.61       3720.99       835.94 o
  19  16   4       7855.79       8071.10      1920.40 o
  20  16   4       5035.80       5400.91      1624.61 o
 -19  17   4        243.90       2143.63      1146.81 o
 -18  17   4        664.42        867.81       578.54 o
 -17  17   4        499.99       -152.07       536.71 o
 -16  17   4      11525.87      12164.49      1232.63 o
 -15  17   4       6147.62       4982.64       822.19 o
 -14  17   4      19413.42      18454.89      1186.86 o
 -13  17   4      68016.29      67146.85      2129.36 o
 -12  17   4       2157.36       2611.37       616.42 o
 -11  17   4      23734.09      22785.21      1212.90 o
 -10  17   4       9869.34       8963.42       784.67 o
  -9  17   4       5888.72       5754.41       646.84 o
  -8  17   4       1886.92       2288.26       446.14 o
  -7  17   4      54114.19      52136.89      1387.61 o
  -6  17   4      11284.67      10123.87       623.04 o
  -5  17   4      10868.41      10098.14       619.98 o
  -4  17   4      27687.69      27370.18       954.05 o
  -3  17   4       4623.32       5255.34       463.30 o
  -2  17   4      17032.22      17358.95       761.15 o
  -1  17   4     129412.95     125815.31      2386.93 o
   0  17   4      20901.53      21500.34       837.47 o
   1  17   4      24592.56      25802.09       887.65 o
   2  17   4      30112.57      30090.47       978.35 o
   3  17   4      10400.47      10012.08       555.58 o
   4  17   4      49805.08      51701.77      1188.05 o
   5  17   4      33633.43      33394.09      1013.17 o
   6  17   4      16133.36      16265.63       680.79 o
   7  17   4       1522.88       2267.16       366.82 o
   8  17   4       4578.85       4452.34       547.47 o
   9  17   4      87216.41      87839.66      2270.63 o
  10  17   4      12755.95      12706.05       894.79 o
  11  17   4      43154.59      41505.50      1572.39 o
  12  17   4      12930.90      13124.92       962.28 o
  13  17   4       1959.99       2976.72       650.71 o
  14  17   4       4957.16       4666.79       733.10 o
  15  17   4       9757.70      10673.93      1113.74 o
  16  17   4       2503.83       4466.32       830.22 o
  17  17   4       5341.28       5900.48       901.07 o
  18  17   4      33648.22      35367.23      1961.31 o
 -18  18   4       1243.67       1024.05       881.21 o
 -17  18   4       1986.15       2732.58       790.69 o
 -16  18   4      25653.75      26150.40      1612.64 o
 -15  18   4       3739.49       3399.17       663.90 o
 -14  18   4       6828.04       7514.38       850.31 o
 -13  18   4        405.95        219.43       589.13 o
 -12  18   4      16180.91      15607.48      1048.62 o
 -11  18   4      17322.21      16926.53      1077.95 o
 -10  18   4       2352.11       1729.70       532.56 o
  -9  18   4      13265.09      12885.09       897.69 o
  -8  18   4      14434.65      13161.77       743.75 o
  -7  18   4       2388.03       3210.85       433.96 o
  -6  18   4      26802.76      26194.73       977.12 o
  -5  18   4      46941.13      43303.68      1270.19 o
  -4  18   4      18428.21      17787.31       813.54 o
  -3  18   4      23195.46      22733.22       885.56 o
  -2  18   4       3197.62       3446.80       438.39 o
  -1  18   4     100308.64      98789.72      2051.92 o
   0  18   4       5544.42       6044.41       520.79 o
   1  18   4      17873.18      17315.19       775.03 o
   2  18   4       3217.80       3908.25       470.87 o
   3  18   4      71545.68      70628.88      1626.32 o
   4  18   4      43554.54      42654.07      1206.65 o
   5  18   4      35172.36      33983.01       971.79 o
   6  18   4      19199.92      18480.70       835.55 o
   7  18   4        801.00        757.22       308.14 o
   8  18   4      92631.63      93195.18      2352.84 o
   9  18   4       2644.91       3048.74       508.50 o
  10  18   4      93691.64      91099.82      2429.76 o
  11  18   4       2439.79       2810.72       603.27 o
  12  18   4       4085.24       3769.95       676.30 o
  13  18   4       6536.42       6952.06       788.08 o
  14  18   4      21394.29      22545.55      1267.70 o
  15  18   4       5045.30       4966.94       884.12 o
  16  18   4      48774.05      46902.07      2113.69 o
  17  18   4        392.94        628.28       753.02 o
  18  18   4        873.08       4639.66      1462.83 o
 -18  19   4       4606.62       6203.45      1445.44 o
 -17  19   4      16203.04      18811.47      1552.73 o
 -16  19   4       4236.78       7540.17      1049.19 o
 -15  19   4       6087.48       6784.94       813.13 o
 -14  19   4        861.94       2247.11       632.64 o
 -13  19   4      17144.02      18684.46      1171.89 o
 -12  19   4       6064.67       6748.81       821.11 o
 -11  19   4       5530.32       6107.10       775.95 o
 -10  19   4       8445.20       8638.33       834.19 o
  -9  19   4       4122.46       4438.87       666.98 o
  -8  19   4      67132.87      66675.14      1710.56 o
  -7  19   4      18968.70      19010.51       896.76 o
  -6  19   4       8321.93       7512.97       621.37 o
  -5  19   4      44468.07      42391.80      1298.60 o
  -4  19   4      17586.67      18396.64       829.27 o
  -3  19   4      17881.62      18907.04       837.33 o
  -2  19   4      59148.90      55960.50      1499.29 o
  -1  19   4       1839.68       2270.12       403.72 o
   0  19   4      17235.90      18502.89       814.87 o
   1  19   4       7818.13       8515.00       612.34 o
   2  19   4      30802.23      28271.97      1001.97 o
   3  19   4       2049.40       2090.82       423.46 o
   4  19   4      54288.52      53091.45      1588.51 o
   5  19   4       6522.48       6324.04       577.12 o
   6  19   4         46.58       2037.55       665.40 o
   7  19   4      32114.22      33360.24      1137.12 o
   8  19   4      25205.73      25667.26      1185.85 o
   9  19   4       2452.21       2790.89       504.87 o
  10  19   4       1455.19       2019.70       598.70 o
  11  19   4       5810.53       6356.68       778.04 o
  12  19   4      15534.53      15342.12      1060.07 o
  13  19   4       7338.57       7257.93       871.50 o
  14  19   4      59768.43      54986.23      2316.13 o
  15  19   4       5934.53       5623.58      1088.29 o
  16  19   4        210.17        943.76       610.04 o
  17  19   4       1521.78       3798.05      1008.31 o
 -17  20   4       4715.18       7294.78      1213.82 o
 -16  20   4      29087.55      32276.15      1794.41 o
 -15  20   4       1630.64       2468.74       611.99 o
 -14  20   4       5789.72       5330.47       751.82 o
 -13  20   4       2505.85       1145.83       626.24 o
 -12  20   4       7962.59       8058.89       869.05 o
 -11  20   4      22658.30      19674.07      1185.33 o
 -10  20   4      39811.63      41626.55      1623.03 o
  -9  20   4       6695.66       6225.35       738.09 o
  -8  20   4      59499.25      57701.83      1845.49 o
  -7  20   4      36061.00      33161.64      1191.26 o
  -6  20   4      30259.25      29170.20      1105.87 o
  -5  20   4      53762.68      51523.20      1449.77 o
  -4  20   4      18839.04      18795.83       868.09 o
  -3  20   4        177.53       1367.97       407.43 o
  -2  20   4      36489.36      36504.57      1176.02 o
  -1  20   4      84422.79      81194.26      1878.13 o
   0  20   4      32352.76      33026.45      1118.46 o
   1  20   4      11639.07      11482.61       740.61 o
   2  20   4      25133.07      26684.70      1101.94 o
   3  20   4      23929.02      23200.27      1019.10 o
   4  20   4       9670.20      10187.89       734.24 o
   5  20   4      34764.25      36594.32      1333.11 o
   6  20   4     159123.75     164597.03      3453.13 o
   7  20   4      13441.09      13645.26       857.23 o
   8  20   4      15956.60      15746.96      1091.96 o
   9  20   4       2948.90       3866.75       614.16 o
  10  20   4       3762.51       3349.38       869.57 o
  11  20   4       1778.28       2009.10       782.67 o
  12  20   4       7231.46       9804.75      1083.69 o
  13  20   4        550.12       1033.00       683.78 o
  14  20   4      22944.83      22892.56      1501.34 o
  15  20   4        291.54       -538.60       538.60 o
  16  20   4      14743.90      16119.00      1653.52 o
  17  20   4      16323.03      18414.88      2736.85 o
 -16  21   4       9280.46      10528.52      1171.38 o
 -15  21   4       5990.29       6564.35       827.92 o
 -14  21   4      30780.94      32432.71      1523.03 o
 -13  21   4      13044.73      12556.82      1016.93 o
 -12  21   4      18265.45      17207.79      1161.81 o
 -11  21   4        169.19        402.12       519.01 o
 -10  21   4       9995.28      10472.71       921.82 o
  -9  21   4        452.91        119.18       524.92 o
  -8  21   4      14350.41      14292.43       978.87 o
  -7  21   4      38392.47      36950.84      1281.96 o
  -6  21   4       8600.37       9493.43       687.11 o
  -5  21   4        865.72        607.78       414.51 o
  -4  21   4      16548.47      15022.87       796.39 o
  -3  21   4      15644.29      14575.82       790.64 o
  -2  21   4     134228.86     133470.59      2674.60 o
  -1  21   4       2290.59       3415.74       530.19 o
   0  21   4      24303.80      25584.25      1135.17 o
   1  21   4      13189.65      13916.20       881.41 o
   2  21   4      42621.94      42007.50      1447.20 o
   3  21   4       1374.13       2288.96       539.59 o
   4  21   4       4096.45       4738.93       713.46 o
   5  21   4       6837.73       8125.68       833.23 o
   6  21   4       5250.07       5344.13       750.21 o
   7  21   4       3087.52       2921.18       822.14 o
   8  21   4       6625.96       7231.76      1129.17 o
   9  21   4       9011.54       9910.65      1334.35 o
  10  21   4      28769.01      23046.45      1877.15 o
  11  21   4      14117.52      15252.78      1644.08 o
  12  21   4      32386.40      29368.78      1709.20 o
  13  21   4       7855.29       8022.80      1033.90 o
  14  21   4       5542.18       7142.15       937.76 o
  15  21   4        261.71         72.11       572.66 o
  16  21   4        541.45       1575.82      1291.66 o
 -15  22   4       3423.33       3066.16       910.37 o
 -14  22   4       9585.29      12017.87      1263.01 o
 -13  22   4       1332.16       2543.85       762.69 o
 -12  22   4        407.21       1544.46       756.17 o
 -11  22   4      12879.85      15604.36      1357.89 o
 -10  22   4      16413.19      13807.26      1256.64 o
  -9  22   4      12324.10      10077.36      1101.86 o
  -8  22   4      15588.17      15847.88      1304.85 o
  -7  22   4      12710.12      11163.08       902.07 o
  -6  22   4      47669.70      46430.00      1672.65 o
  -5  22   4       5751.67       5581.26       706.61 o
  -4  22   4      14858.73      14117.88       965.80 o
  -3  22   4        501.89       1155.52       471.25 o
  -2  22   4        295.62        353.61       473.11 o
  -1  22   4      23645.59      24586.56      1336.30 o
   0  22   4      14374.81      15873.23      1122.40 o
   1  22   4      19977.02      21825.95      1308.03 o
   2  22   4      16467.04      15597.88      1125.64 o
   3  22   4      16260.40      15904.69      1138.52 o
   4  22   4       1160.47       1655.90       624.27 o
   5  22   4      13013.17      13937.90      1075.09 o
   6  22   4       4719.57       4443.28       726.33 o
   7  22   4      10570.57      12279.67      1401.16 o
   8  22   4       9160.57       9642.87      1284.77 o
   9  22   4       3978.24       4758.04      1010.05 o
  10  22   4      12142.56      10790.22      1461.20 o
  11  22   4       5845.58       7445.46      1230.04 o
  12  22   4       8208.82       8964.96      1283.01 o
  13  22   4       1644.25        338.91       812.90 o
  14  22   4        735.70        -34.23       750.80 o
  15  22   4       4319.24       4119.24      1198.97 o
 -15  23   4       5174.32       7114.95      1288.38 o
 -14  23   4       1392.04       1025.28       738.20 o
 -13  23   4       6794.70       8546.91      1086.00 o
 -12  23   4        771.39        908.16       647.40 o
 -11  23   4        197.16        -36.39       575.35 o
 -10  23   4       8898.15      11261.55      1177.61 o
  -9  23   4        359.34       -515.33       627.14 o
  -8  23   4        697.03         -7.04       610.18 o
  -7  23   4       5730.40       7072.54       764.90 o
  -6  23   4       5766.16       5392.42       816.02 o
  -5  23   4       1930.07       3344.43       632.21 o
  -4  23   4      11217.65      10566.85       971.35 o
  -3  23   4      21634.38      22270.50      1350.71 o
  -2  23   4       1024.11       1229.07       510.10 o
  -1  23   4       5891.87       5896.15       808.27 o
   0  23   4      18949.78      21689.77      1354.00 o
   1  23   4        127.17        369.02       556.05 o
   2  23   4       9001.30      10998.30      1000.06 o
   3  23   4       7668.41       7974.71       876.42 o
   4  23   4       8911.95       9579.37       926.30 o
   5  23   4      13134.28      13140.68      1052.82 o
   6  23   4      53359.97      51445.61      2052.33 o
   7  23   4       6706.57       7953.83      1232.70 o
   8  23   4       5314.99       6466.75      1146.75 o
   9  23   4      15532.67      14959.15      1504.23 o
  10  23   4       1209.18        477.26       841.96 o
  11  23   4       3728.77       4541.73      1015.62 o
  12  23   4       5957.91       4988.70      1037.25 o
  13  23   4      54598.46      59310.34      2954.01 o
  14  23   4        841.66       1331.42       889.03 o
  15  23   4       2904.19       2478.99      1798.95 o
 -14  24   4      17017.26      15996.02      1772.03 o
 -13  24   4       7482.28       8695.31      1124.11 o
 -12  24   4      12152.33      13443.76      1359.82 o
 -11  24   4      10951.79      13179.56      1257.32 o
 -10  24   4       3346.43       3188.79       784.75 o
  -9  24   4      15405.67      14250.90      1612.01 o
  -8  24   4       7517.93       6874.88      1166.84 o
  -7  24   4      11527.84      13072.11      1453.73 o
  -6  24   4        254.18        329.76       541.92 o
  -5  24   4       2686.84       4370.82       751.51 o
  -4  24   4      12855.05      12496.53      1080.67 o
  -3  24   4       4190.52       3612.23       748.25 o
  -2  24   4      11767.70      11302.21      1030.79 o
  -1  24   4      39310.04      37817.64      1769.68 o
   0  24   4      64128.07      67615.85      2431.60 o
   1  24   4      16689.30      20357.11      1328.43 o
   2  24   4       4490.81       4875.32       779.87 o
   3  24   4       6657.08       6920.68       833.30 o
   4  24   4       8166.31       8026.92       948.66 o
   5  24   4      29177.07      30793.82      1612.53 o
   6  24   4       4591.31       3164.11       960.21 o
   7  24   4       9691.09       9690.10      1319.27 o
   8  24   4      31622.55      32964.84      2244.59 o
   9  24   4      11040.61      10999.11      1140.44 o
  10  24   4       4165.62       3896.46      1034.92 o
  11  24   4      12689.11      17816.16      1642.01 o
  12  24   4       1579.60       2288.74       865.09 o
  13  24   4       1166.86       -833.73       934.43 o
 -13  25   4       1362.53       2907.56      1409.32 o
 -12  25   4       6300.95       5483.08      1672.84 o
 -11  25   4        381.12       -192.59       799.50 o
 -10  25   4       4097.96       4289.63      1114.10 o
  -9  25   4      27658.03      26699.34      2118.02 o
  -8  25   4        215.46       1958.56      1025.65 o
  -7  25   4      21389.04      21535.12      1836.75 o
  -6  25   4       6013.21       6269.40       917.86 o
  -5  25   4        707.99        746.31       575.42 o
  -4  25   4       2821.39       2781.18       694.74 o
  -3  25   4      11872.07      14970.41      1253.38 o
  -2  25   4       9194.41      11034.73      1082.53 o
  -1  25   4      26783.50      27557.92      1646.51 o
   0  25   4      45282.22      46596.29      2021.01 o
   1  25   4      10123.38      11041.88      1104.19 o
   2  25   4       5286.87       6723.95       908.89 o
   3  25   4      28151.02      30929.39      1660.88 o
   4  25   4       1504.38       2675.06       704.44 o
   5  25   4      10982.54      11889.41      1133.35 o
   6  25   4       3885.01       5295.68      1197.12 o
   7  25   4       1124.79       1777.94       911.05 o
   8  25   4       3473.02       3046.48      1119.66 o
   9  25   4      16303.24      17387.81      1693.00 o
  10  25   4       3174.13       3272.61      1000.29 o
  11  25   4       1829.34       4040.28      1016.32 o
  12  25   4      11470.58      14676.60      2301.44 o
 -12  26   4      26273.31      30258.10      3132.04 o
 -11  26   4       3003.14       4755.25      1514.97 o
 -10  26   4       5735.79       4601.58      1602.20 o
  -9  26   4       1120.41       2456.29       870.29 o
  -8  26   4       4866.68       7937.45      1290.31 o
  -7  26   4       7157.89       7458.68      1352.50 o
  -6  26   4       8037.69       7791.93      1057.46 o
  -5  26   4      46723.32      44371.45      2065.17 o
  -4  26   4      40430.55      44944.58      2053.01 o
  -3  26   4        983.13       1344.54       699.06 o
  -2  26   4       8919.62       9416.40      1074.77 o
  -1  26   4      34581.90      35746.56      1874.92 o
   0  26   4       9294.45      13196.67      1234.44 o
   1  26   4       2820.48       2919.21       769.88 o
   2  26   4      55777.73      59548.57      2383.97 o
   3  26   4      57439.98      57910.74      2379.01 o
   4  26   4      30541.21      33237.24      1806.62 o
   5  26   4       2427.88       3847.20       825.96 o
   6  26   4      12643.71      15009.31      1638.16 o
   7  26   4      10632.89      13835.39      1579.71 o
   8  26   4       4024.19       4560.59      1090.33 o
   9  26   4      29592.87      33016.32      2326.78 o
  10  26   4        226.74       1668.40      1111.48 o
  11  26   4       2444.22       7429.08      1777.80 o
 -10  27   4       6134.45       8350.59      1885.39 o
  -9  27   4       4449.15       4608.45      1480.73 o
  -8  27   4       1637.91       2665.40      1589.22 o
  -7  27   4       2523.16       4302.29      1141.09 o
  -6  27   4        908.32        985.22       985.22 o
  -5  27   4        948.06       1133.09       780.79 o
  -4  27   4       9514.54      11133.41      1234.29 o
  -3  27   4       8835.39      10750.52      1212.94 o
  -2  27   4        370.28        -44.94       697.48 o
  -1  27   4       3274.60       3711.91       955.52 o
   0  27   4        785.01        933.23       785.13 o
   1  27   4       7062.73       8024.98      1138.68 o
   2  27   4      10726.32      11830.16      1282.54 o
   3  27   4       9981.26      10524.94      1220.69 o
   4  27   4      24038.85      24164.02      1654.75 o
   5  27   4      12513.81      14255.73      1653.86 o
   6  27   4       2636.97       2321.75      1064.96 o
   7  27   4      19857.22      23474.73      2038.30 o
   8  27   4       5693.40       4667.26      1459.89 o
   9  27   4        630.72       1701.05      1319.70 o
  10  27   4       1919.81       4938.12      1706.46 o
  -6  28   4         78.30        121.82      1340.04 o
  -5  28   4       2476.54       2604.56       807.99 o
  -4  28   4        635.94       2133.76       800.76 o
  -3  28   4       9162.79       9114.06      1224.17 o
  -2  28   4       5833.23       6934.67      1099.02 o
  -1  28   4        747.55        346.99       834.16 o
   0  28   4      10068.82      10248.89      1273.00 o
   1  28   4      12855.89      16040.17      1466.57 o
   2  28   4      15719.82      19797.24      1592.33 o
   3  28   4      34505.95      36701.28      2020.15 o
   4  28   4       6360.72       6244.29      1096.56 o
   5  28   4        371.97       1757.75      1325.70 o
   6  28   4       1685.20        794.65      1057.19 o
   7  28   4      11244.56      12417.23      2003.15 o
   8  28   4       9076.71       9654.77      1833.41 o
  -4  29   4       6560.80       6503.33      1775.53 o
  -3  29   4       2977.41       4014.55      1343.39 o
  -2  29   4       7246.04      11577.94      2111.97 o
  -1  29   4       9071.88       9750.58      1394.63 o
   0  29   4      15742.73      17649.56      1811.93 o
   1  29   4       9855.13      10938.12      1478.94 o
   2  29   4        515.11        609.92      1193.54 o
   3  29   4       4207.85       3489.01      1446.26 o
   4  29   4       2700.61       3556.54       962.95 o
   5  29   4      12204.67      16089.43      2303.84 o
 -23   0   5       2846.70       5647.74      1511.56 o
 -22   0   5       1754.00       2576.52      1069.54 o
 -21   0   5       9493.02      10938.20      1509.27 o
 -20   0   5       4467.30       5636.29      1195.51 o
 -19   0   5      16856.10      15635.48      1600.88 o
 -18   0   5       5365.13       4768.28      1028.32 o
 -17   0   5      43766.88      40988.45      2255.89 o
 -16   0   5      35027.75      34637.62      2063.51 o
 -15   0   5     138176.64     133166.12      4303.36 o
 -14   0   5      65658.80      62770.98      2633.78 o
 -13   0   5      10548.35       9564.05      1037.48 o
 -12   0   5      51049.79      49318.08      2107.02 o
 -11   0   5      36452.41      36245.38      1220.70 o
 -10   0   5       2104.70       2178.02       361.86 o
  -9   0   5     481277.28     530165.88      9509.09 o
  -8   0   5      15175.99      14575.10       687.07 o
  -7   0   5      12253.24      12204.70       705.39 o
  -6   0   5        628.95       1312.31       261.09 o
  -5   0   5     165782.23     180642.86      3465.14 o
  -4   0   5       1079.38       1401.63       224.44 o
  -3   0   5      44880.29      46464.41      1097.03 o
  -2   0   5       5398.30       6021.03       364.15 o
  -1   0   5      12052.98      12584.87       403.08 o
   0   0   5       1893.68       1793.26       201.54 o
   1   0   5     162153.19     167249.45      3384.98 o
   2   0   5       1279.13        922.97       151.16 o
   3   0   5     229208.55     240436.47      4665.22 o
   4   0   5       3360.79       4172.82       288.57 o
   5   0   5     626235.81     696751.19     11968.80 o
   6   0   5       1245.51        971.06       199.25 o
   7   0   5      57613.16      54986.41      1339.79 o
   8   0   5         43.54        609.20       183.22 o
   9   0   5     174304.67     184689.70      3641.49 o
  10   0   5      20188.67      20783.95       742.04 o
  11   0   5       3672.57       4225.50       643.56 o
  12   0   5      69470.86      64312.27      2400.17 o
  13   0   5      72005.14      69534.04      2601.72 o
  14   0   5      18444.25      16354.62      1326.05 o
  15   0   5      14220.98      13168.90      1222.99 o
  16   0   5       3030.16       3968.99       856.55 o
  17   0   5       7855.23       9460.99      1165.73 o
  18   0   5         86.89         75.58       629.82 o
  19   0   5      26174.97      28357.78      2029.15 o
  20   0   5      11082.07      10448.08      1463.46 o
  21   0   5      17329.04      16320.26      1873.42 o
  22   0   5       3698.57       4722.48      1206.96 o
 -23   1   5       8087.89      11733.47      2066.42 o
 -22   1   5      10688.96      12716.04      1171.84 o
 -21   1   5       1493.06       2535.30       718.56 o
 -20   1   5      12571.25      13463.43      1085.47 o
 -19   1   5        275.96        709.48       522.59 o
 -18   1   5       3397.11       4784.42       785.94 o
 -17   1   5       1561.47       2221.93       682.30 o
 -16   1   5      15640.37      14816.76      1018.68 o
 -15   1   5       1601.04       3105.90       617.48 o
 -14   1   5      83972.79      80599.33      2148.49 o
 -13   1   5       2337.57       2370.03       441.39 o
 -12   1   5      35949.52      33970.46      1031.64 o
 -11   1   5        640.52        462.73       214.49 o
 -10   1   5     316494.56     330560.81      4424.61 o
  -9   1   5      52079.84      52414.03      1032.80 o
  -8   1   5      98230.82     100331.04      1590.64 o
  -7   1   5      41514.39      39641.95       805.74 o
  -6   1   5     745325.69     831104.31     11115.08 o
  -5   1   5      40489.80      42330.51       783.12 o
  -4   1   5      27971.61      31666.69       636.32 o
  -3   1   5       3117.01       3141.25       220.44 o
  -2   1   5      74753.38      82335.95      1171.81 o
  -1   1   5      90221.52      97370.45      1304.86 o
   0   1   5      13418.47      14771.75       289.01 o
   1   1   5      38192.33      37034.04       674.15 o
   2   1   5      13578.96      13872.89       317.54 o
   3   1   5       2470.74       2462.08       148.56 o
   4   1   5      97585.09     106002.95      1482.13 o
   5   1   5     205133.92     218194.89      2844.84 o
   6   1   5       6625.71       7406.15       284.59 o
   7   1   5      58565.95      60888.54      1021.94 o
   8   1   5      11275.22      12328.80       379.35 o
   9   1   5       8657.28       9642.44       439.64 o
  10   1   5      62338.78      63608.21      1313.07 o
  11   1   5       3795.45       3681.86       461.65 o
  12   1   5       6780.67       6184.50       578.35 o
  13   1   5      13493.88      12318.09       785.25 o
  14   1   5      54787.05      51341.36      1611.45 o
  15   1   5      40436.35      38870.12      1419.06 o
  16   1   5      24483.85      24596.73      1213.50 o
  17   1   5      12983.52      12808.81       952.44 o
  18   1   5       3191.28       3582.99       644.68 o
  19   1   5      12014.84      11068.14       989.74 o
  20   1   5       9916.96      12054.87      1071.74 o
  21   1   5       2554.34       2007.71       804.99 o
  22   1   5      14646.52      15844.20      1287.90 o
 -23   2   5         16.08       -146.91       578.81 o
 -22   2   5      50862.32      54838.43      2167.66 o
 -21   2   5        685.25       1953.80       681.18 o
 -20   2   5       4280.28       4405.73       799.58 o
 -19   2   5      19194.90      19738.47      1253.90 o
 -18   2   5        484.55        251.77       510.34 o
 -17   2   5       6619.72       6927.46       804.66 o
 -16   2   5      39821.64      35809.13      1414.86 o
 -15   2   5      57560.31      53090.17      1704.33 o
 -14   2   5      26013.15      25961.43      1163.69 o
 -13   2   5      28039.90      28049.44      1149.17 o
 -12   2   5      38234.62      36287.15      1064.37 o
 -11   2   5      17092.51      17905.95       583.26 o
 -10   2   5     222369.38     229639.23      3229.01 o
  -9   2   5      46943.46      46524.64       949.06 o
  -8   2   5      51841.90      56187.71      1073.17 o
  -7   2   5      43772.15      44307.00       864.74 o
  -6   2   5      23200.60      24252.45       584.70 o
  -5   2   5      36519.08      36250.67       710.57 o
  -4   2   5     253121.03     285268.72      3636.98 o
  -3   2   5     340979.97     345144.44      4477.22 o
  -2   2   5       5490.72       5505.57       234.28 o
  -1   2   5      14198.94      13968.06       301.57 o
   0   2   5      61651.09      64126.43      1014.49 o
   1   2   5       1337.48       1514.38        98.76 o
   2   2   5     232455.19     232780.06      3391.20 o
   3   2   5     401782.03     453094.88      5546.82 o
   4   2   5      40715.25      44868.19       767.00 o
   5   2   5      20034.75      19668.74       461.54 o
   6   2   5      28348.76      29175.29       616.71 o
   7   2   5      91050.03      95838.63      1458.32 o
   8   2   5     322972.53     345135.03      4948.53 o
   9   2   5       9491.46      11195.38       488.79 o
  10   2   5      33792.30      34329.80       922.99 o
  11   2   5     101844.51      98463.80      2151.86 o
  12   2   5     112190.79     109093.83      2414.66 o
  13   2   5      68887.80      63061.89      1741.58 o
  14   2   5      31335.46      30053.29      1232.97 o
  15   2   5      10676.12      11006.38       789.99 o
  16   2   5       9977.25      10373.03       843.63 o
  17   2   5      47679.48      48190.77      1695.14 o
  18   2   5      32095.43      32074.91      1469.22 o
  19   2   5       5247.14       7225.22       822.84 o
  20   2   5      37559.96      36003.43      1731.16 o
  21   2   5       2363.59       3169.47       856.99 o
  22   2   5       1768.39       2856.63       742.81 o
 -23   3   5       3933.79       3912.07      1357.62 o
 -22   3   5        890.97       2926.38       802.87 o
 -21   3   5      15438.04      17946.70      1297.90 o
 -20   3   5      11237.46      10637.26      1015.88 o
 -19   3   5      42899.66      40587.43      1719.32 o
 -18   3   5       5666.42       6844.23       817.29 o
 -17   3   5       1787.36       1943.75       594.06 o
 -16   3   5       3832.19       4434.08       649.71 o
 -15   3   5      33665.51      33939.65      1355.85 o
 -14   3   5       1872.92       2631.06       514.14 o
 -13   3   5     187641.12     179707.31      3623.89 o
 -12   3   5      20088.63      20285.07       801.20 o
 -11   3   5       1704.82       2085.98       254.28 o
 -10   3   5      41644.89      41629.94       918.89 o
  -9   3   5      11429.41      12736.15       477.69 o
  -8   3   5     105271.28     112733.55      1755.57 o
  -7   3   5       8604.16      10511.10       393.91 o
  -6   3   5     209017.08     230797.73      3084.19 o
  -5   3   5      68957.95      70823.81      1146.25 o
  -4   3   5     164580.28     183588.61      2441.87 o
  -3   3   5      39538.84      43911.27       738.41 o
  -2   3   5      19494.60      18751.25       387.69 o
  -1   3   5     117730.04     130898.22      1716.11 o
   0   3   5       1309.14       1549.88       102.30 o
   1   3   5     115171.26     123335.80      1518.23 o
   2   3   5      75982.60      78801.52      1327.61 o
   3   3   5     107209.47     119316.90      1649.85 o
   4   3   5     226433.47     241053.27      3110.85 o
   5   3   5     107774.95     112879.77      1812.44 o
   6   3   5      73774.56      80531.38      1262.28 o
   7   3   5      26171.19      24942.74       563.77 o
   8   3   5      64020.57      64640.96      1308.91 o
   9   3   5     345419.94     364594.06      5282.78 o
  10   3   5       1360.36       1539.71       263.09 o
  11   3   5      84109.22      83118.35      1842.24 o
  12   3   5      52818.42      48232.20      1450.38 o
  13   3   5      27063.21      24553.99      1047.44 o
  14   3   5      25336.71      24230.02      1094.69 o
  15   3   5       6109.19       6408.23       677.82 o
  16   3   5       2841.37       3294.93       578.29 o
  17   3   5       2883.19       1864.86       585.10 o
  18   3   5       6260.63       7080.61       818.43 o
  19   3   5      22489.32      21141.62      1301.66 o
  20   3   5      23219.56      23165.51      1413.20 o
  21   3   5       4030.88       4823.38       970.73 o
  22   3   5       9034.99      10143.51      1087.06 o
 -22   4   5      13378.10      13710.54      1405.09 o
 -21   4   5      15686.76      17917.97      1301.20 o
 -20   4   5       3711.86       3131.81       706.08 o
 -19   4   5       8350.44       8646.77       933.51 o
 -18   4   5       4333.05       4301.07       659.34 o
 -17   4   5       1420.43        684.09       498.34 o
 -16   4   5      18115.68      18219.87      1069.17 o
 -15   4   5      37168.34      35997.13      1387.89 o
 -14   4   5      10128.69       9652.35       766.53 o
 -13   4   5       6795.04       6741.84       531.83 o
 -12   4   5      25242.33      24412.49       884.94 o
 -11   4   5     164754.70     164186.62      2831.36 o
 -10   4   5      29944.52      30350.71       769.98 o
  -9   4   5      55948.86      58698.27      1122.68 o
  -8   4   5      69710.11      73739.07      1277.25 o
  -7   4   5      67899.24      68066.67      1178.75 o
  -6   4   5     187835.64     200988.66      2743.06 o
  -5   4   5       5017.45       4806.76       239.92 o
  -4   4   5     362711.03     371749.06      5202.16 o
  -3   4   5       6942.62       6931.60       247.89 o
  -2   4   5      64461.72      70648.33      1169.20 o
  -1   4   5     258884.52     285672.47      3932.95 o
   0   4   5      11571.24      12337.68       335.49 o
   1   4   5       5218.33       5145.26       172.53 o
   2   4   5       6925.60       6351.62       258.92 o
   3   4   5      42880.25      41351.23       729.67 o
   4   4   5    1721290.12    1942596.75     23060.07 o
   5   4   5     167895.70     186829.91      2518.43 o
   6   4   5      55523.26      53990.79       949.35 o
   7   4   5      46772.29      48822.60       899.19 o
   8   4   5     160737.33     167135.80      2690.95 o
   9   4   5       6243.38       5521.25       381.89 o
  10   4   5      34151.83      33475.95       949.54 o
  11   4   5      64242.20      63802.43      1612.16 o
  12   4   5      11693.00      12087.01       736.96 o
  13   4   5      36881.91      31948.25      1206.72 o
  14   4   5      11444.64       9509.64       747.64 o
  15   4   5      10420.48       9807.57       789.30 o
  16   4   5      60446.14      57141.21      1828.21 o
  17   4   5       6422.44       5816.26       767.87 o
  18   4   5      20824.62      21698.92      1233.18 o
  19   4   5       5549.44       5662.40       737.08 o
  20   4   5      11262.62      11822.12      1092.02 o
  21   4   5       1725.38       2520.75       773.29 o
  22   4   5      10118.70      10133.61      1084.91 o
 -22   5   5       1532.70       3302.75      1040.29 o
 -21   5   5       2276.99       3025.93       747.17 o
 -20   5   5      38486.84      38115.81      1709.45 o
 -19   5   5      25167.43      23967.22      1335.93 o
 -18   5   5      17796.37      18476.84      1130.50 o
 -17   5   5      20892.91      20125.88      1145.91 o
 -16   5   5      33320.23      35541.29      1505.34 o
 -15   5   5       2169.78       3023.05       593.81 o
 -14   5   5      12690.33      13228.57       859.96 o
 -13   5   5      46632.71      43938.61      1252.00 o
 -12   5   5       4491.40       5657.48       521.51 o
 -11   5   5      60713.73      58471.16      1390.05 o
 -10   5   5       6891.12       7775.63       377.52 o
  -9   5   5      32142.76      33199.06       796.30 o
  -8   5   5      20435.26      21171.80       613.81 o
  -7   5   5       6349.69       5912.24       309.59 o
  -6   5   5     801037.69     898084.19     10937.71 o
  -5   5   5      14989.94      15573.17       442.83 o
  -4   5   5     115506.70     119581.27      1703.75 o
  -3   5   5      11640.29      12681.77       328.09 o
  -2   5   5      10288.74      10526.67       350.82 o
  -1   5   5     131721.12     144716.72      2143.43 o
   0   5   5      14529.23      14870.43       307.15 o
   1   5   5     122184.88     131311.42      1771.57 o
   2   5   5      56487.71      57334.01       913.83 o
   3   5   5       1309.65       1433.68       160.36 o
   4   5   5     117572.46     126352.07      1800.01 o
   5   5   5       6001.71       6365.24       299.69 o
   6   5   5       3734.38       3463.28       228.37 o
   7   5   5      13713.18      15129.51       447.75 o
   8   5   5     261274.33     270189.09      4053.83 o
   9   5   5      43617.65      41361.14      1056.02 o
  10   5   5      41367.51      41251.00      1091.19 o
  11   5   5      16897.50      17125.20       718.12 o
  12   5   5      23893.59      23341.57       856.59 o
  13   5   5      31705.84      31240.54      1191.41 o
  14   5   5       9893.19       8837.06       712.02 o
  15   5   5      17532.57      18858.56      1034.40 o
  16   5   5      12077.74      12458.38       923.80 o
  17   5   5       2588.75       2918.56       606.48 o
  18   5   5       8107.58       7925.03       847.61 o
  19   5   5      13284.50      13142.39      1057.67 o
  20   5   5      10653.87      10856.49      1086.81 o
  21   5   5       1360.49        182.19       762.58 o
  22   5   5        440.72        526.97       856.33 o
 -22   6   5       3500.08       3967.85       912.54 o
 -21   6   5       1777.26       2771.62       847.26 o
 -20   6   5      14210.32      14808.16      1386.26 o
 -19   6   5       9827.40      11335.92       986.75 o
 -18   6   5      14959.01      14788.53      1067.26 o
 -17   6   5      11447.44      12996.01       968.18 o
 -16   6   5      11500.97      10990.80       828.92 o
 -15   6   5      53875.71      50792.99      1729.42 o
 -14   6   5       2728.17       2772.85       504.59 o
 -13   6   5      89513.59      89086.10      1938.41 o
 -12   6   5       7848.87       8157.86       565.78 o
 -11   6   5      28756.40      28163.75       928.18 o
 -10   6   5      54790.13      55255.61      1114.27 o
  -9   6   5      69006.77      70058.15      1280.17 o
  -8   6   5     135496.25     134783.22      2053.73 o
  -7   6   5      13550.45      14498.54       478.65 o
  -6   6   5      59405.91      61965.44      1090.75 o
  -5   6   5      40524.66      42223.43       805.78 o
  -4   6   5       9745.90      10987.82       343.23 o
  -3   6   5      95328.01      97944.39      1617.67 o
  -2   6   5        442.92        594.18       216.83 o
  -1   6   5      11998.52      10888.62       362.06 o
   0   6   5      55003.85      57737.94       901.06 o
   1   6   5     228519.08     261240.86      3331.23 o
   2   6   5     142598.56     153549.55      2082.67 o
   3   6   5     225082.53     244865.38      3178.04 o
   4   6   5      84316.20      91325.70      1400.20 o
   5   6   5     164095.42     170950.66      2383.94 o
   6   6   5      76432.06      76030.02      1260.33 o
   7   6   5      47973.82      49702.61       945.39 o
   8   6   5     130055.73     134037.94      2020.86 o
   9   6   5     151406.86     146593.05      2520.10 o
  10   6   5      10656.89       9128.89       533.68 o
  11   6   5      66719.45      61394.79      1448.41 o
  12   6   5      19676.88      19951.57       814.49 o
  13   6   5      11957.11      11948.23       784.70 o
  14   6   5      21158.96      20784.69      1047.62 o
  15   6   5      14496.22      13534.65       909.04 o
  16   6   5       8431.61       8460.96       784.67 o
  17   6   5      19879.75      20480.72      1177.47 o
  18   6   5      45467.10      42433.82      1721.97 o
  19   6   5       1935.41       2175.36       644.20 o
  20   6   5       6476.22       6325.71       929.37 o
  21   6   5        385.86       1123.44       942.66 o
  22   6   5       8132.06      10657.58      1419.93 o
 -22   7   5       9681.69       8939.85      1365.43 o
 -21   7   5       1103.77       2017.16       730.92 o
 -20   7   5      13946.20      16218.62      1446.74 o
 -19   7   5      24107.49      22661.41      1594.09 o
 -18   7   5      12015.61      13953.14       999.81 o
 -17   7   5      71188.05      72531.40      2177.35 o
 -16   7   5       6716.79       6429.06       721.25 o
 -15   7   5      33857.21      31624.04      1303.28 o
 -14   7   5     101768.81     102420.62      2986.84 o
 -13   7   5      33428.99      33688.08      1089.99 o
 -12   7   5      18883.97      20272.39       865.09 o
 -11   7   5       3331.64       3589.90       412.55 o
 -10   7   5     107917.35     105247.71      1885.40 o
  -9   7   5      13994.47      14874.10       532.13 o
  -8   7   5      10437.81      11926.56       456.45 o
  -7   7   5       6270.76       6654.80       323.17 o
  -6   7   5      11114.47      10778.64       386.49 o
  -5   7   5     173020.89     184665.62      2548.44 o
  -4   7   5      11048.66      10541.55       334.07 o
  -3   7   5      17868.80      17869.56       534.21 o
  -2   7   5      34472.54      37990.50       813.97 o
  -1   7   5     109225.31     114628.23      1823.96 o
   0   7   5     253617.67     281208.53      3587.19 o
   1   7   5      27795.98      25264.95       535.56 o
   2   7   5      10169.34      10064.18       349.26 o
   3   7   5       2722.22       3405.62       229.13 o
   4   7   5      36902.76      38101.53       702.66 o
   5   7   5       5297.35       5037.42       291.82 o
   6   7   5      17502.62      17624.95       520.98 o
   7   7   5       4980.43       5250.71       314.40 o
   8   7   5       4768.31       5068.98       280.51 o
   9   7   5     104423.88     102043.30      1666.70 o
  10   7   5      17343.50      15789.50       688.69 o
  11   7   5      22909.31      22231.05       871.59 o
  12   7   5       1964.28       2128.31       368.70 o
  13   7   5      25233.27      24947.98      1151.55 o
  14   7   5      30010.13      28507.49      1203.99 o
  15   7   5      22446.22      23031.83      1128.90 o
  16   7   5      38269.84      37554.33      1489.71 o
  17   7   5      34906.76      31805.58      1409.48 o
  18   7   5        964.99        458.34       499.69 o
  19   7   5       2360.34       1469.60       650.56 o
  20   7   5       6086.30       5012.70       840.75 o
  21   7   5      20115.84      19859.98      1360.46 o
  22   7   5      26071.34      23905.88      1978.18 o
 -21   8   5       1991.95       2110.25       762.03 o
 -20   8   5      18089.10      18522.77      1496.56 o
 -19   8   5      32418.03      32104.62      1840.04 o
 -18   8   5      20008.13      19901.86      1447.84 o
 -17   8   5       6110.51       7131.02       978.63 o
 -16   8   5        914.74       1120.04       567.85 o
 -15   8   5       3037.69       4224.23       569.63 o
 -14   8   5       8908.75       9129.06       644.64 o
 -13   8   5       9962.46       9687.97       663.62 o
 -12   8   5       5134.23       5818.00       509.37 o
 -11   8   5      27729.31      27676.85       931.03 o
 -10   8   5      12892.41      12635.17       522.49 o
  -9   8   5      15827.67      15135.78       550.26 o
  -8   8   5     130931.95     136576.50      2101.21 o
  -7   8   5      87862.90      87592.52      1475.25 o
  -6   8   5       6898.07       7068.63       361.11 o
  -5   8   5      21515.69      21379.05       533.84 o
  -4   8   5      38377.77      37337.84       876.99 o
  -3   8   5     162596.55     172358.14      2666.37 o
  -2   8   5     208363.67     226787.28      3345.73 o
  -1   8   5      60180.32      63178.98      1175.94 o
   0   8   5      21417.94      21943.98       492.74 o
   1   8   5      35450.65      39314.72       732.65 o
   2   8   5     102829.60     107418.29      1594.61 o
   3   8   5      46104.56      48999.63       930.33 o
   4   8   5     136627.02     141272.00      2041.14 o
   5   8   5     792365.56     874954.06     10693.64 o
   6   8   5     117981.08     122455.05      1878.10 o
   7   8   5      60351.75      60972.90      1141.19 o
   8   8   5      26135.54      27965.05       700.74 o
   9   8   5      12830.09      12725.24       618.34 o
  10   8   5      20040.24      19249.86       758.42 o
  11   8   5       1230.60       1287.55       413.66 o
  12   8   5     108627.89     102411.58      2111.48 o
  13   8   5      86150.84      81093.91      2401.26 o
  14   8   5       6096.44       6570.38       677.91 o
  15   8   5       8105.32       7343.66       745.34 o
  16   8   5      17392.89      16534.71      1038.45 o
  17   8   5       1759.85       1534.36       581.27 o
  18   8   5      21612.80      20555.03      1214.65 o
  19   8   5      11738.89      11671.28      1005.78 o
  20   8   5       9726.21      11448.21      1029.05 o
  21   8   5        439.48        805.64       660.01 o
  22   8   5      20441.04      15104.89      2388.85 o
 -21   9   5       4597.95       6509.49      1042.91 o
 -20   9   5       5238.18       5230.20       946.05 o
 -19   9   5       2986.55       4117.20       905.96 o
 -18   9   5      15884.89      17401.16      1386.34 o
 -17   9   5       3545.69       3508.87       787.53 o
 -16   9   5      30107.01      27912.25      1586.36 o
 -15   9   5      11936.49      12008.43      1107.63 o
 -14   9   5       7250.44       7582.70       649.67 o
 -13   9   5      11788.07      12243.95       722.29 o
 -12   9   5      11160.09      10944.39       646.59 o
 -11   9   5      24903.37      25922.82       911.70 o
 -10   9   5     149500.16     155537.14      2603.06 o
  -9   9   5        163.88        794.37       253.76 o
  -8   9   5      25957.28      24259.26       673.49 o
  -7   9   5      67512.83      67867.72      1237.00 o
  -6   9   5      47476.95      52553.75      1008.29 o
  -5   9   5      17084.99      17648.51       479.60 o
  -4   9   5      27345.13      29994.63       792.97 o
  -3   9   5      98363.55      98710.60      1729.10 o
  -2   9   5      21709.51      21180.93       616.11 o
  -1   9   5      62295.64      62151.92      1096.32 o
   0   9   5      28595.49      28652.96       664.17 o
   1   9   5     117000.41     127266.29      1847.01 o
   2   9   5      41301.76      41373.12       810.88 o
   3   9   5      21705.82      21439.40       590.56 o
   4   9   5      67257.52      73468.31      1246.83 o
   5   9   5     236693.19     250700.72      3399.81 o
   6   9   5      30357.96      29085.12       716.99 o
   7   9   5      82874.38      79481.31      1395.61 o
   8   9   5        676.76        919.48       197.50 o
   9   9   5      55412.65      53810.38      1304.68 o
  10   9   5      50422.27      47510.94      1252.56 o
  11   9   5      29648.34      27026.17       968.71 o
  12   9   5       9284.33       9189.33       612.32 o
  13   9   5       8329.05       8518.19       630.72 o
  14   9   5         40.99        378.58       378.93 o
  15   9   5       5503.60       4575.74       610.39 o
  16   9   5      20909.85      19378.97      1145.01 o
  17   9   5       8328.19       8122.47       838.22 o
  18   9   5      12365.32      13178.41      1008.71 o
  19   9   5      25860.91      26279.03      1474.67 o
  20   9   5       1579.73       2564.11       682.70 o
  21   9   5        427.03        496.05       524.67 o
  22   9   5       4408.35       4626.89      1555.53 o
 -21  10   5      18243.97      20430.56      1590.66 o
 -20  10   5       8947.18       9575.44      1168.23 o
 -19  10   5        474.05       -213.89       648.49 o
 -18  10   5      12755.67      13244.72      1332.42 o
 -17  10   5      23759.69      23259.25      1513.82 o
 -16  10   5      13390.08      12559.28      1105.18 o
 -15  10   5       9546.42       9295.20      1074.52 o
 -14  10   5      34529.20      35272.41      1413.18 o
 -13  10   5       7379.95       7634.75       736.91 o
 -12  10   5       5471.21       5653.39       507.09 o
 -11  10   5      39112.53      38143.36      1116.23 o
 -10  10   5     118796.55     120246.05      2479.60 o
  -9  10   5      80305.96      81843.42      1525.53 o
  -8  10   5      12171.33      12441.69       487.12 o
  -7  10   5      15382.11      14888.54       505.11 o
  -6  10   5       9726.12      10251.24       390.20 o
  -5  10   5     174102.30     179679.53      2551.51 o
  -4  10   5      12614.17      12555.88       533.69 o
  -3  10   5      23010.89      21446.25       650.95 o
  -2  10   5      16631.24      15960.30       558.68 o
  -1  10   5     164271.30     174405.84      2548.79 o
   0  10   5      17484.42      17615.93       493.88 o
   1  10   5     235902.27     267582.59      3545.08 o
   2  10   5      62859.92      62206.83      1105.49 o
   3  10   5       7256.95       8527.85       375.44 o
   4  10   5     145034.33     151624.86      2228.09 o
   5  10   5      14810.21      15037.23       511.91 o
   6  10   5      10967.36      10766.20       448.88 o
   7  10   5      54562.07      55924.00      1119.07 o
   8  10   5      30935.55      30545.39       789.02 o
   9  10   5       9911.64       9759.12       582.84 o
  10  10   5      16454.28      15771.47       717.08 o
  11  10   5       5727.87       5784.00       502.45 o
  12  10   5       2951.59       2675.53       435.61 o
  13  10   5       7773.62       8853.15       621.23 o
  14  10   5       6678.96       6760.09       698.15 o
  15  10   5        713.21        751.70       414.33 o
  16  10   5      11682.75      11360.17       906.59 o
  17  10   5       5712.35       6932.19       769.76 o
  18  10   5      66297.48      66590.56      2159.24 o
  19  10   5      19347.54      19440.60      1246.79 o
  20  10   5       3918.71       4357.07       809.50 o
  21  10   5      16554.23      16058.37      2430.48 o
 -21  11   5       5445.66       8892.97      1797.63 o
 -20  11   5      34316.11      34538.77      1986.58 o
 -19  11   5      13027.21      13048.17      1290.75 o
 -18  11   5       7596.84       8866.61      1129.80 o
 -17  11   5      11073.39      12079.91      1192.49 o
 -16  11   5       1250.02       1247.46       648.14 o
 -15  11   5      10766.73       8931.11      1003.31 o
 -14  11   5      18951.92      16686.31      1077.58 o
 -13  11   5       8623.72       9928.10       813.22 o
 -12  11   5       4017.07       3697.93       564.62 o
 -11  11   5      30479.61      28306.61      1148.58 o
 -10  11   5        292.56        665.26       502.85 o
  -9  11   5      65566.30      65670.47      1295.49 o
  -8  11   5      23164.06      24051.75       692.80 o
  -7  11   5      11240.05      10939.90       430.29 o
  -6  11   5      29611.96      29526.26       725.77 o
  -5  11   5       2532.63       3341.09       243.03 o
  -4  11   5      21125.54      19993.80       685.24 o
  -3  11   5      16280.73      16072.05       606.58 o
  -2  11   5      61645.45      63677.45      1313.20 o
  -1  11   5       3707.92       4047.05       248.36 o
   0  11   5      91478.69      94378.77      1499.25 o
   1  11   5      10382.61      11287.24       427.86 o
   2  11   5      21155.01      20739.54       577.22 o
   3  11   5      73791.06      73368.46      1285.16 o
   4  11   5      25666.20      25311.74       696.19 o
   5  11   5      30191.12      30492.96       752.72 o
   6  11   5      64060.82      65410.48      1259.94 o
   7  11   5       3484.21       4055.94       317.82 o
   8  11   5     166981.56     167619.88      2547.19 o
   9  11   5       9993.44       9740.75       566.56 o
  10  11   5      62086.48      56413.67      1414.03 o
  11  11   5      23693.99      24201.72       932.72 o
  12  11   5      59806.26      54477.01      1460.43 o
  13  11   5      12641.12      12551.16       736.39 o
  14  11   5      22255.88      20944.10      1051.37 o
  15  11   5      16163.01      15771.58       986.30 o
  16  11   5        799.63        545.67       429.20 o
  17  11   5       1020.10       1563.15       551.42 o
  18  11   5      11755.37      11474.71       977.36 o
  19  11   5       1350.68       2370.32       646.65 o
  20  11   5      22430.47      21651.26      1574.89 o
  21  11   5      14804.98      19298.16      2541.76 o
 -21  12   5       2794.53       2616.47      1429.54 o
 -20  12   5       9422.07       8828.74      1161.74 o
 -19  12   5       1855.58       2254.15       845.31 o
 -18  12   5      16196.52      16512.17      1407.25 o
 -17  12   5      21258.42      19851.35      1472.94 o
 -16  12   5      17229.63      17972.59      1348.39 o
 -15  12   5      21288.99      22202.23      1468.62 o
 -14  12   5       3412.65       3419.52       621.13 o
 -13  12   5      52957.25      49835.86      1686.56 o
 -12  12   5       7307.58       7235.10       704.18 o
 -11  12   5       8557.01       8356.63       738.19 o
 -10  12   5      16521.15      17610.06       894.57 o
  -9  12   5      70668.26      70748.20      1589.16 o
  -8  12   5      34652.37      32653.14       986.64 o
  -7  12   5      18248.73      16766.07       695.66 o
  -6  12   5      77660.01      78278.72      1630.37 o
  -5  12   5       3989.05       4232.61       269.21 o
  -4  12   5      33162.99      34352.81       935.80 o
  -3  12   5     111090.08     111233.53      2049.85 o
  -2  12   5       3033.49       3117.29       223.28 o
  -1  12   5     361086.09     387811.41      5026.99 o
   0  12   5       3100.69       3247.61       242.77 o
   1  12   5      29334.36      28290.28       690.66 o
   2  12   5       5161.93       4859.86       316.20 o
   3  12   5      26098.45      24979.22       684.62 o
   4  12   5      52794.43      52874.12      1069.15 o
   5  12   5      26493.72      26367.84       726.49 o
   6  12   5      35609.89      35571.79       886.82 o
   7  12   5     114446.91     111528.75      1876.30 o
   8  12   5      21027.89      18951.96       666.02 o
   9  12   5      44323.45      44006.60      1191.13 o
  10  12   5      12385.95      11505.19       668.66 o
  11  12   5      30857.50      29428.49      1019.17 o
  12  12   5       9551.48       9414.03       649.48 o
  13  12   5      21428.06      20094.65       914.72 o
  14  12   5      42287.66      41376.89      1555.73 o
  15  12   5       2049.98       2378.03       537.99 o
  16  12   5       5381.65       5907.22       743.42 o
  17  12   5      11336.59      11787.15       964.76 o
  18  12   5      10903.14       9227.45      1089.87 o
  19  12   5       2111.04       2889.84       800.67 o
  20  12   5       2301.67       3498.67       812.74 o
  21  12   5       8607.00       7184.26      1924.44 o
 -20  13   5       2737.34       3163.95       783.07 o
 -19  13   5       5686.69       5347.80       930.36 o
 -18  13   5      13609.74      14044.93      1323.02 o
 -17  13   5      12237.47      13368.72      1266.20 o
 -16  13   5      48335.12      49276.24      2133.13 o
 -15  13   5       8075.03       7769.23       972.26 o
 -14  13   5      13144.23      12970.09       967.00 o
 -13  13   5      18631.36      17976.34      1093.55 o
 -12  13   5      56532.34      54845.02      1742.33 o
 -11  13   5      71016.70      74915.59      2059.57 o
 -10  13   5      10966.51      10440.65       760.80 o
  -9  13   5      10997.94      11285.80       636.67 o
  -8  13   5       5701.22       6070.86       510.12 o
  -7  13   5       6224.05       6187.69       484.09 o
  -6  13   5      10130.49      10508.79       567.60 o
  -5  13   5      29983.91      28167.82       870.30 o
  -4  13   5      54813.72      53878.43      1271.33 o
  -3  13   5      36530.54      34337.84       939.63 o
  -2  13   5      40257.34      39719.27       859.42 o
  -1  13   5     160683.61     167517.70      2458.44 o
   0  13   5      64518.78      65023.80      1212.56 o
   1  13   5     127580.50     130937.11      2034.14 o
   2  13   5      87758.11      88516.42      1528.78 o
   3  13   5       8096.70       8296.62       439.88 o
   4  13   5      39382.71      39466.02       915.70 o
   5  13   5       6404.65       6835.62       411.73 o
   6  13   5      18508.71      17629.93       631.72 o
   7  13   5      15783.58      15562.15       596.72 o
   8  13   5      12687.87      12112.06       557.23 o
   9  13   5      17650.58      18651.27       788.84 o
  10  13   5      24071.94      22370.31       903.68 o
  11  13   5      39717.75      37460.22      1175.02 o
  12  13   5      56382.40      52848.54      1453.96 o
  13  13   5      44820.12      42537.74      1340.89 o
  14  13   5      15742.14      15998.23       862.45 o
  15  13   5      11780.39      11697.08       894.80 o
  16  13   5      48301.60      46825.74      1710.09 o
  17  13   5       1528.83       1191.28       607.96 o
  18  13   5        568.28        514.17       704.13 o
  19  13   5       1602.88       3579.21       786.93 o
  20  13   5        769.27        312.47      1523.00 o
  21  13   5       1343.12       3855.07      1295.89 o
 -20  14   5       5727.93       5315.39      1507.99 o
 -19  14   5        254.37       -323.54       644.55 o
 -18  14   5       9933.76       9774.75      1186.46 o
 -17  14   5       1938.16       2466.11       834.31 o
 -16  14   5      24326.51      23220.44      1574.93 o
 -15  14   5       5049.60       5456.38       806.43 o
 -14  14   5      21173.01      23407.32      1277.91 o
 -13  14   5      98563.41      95863.52      2534.91 o
 -12  14   5      46343.38      44705.17      1598.52 o
 -11  14   5      33634.12      33274.56      1321.38 o
 -10  14   5      18170.08      17241.77       945.97 o
  -9  14   5      15725.82      15270.37       728.02 o
  -8  14   5      40519.97      39775.75      1150.20 o
  -7  14   5       9216.96       9616.18       594.12 o
  -6  14   5       1870.55       1159.72       311.09 o
  -5  14   5      57430.73      54633.12      1331.95 o
  -4  14   5      64277.01      61704.36      1426.78 o
  -3  14   5      33992.60      32810.34       952.16 o
  -2  14   5      29836.71      28579.04       880.03 o
  -1  14   5      34486.71      33610.64       801.88 o
   0  14   5      99114.41      97652.48      1647.03 o
   1  14   5      49275.23      49930.57      1049.34 o
   2  14   5      95958.56      98786.04      1686.11 o
   3  14   5     403024.44     432794.94      6180.83 o
   4  14   5        674.02       1310.86       307.07 o
   5  14   5      43188.36      42423.94      1001.76 o
   6  14   5      11013.57      10573.46       510.99 o
   7  14   5      71269.61      69413.41      1400.77 o
   8  14   5      10239.69       9749.51       512.42 o
   9  14   5      30275.26      27986.83       982.96 o
  10  14   5      17593.84      17471.39       825.79 o
  11  14   5      12475.50      12194.13       700.94 o
  12  14   5       1953.50       2995.94       480.80 o
  13  14   5       7742.63       6485.54       616.45 o
  14  14   5      10564.36      11182.35       751.30 o
  15  14   5       2586.04       2946.44       742.43 o
  16  14   5       4584.33       4512.17       804.78 o
  17  14   5       9430.00       9522.98      1080.74 o
  18  14   5       3119.72       2059.57       780.18 o
  19  14   5       3375.40       4124.60       920.69 o
  20  14   5        179.85        990.08      1460.07 o
 -20  15   5       4624.62       5981.79      1609.31 o
 -19  15   5      21428.14      23358.57      1632.71 o
 -18  15   5       6436.69       6203.00       979.42 o
 -17  15   5       6298.09       5684.54       940.92 o
 -16  15   5       9005.13       9212.61      1138.30 o
 -15  15   5      12418.86      14192.92      1083.18 o
 -14  15   5      16015.14      15855.32      1096.92 o
 -13  15   5     136444.50     135161.30      3231.29 o
 -12  15   5      10725.26      10857.75       885.82 o
 -11  15   5      20941.79      20419.38      1086.26 o
 -10  15   5       2355.30       1641.02       537.15 o
  -9  15   5      20798.89      21321.31       892.04 o
  -8  15   5      32656.25      31156.52      1024.83 o
  -7  15   5       6934.55       7355.89       566.01 o
  -6  15   5      11960.73      12963.04       656.38 o
  -5  15   5      12952.00      12159.58       628.79 o
  -4  15   5      40457.09      38763.59      1093.99 o
  -3  15   5       6466.48       6496.88       490.61 o
  -2  15   5      36796.93      34719.71      1007.34 o
  -1  15   5     128906.48     123984.34      2411.61 o
   0  15   5     104812.30     101901.79      1956.95 o
   1  15   5     139240.42     143285.81      2566.73 o
   2  15   5      11991.80      11731.93       529.07 o
   3  15   5      36576.35      37007.70       931.74 o
   4  15   5       1716.35       2107.05       317.63 o
   5  15   5      22255.27      20842.94       711.93 o
   6  15   5       5217.52       6746.34       451.42 o
   7  15   5       3347.04       4007.23       392.17 o
   8  15   5       2701.07       2726.48       338.08 o
   9  15   5      23148.54      23931.11       975.34 o
  10  15   5      26902.86      24974.77       981.67 o
  11  15   5      47903.42      44870.24      1335.06 o
  12  15   5      11179.08      10159.03       724.67 o
  13  15   5      13270.94      12398.06       932.69 o
  14  15   5       2107.89       2831.50       631.02 o
  15  15   5      23259.71      23471.88      1473.23 o
  16  15   5      17899.16      19848.36      1492.55 o
  17  15   5      11390.18      13648.04      1263.54 o
  18  15   5      14261.75      13439.54      1258.53 o
  19  15   5       4917.31       4858.08       914.83 o
  20  15   5        169.43        119.55      1419.05 o
 -19  16   5       2706.57       3303.54       969.26 o
 -18  16   5       4508.12       5666.43       950.63 o
 -17  16   5       3589.22       4920.68       880.01 o
 -16  16   5      25064.63      24162.12      1605.67 o
 -15  16   5      21132.52      22608.88      1291.42 o
 -14  16   5         70.91         -4.19       498.59 o
 -13  16   5      20833.33      19513.42      1188.78 o
 -12  16   5      17310.94      17471.67      1084.43 o
 -11  16   5      17312.29      16290.71      1004.45 o
 -10  16   5      18768.56      17707.46      1014.28 o
  -9  16   5      80383.36      76840.58      2090.71 o
  -8  16   5      18833.98      17935.38       824.82 o
  -7  16   5      50402.48      45965.66      1279.20 o
  -6  16   5      53386.27      49239.67      1322.88 o
  -5  16   5       4524.85       5189.32       475.23 o
  -4  16   5      12607.64      10769.59       609.17 o
  -3  16   5       5539.77       5545.81       482.89 o
  -2  16   5      15949.70      16689.25       729.02 o
  -1  16   5        880.91       1403.09       324.51 o
   0  16   5      10046.78       9975.62       573.63 o
   1  16   5      65173.33      65824.89      1493.78 o
   2  16   5      31590.56      32340.88       875.33 o
   3  16   5      46084.66      47115.62      1151.24 o
   4  16   5      26899.91      26065.54       797.15 o
   5  16   5       3947.77       4185.26       388.49 o
   6  16   5      73209.34      74437.96      1497.53 o
   7  16   5      42168.98      38732.77      1038.75 o
   8  16   5      20605.35      20248.93       849.21 o
   9  16   5      35386.48      33114.95      1022.04 o
  10  16   5        441.59        446.94       372.45 o
  11  16   5      70956.24      68568.74      2002.83 o
  12  16   5       2111.00       2318.93       598.73 o
  13  16   5      19786.68      18040.87      1077.41 o
  14  16   5       7748.12       8358.91       835.89 o
  15  16   5      12245.47      15094.80      1273.42 o
  16  16   5      25736.98      26877.09      1638.03 o
  17  16   5      15900.86      18679.60      1401.25 o
  18  16   5       3528.70       4751.14       841.11 o
 -19  17   5       2390.04       4194.32      1420.98 o
 -18  17   5      10008.62       9392.66      1082.71 o
 -17  17   5       3163.97       5256.09       859.62 o
 -16  17   5      16931.56      19235.67      1469.87 o
 -15  17   5        658.36       1210.80       599.70 o
 -14  17   5       3507.58       4220.44       760.62 o
 -13  17   5       7729.12       7261.75       840.05 o
 -12  17   5      30208.17      32017.19      1422.63 o
 -11  17   5      14784.81      14281.27       962.23 o
 -10  17   5       4312.83       3847.05       596.66 o
  -9  17   5      29373.35      28778.02      1239.35 o
  -8  17   5      50863.43      46939.78      1338.39 o
  -7  17   5       7821.84       8659.22       607.14 o
  -6  17   5       8159.97       7984.86       572.74 o
  -5  17   5      18846.08      18015.37       801.93 o
  -4  17   5      16391.22      16645.61       749.33 o
  -3  17   5      25338.56      21554.74       820.36 o
  -2  17   5      14570.83      13940.09       684.12 o
  -1  17   5      45420.29      43554.19      1194.92 o
   0  17   5      92716.02      93482.04      1940.18 o
   1  17   5       3724.36       3741.85       446.75 o
   2  17   5      56500.70      57734.58      1407.21 o
   3  17   5      63398.32      65020.66      1515.93 o
   4  17   5      55335.55      54551.29      1238.02 o
   5  17   5       6671.55       6920.66       470.29 o
   6  17   5     156396.81     156266.03      2692.12 o
   7  17   5      17278.68      16490.09       683.67 o
   8  17   5      21813.77      22565.60       909.33 o
   9  17   5      41696.28      39795.51      1449.34 o
  10  17   5       3007.49       2816.00       554.98 o
  11  17   5       9664.95      11069.90       886.24 o
  12  17   5       3593.61       3899.82       687.79 o
  13  17   5        480.72        472.31       563.72 o
  14  17   5      35309.06      34353.99      1535.80 o
  15  17   5      10533.94      11751.80      1128.60 o
  16  17   5      28740.50      25784.99      1606.28 o
  17  17   5        270.36        715.51       622.27 o
  18  17   5      16424.25      14364.18      1676.24 o
 -18  18   5       9190.48      11321.21      1416.83 o
 -17  18   5       2012.70       3360.70       788.69 o
 -16  18   5       2801.56       2907.70       722.98 o
 -15  18   5       6152.09       5725.55       787.09 o
 -14  18   5       7629.25       8651.65       921.38 o
 -13  18   5      13412.74      14618.47      1126.10 o
 -12  18   5       4151.47       4596.10       718.72 o
 -11  18   5      12743.42      11191.22       920.23 o
 -10  18   5       8636.42       7035.86       739.66 o
  -9  18   5      13206.67      12790.78       907.38 o
  -8  18   5       5911.04       6262.74       579.71 o
  -7  18   5      56830.65      51520.68      1641.15 o
  -6  18   5      74322.27      75091.08      1783.71 o
  -5  18   5      79626.85      72926.52      2019.80 o
  -4  18   5      23163.53      22348.55       913.42 o
  -3  18   5      27281.82      24791.19       922.77 o
  -2  18   5      42254.85      42379.31      1224.17 o
  -1  18   5      78991.02      77625.09      1751.10 o
   0  18   5      47783.43      47253.47      1285.87 o
   1  18   5      25882.67      24901.86       911.46 o
   2  18   5     100980.67     100969.50      2066.35 o
   3  18   5      28377.58      29862.68       995.42 o
   4  18   5      19539.99      19938.14       827.94 o
   5  18   5      49840.98      50192.30      1347.54 o
   6  18   5      22524.31      23510.24       810.07 o
   7  18   5      57252.60      55230.71      1454.59 o
   8  18   5      49119.96      48050.35      1591.04 o
   9  18   5      40764.93      39557.33      1450.47 o
  10  18   5      80361.47      81550.42      2261.69 o
  11  18   5        625.47       1374.55       512.18 o
  12  18   5      20146.43      21343.17      1185.09 o
  13  18   5      28936.06      26577.65      1334.21 o
  14  18   5       2011.93       2492.28       765.84 o
  15  18   5       8687.28       8338.69      1311.93 o
  16  18   5        755.81        636.91       769.31 o
  17  18   5      43898.48      46442.26      2566.32 o
  18  18   5      10792.36       8111.70      2221.03 o
 -18  19   5       6658.75       8724.85      1783.05 o
 -17  19   5      14868.84      17920.55      1414.60 o
 -16  19   5       5225.88       6004.90       980.54 o
 -15  19   5        165.21        910.41       641.67 o
 -14  19   5         92.18        539.42       470.54 o
 -13  19   5      15148.92      14558.60      1114.60 o
 -12  19   5      23782.88      25825.60      1333.65 o
 -11  19   5      33495.88      36229.25      1524.67 o
 -10  19   5       6742.19       6160.20       744.59 o
  -9  19   5      78741.17      76923.62      2179.69 o
  -8  19   5       3084.78       2629.94       478.81 o
  -7  19   5      44011.29      40397.80      1277.55 o
  -6  19   5      25166.53      24919.87       988.94 o
  -5  19   5      32025.98      31509.80      1088.49 o
  -4  19   5      35068.35      33242.66      1121.57 o
  -3  19   5      21257.32      19201.78       849.60 o
  -2  19   5      35546.00      34104.69      1101.18 o
  -1  19   5      50425.23      48818.30      1347.86 o
   0  19   5       7683.89       8250.93       625.64 o
   1  19   5      44346.41      43369.28      1258.59 o
   2  19   5      39187.21      39197.12      1196.19 o
   3  19   5      25791.04      25485.79       927.90 o
   4  19   5      21107.08      20906.74       897.62 o
   5  19   5       1235.96       1536.82       437.31 o
   6  19   5       4047.86       4843.11       534.88 o
   7  19   5      65319.73      63008.45      1802.20 o
   8  19   5      18774.72      16878.93       994.26 o
   9  19   5       4922.81       4617.11       639.47 o
  10  19   5        200.14       -453.12       634.37 o
  11  19   5      10408.34      10047.32      1076.18 o
  12  19   5      36573.92      36178.49      1836.66 o
  13  19   5      16141.76      17681.04      1389.22 o
  14  19   5      29482.96      30749.06      1761.51 o
  15  19   5       3128.33       3810.57       893.23 o
  16  19   5        381.12        189.06       790.85 o
  17  19   5       3211.25       3118.52      1400.30 o
 -16  20   5      13004.73      14844.09      1285.95 o
 -15  20   5       5657.07       8376.51       896.41 o
 -14  20   5      25532.29      27376.07      1391.62 o
 -13  20   5       5418.09       6107.74       778.44 o
 -12  20   5      21160.44      21973.50      1263.97 o
 -11  20   5      11942.07      10644.88       915.47 o
 -10  20   5      23837.54      22865.61      1240.32 o
  -9  20   5      48390.63      45225.31      1645.89 o
  -8  20   5        942.68       1154.44       586.30 o
  -7  20   5      38628.80      36870.68      1246.82 o
  -6  20   5       3732.80       4537.72       534.93 o
  -5  20   5      18653.62      19038.68       901.31 o
  -4  20   5      10669.04      11505.78       688.13 o
  -3  20   5      22511.83      23144.91       948.10 o
  -2  20   5     117723.74     115201.57      2375.03 o
  -1  20   5      29672.84      29705.44      1052.54 o
   0  20   5      25107.75      25836.75      1049.14 o
   1  20   5       9507.54      10222.44       682.76 o
   2  20   5      86110.61      85868.06      2600.18 o
   3  20   5       6441.80       7010.99       752.42 o
   4  20   5       5363.51       6124.40       753.88 o
   5  20   5      32585.68      32278.20      1512.93 o
   6  20   5      19672.15      21484.53      1257.98 o
   7  20   5      22844.25      22174.98      1683.02 o
   8  20   5      14723.92      15130.39      1439.25 o
   9  20   5      11656.23      11603.16      1343.67 o
  10  20   5        503.61        911.54       727.68 o
  11  20   5       1698.52       1620.55       775.05 o
  12  20   5      32277.13      31102.73      1754.16 o
  13  20   5       4225.50       3753.64       863.45 o
  14  20   5       2250.09       1707.06       722.04 o
  15  20   5      16960.89      17474.43      1585.75 o
  16  20   5       6567.04       6646.88      1199.66 o
  17  20   5      30709.30      29964.75      3343.93 o
 -16  21   5       7584.62       7630.40      1485.79 o
 -15  21   5       4865.77       4651.78       919.32 o
 -14  21   5       1314.74       2483.19       742.83 o
 -13  21   5      48951.37      46775.10      2235.22 o
 -12  21   5      32308.66      31755.34      1892.82 o
 -11  21   5       1495.26       1673.20       796.76 o
 -10  21   5       6826.62       8021.14      1061.52 o
  -9  21   5       4398.89       5050.53       893.15 o
  -8  21   5       6596.09       6816.44       926.28 o
  -7  21   5       1132.82       1785.08       491.36 o
  -6  21   5        875.71       2197.70       550.55 o
  -5  21   5       7652.18       9203.46       783.51 o
  -4  21   5      16104.07      15170.21       970.77 o
  -3  21   5      53954.95      51168.22      1705.84 o
  -2  21   5        151.68         33.96       387.26 o
  -1  21   5      24401.36      25324.44      1154.70 o
   0  21   5       6954.71       9000.72       830.73 o
   1  21   5       5643.49       6572.02       776.24 o
   2  21   5       2509.35       1558.76       517.35 o
   3  21   5        714.82       1432.39       502.63 o
   4  21   5      42007.21      41603.90      1733.97 o
   5  21   5      12587.90      11558.32       964.31 o
   6  21   5       5340.18       6136.71       776.86 o
   7  21   5       8659.77       8897.39      1256.96 o
   8  21   5       8778.65       7014.17      1114.72 o
   9  21   5       3746.27       4357.47       952.16 o
  10  21   5        825.93          4.76       911.08 o
  11  21   5      23235.11      19335.71      1758.62 o
  12  21   5       4583.05       3993.00      1030.97 o
  13  21   5      26871.49      28145.62      2042.85 o
  14  21   5       3906.70       3407.55       781.90 o
  15  21   5       2956.37       3579.05       991.43 o
  16  21   5       2763.94       4544.71      1774.72 o
 -15  22   5      14355.68      15620.65      1571.83 o
 -14  22   5      20103.25      22224.30      1591.48 o
 -13  22   5       4192.17       3556.12       802.27 o
 -12  22   5       1109.82       1471.24       698.67 o
 -11  22   5       1765.61       2888.64       860.25 o
 -10  22   5      20680.04      19800.17      1477.83 o
  -9  22   5      14431.93      12586.61      1223.03 o
  -8  22   5       6560.61       7217.86       969.33 o
  -7  22   5       3456.07       3930.65       626.26 o
  -6  22   5      18132.98      17063.87      1063.33 o
  -5  22   5      65008.45      62621.68      1975.11 o
  -4  22   5      28573.54      30044.44      1370.71 o
  -3  22   5       3711.31       3415.45       587.72 o
  -2  22   5      24744.84      23937.37      1372.39 o
  -1  22   5      10346.98      11824.88      1017.81 o
   0  22   5      15760.12      16479.68      1139.06 o
   1  22   5      11309.98      13352.79      1095.12 o
   2  22   5      10855.41      10782.52       961.02 o
   3  22   5       4986.01       5074.29       719.36 o
   4  22   5       5522.22       5439.36       726.59 o
   5  22   5       3171.07       3581.39       739.35 o
   6  22   5      21017.57      22046.65      1315.89 o
   7  22   5      14174.66      16080.36      1545.53 o
   8  22   5       5795.66       6794.81      1149.09 o
   9  22   5       5810.79       5749.26      1112.24 o
  10  22   5      14113.37      12656.02      1508.29 o
  11  22   5      45070.54      45174.59      2582.52 o
  12  22   5       2692.49       2383.21       939.73 o
  13  22   5      15174.67      14065.22      1556.89 o
  14  22   5       2577.81       2164.80       912.33 o
  15  22   5      23021.17      28915.32      3314.75 o
 -15  23   5       2767.42       8667.82      1977.89 o
 -14  23   5        695.24       1416.64       740.42 o
 -13  23   5       2758.95       2228.19       774.53 o
 -12  23   5        433.66       2588.41       783.18 o
 -11  23   5        323.73        423.55       613.26 o
 -10  23   5      12377.74      13556.05      1304.77 o
  -9  23   5      18680.17      19799.42      1503.66 o
  -8  23   5      22087.88      20578.67      1440.89 o
  -7  23   5       4805.18       4780.58       704.34 o
  -6  23   5       4583.29       5644.33       722.11 o
  -5  23   5       2543.31       2430.61       620.39 o
  -4  23   5       1023.17       1333.54       544.07 o
  -3  23   5       1875.02       3217.07       605.95 o
  -2  23   5      37771.82      37509.91      1693.57 o
  -1  23   5      11961.38      11757.43       992.71 o
   0  23   5      21411.98      22126.49      1363.98 o
   1  23   5       2679.97       3219.15       718.01 o
   2  23   5      99059.67      97016.86      2960.95 o
   3  23   5      11749.50      11341.95      1035.71 o
   4  23   5       5150.34       6558.56       818.96 o
   5  23   5       1600.84       2399.55       620.13 o
   6  23   5      10924.02      10944.90      1034.25 o
   7  23   5       6498.68       7046.57      1158.77 o
   8  23   5      23071.27      25041.58      1918.24 o
   9  23   5      26559.13      27756.51      2013.89 o
  10  23   5       5135.26       5129.30      1229.11 o
  11  23   5      14391.13      18218.34      1728.99 o
  12  23   5      14595.15      15338.83      1724.24 o
  13  23   5        168.53         10.16       797.36 o
  14  23   5      19543.70      24308.69      2033.43 o
  15  23   5       7137.27       4159.46      1966.08 o
 -14  24   5       5355.37       7184.79      1981.30 o
 -13  24   5       5265.71       5917.06      1070.99 o
 -12  24   5      23995.89      24162.97      1697.39 o
 -11  24   5        255.11       -301.22       584.84 o
 -10  24   5       9322.22       9812.48      1173.87 o
  -9  24   5       2292.08       2366.56       716.40 o
  -8  24   5      55407.40      58256.76      2942.93 o
  -7  24   5      10166.82       9145.07      1296.69 o
  -6  24   5        894.59       1645.14       672.57 o
  -5  24   5         67.71        236.89       506.69 o
  -4  24   5      12201.25      11940.83      1075.92 o
  -3  24   5        224.10        350.12       468.46 o
  -2  24   5      28122.34      30803.15      1633.60 o
  -1  24   5      20422.54      20592.09      1363.85 o
   0  24   5       8800.38       7784.04       919.50 o
   1  24   5       5490.85       5860.46       864.66 o
   2  24   5      25414.14      26023.33      1491.88 o
   3  24   5        944.08       1712.13       577.42 o
   4  24   5       1557.89       1193.26       602.04 o
   5  24   5        436.85       -122.31       669.62 o
   6  24   5      11602.76      12367.73      1380.00 o
   7  24   5       7940.47       7692.82      1317.90 o
   8  24   5       9457.83      10802.71      1440.05 o
   9  24   5      34989.43      34632.36      2322.72 o
  10  24   5       6113.35       6488.65      1193.03 o
  11  24   5      10272.83      12454.25      1446.60 o
  12  24   5       9502.00      11410.39      1456.40 o
  13  24   5      21414.84      24653.94      2063.39 o
 -13  25   5      12563.32      12671.02      2432.37 o
 -12  25   5       9919.89      11682.08      2157.55 o
 -11  25   5      12140.14      14691.91      1746.03 o
 -10  25   5        574.00       1106.81       869.33 o
  -9  25   5      11027.23      11310.04      1498.95 o
  -8  25   5       4040.32       3710.16      1008.48 o
  -7  25   5       2706.97       3320.93       980.75 o
  -6  25   5      32087.19      33761.80      1746.42 o
  -5  25   5       9233.58      10446.06      1087.37 o
  -4  25   5      31659.55      31719.87      1691.85 o
  -3  25   5      53964.29      55550.68      2228.34 o
  -2  25   5      12329.19      14919.50      1251.15 o
  -1  25   5       2437.64       3996.95       858.53 o
   0  25   5       1704.04       3029.28       847.09 o
   1  25   5      18253.46      19179.27      1350.49 o
   2  25   5      36820.12      39929.61      1859.39 o
   3  25   5       4693.27       4810.60       799.92 o
   4  25   5      10414.58      11298.35      1080.67 o
   5  25   5      10213.60      10635.95      1070.15 o
   6  25   5      33158.22      33292.21      2270.39 o
   7  25   5        727.64       -423.26       798.73 o
   8  25   5       5628.36       6114.98      1240.29 o
   9  25   5      13026.63      14241.37      1658.12 o
  10  25   5       4653.66       5521.09      1101.53 o
  11  25   5       4899.01       6086.66      1229.85 o
  12  25   5       4984.23       5155.26      1642.06 o
 -11  26   5       1076.63       2523.57      1262.90 o
 -10  26   5        465.94        759.12      1168.58 o
  -9  26   5       5466.46       7936.14      1409.95 o
  -8  26   5       4970.56       5776.42      1244.04 o
  -7  26   5      14403.52      14262.77      1559.71 o
  -6  26   5       4838.72       4617.20       892.11 o
  -5  26   5      14236.49      13443.70      1271.38 o
  -4  26   5      13855.25      13813.12      1254.89 o
  -3  26   5       4089.03       4306.95       902.77 o
  -2  26   5      38978.73      37632.98      1851.10 o
  -1  26   5       3686.53       3429.91       832.75 o
   0  26   5       4252.92       5828.01       891.86 o
   1  26   5      34165.84      36607.94      1894.23 o
   2  26   5       3239.41       4561.78       864.19 o
   3  26   5       5294.25       5151.44       970.36 o
   4  26   5       8310.20      10883.41      1179.37 o
   5  26   5       7193.76       8411.27      1059.83 o
   6  26   5       6729.69       7983.59      1363.45 o
   7  26   5       5442.64       7006.20      1252.67 o
   8  26   5        547.51       1078.83       955.60 o
   9  26   5      11720.61      13943.09      1319.35 o
  10  26   5       2208.66       3733.87      1576.62 o
  11  26   5       4503.46       3820.76      1734.84 o
 -10  27   5        619.07        -91.46      1037.98 o
  -9  27   5       4385.78       4036.48      1494.40 o
  -8  27   5       1028.74       3494.75      1481.77 o
  -7  27   5      14072.17      15589.57      1739.94 o
  -6  27   5       2062.67       2702.58      1064.58 o
  -5  27   5       1500.02       2720.89       871.70 o
  -4  27   5      16429.18      16634.10      1451.20 o
  -3  27   5       5682.50       7326.67      1042.27 o
  -2  27   5      54540.02      55744.93      2425.26 o
  -1  27   5      28229.95      27424.07      1730.01 o
   0  27   5      26977.02      28476.53      1761.27 o
   1  27   5      29109.10      30191.06      1798.56 o
   2  27   5      18333.34      16842.55      1424.25 o
   3  27   5       3152.94       3942.86       976.59 o
   4  27   5       1599.24       2870.91       925.47 o
   5  27   5        842.98       2653.46      1022.53 o
   6  27   5       3031.29       4991.85      1193.05 o
   7  27   5       9301.22       9023.11      1487.84 o
   8  27   5       2722.65       3909.83      1424.81 o
   9  27   5       1546.66       5919.99      1757.76 o
  -9  28   5       4242.86       6331.89      1660.04 o
  -8  28   5         82.64       1829.34      1076.21 o
  -7  28   5       7274.86      12662.97      1987.04 o
  -6  28   5       9974.58      11230.84      1952.99 o
  -5  28   5       3722.57       4933.68      1167.76 o
  -4  28   5       3926.01       3536.75       865.91 o
  -3  28   5      33029.12      36585.67      2028.31 o
  -2  28   5       3649.71       3343.36       964.08 o
  -1  28   5       4613.00       5314.47      1087.78 o
   0  28   5       3285.59       2821.88       918.70 o
   1  28   5       4311.49       5544.69      1038.47 o
   2  28   5      35561.16      36874.73      2056.05 o
   3  28   5        250.66        679.92       753.36 o
   4  28   5       4556.96       4685.86       955.61 o
   5  28   5      32975.74      39409.28      3514.35 o
   6  28   5      17421.77      19351.99      2524.17 o
   7  28   5       3289.87       5102.80      1602.47 o
   8  28   5        668.42       1417.97      1003.83 o
  -5  29   5       2497.20       3704.25       964.22 o
  -4  29   5      11688.81      12528.96      1442.83 o
  -3  29   5       3485.98       7463.72      1339.40 o
  -2  29   5       7877.05       8944.47      1349.68 o
  -1  29   5       2484.87       4046.70       872.09 o
   0  29   5       2315.06       2433.66       746.99 o
   1  29   5       2188.06       2413.10       987.70 o
   2  29   5        983.87       1323.81       879.34 o
   3  29   5      13657.75      17710.98      1669.97 o
   4  29   5       3141.88       6470.28      1132.41 o
   5  29   5        688.83       2254.36      1174.05 o
   6  29   5       5660.81       9903.77      2035.50 o
 -23   0   6          6.25       -203.83       966.48 o
 -22   0   6      10687.26      14261.33      1804.71 o
 -21   0   6      17537.37      20101.45      1878.00 o
 -20   0   6      11392.23      15974.44      1653.55 o
 -19   0   6      27461.02      26003.40      1997.09 o
 -18   0   6         93.01       1122.22       760.36 o
 -17   0   6      14305.41      12681.07      1374.14 o
 -16   0   6     168115.97     163653.80      5093.50 o
 -15   0   6       4583.14       4495.75       879.45 o
 -14   0   6     119275.30     113838.77      3785.77 o
 -13   0   6       3155.93       4928.60       840.52 o
 -12   0   6       4304.55       4690.42       503.85 o
 -11   0   6      16793.97      17621.12       888.61 o
 -10   0   6      92268.86      97626.14      2326.89 o
  -9   0   6      34275.85      34990.32      1151.99 o
  -8   0   6     116998.05     117040.52      2567.36 o
  -7   0   6        961.20        927.55       261.09 o
  -6   0   6      98918.02     106313.04      2292.53 o
  -5   0   6      29233.55      29729.63       925.26 o
  -4   0   6      36535.90      35654.48       989.38 o
  -3   0   6      22922.25      23424.60       721.43 o
  -2   0   6     252008.67     248493.58      5198.85 o
  -1   0   6       4918.47       5950.05       304.60 o
   0   0   6      47970.02      49950.17      1177.18 o
   1   0   6       2542.25       3249.85       229.02 o
   2   0   6      21877.14      24521.63       675.62 o
   3   0   6        802.86        357.28       176.35 o
   4   0   6     145617.55     158608.45      3004.80 o
   5   0   6        151.53        325.22       167.19 o
   6   0   6     129272.12     134146.36      2684.16 o
   7   0   6       1384.46       1220.70       233.60 o
   8   0   6     172103.72     178762.58      3526.97 o
   9   0   6       3528.16       3781.19       338.96 o
  10   0   6      46602.97      48963.08      1330.63 o
  11   0   6       1647.27       1857.38       538.21 o
  12   0   6      73095.79      69469.93      2533.01 o
  13   0   6       1158.50       1770.36       586.30 o
  14   0   6       3698.70       4388.10       806.17 o
  15   0   6      14886.76      15280.49      1305.44 o
  16   0   6      23636.20      20873.27      1591.72 o
  17   0   6       2548.49       3744.54       884.03 o
  18   0   6       8484.92       7413.51      1172.60 o
  19   0   6      12922.71      11451.21      1452.01 o
  20   0   6      85897.41      76713.95      3492.62 o
  21   0   6       4573.87       5400.39      1271.08 o
  22   0   6       5661.69       7615.05      1410.79 o
 -23   1   6       9251.73       9608.41      1308.25 o
 -22   1   6       1020.49       2445.67       756.73 o
 -21   1   6      25096.95      27526.27      1533.40 o
 -20   1   6       6122.31       5908.62       873.05 o
 -19   1   6      12035.55      13312.18      1070.85 o
 -18   1   6       5393.44       6110.07       774.96 o
 -17   1   6      37286.36      36555.36      1516.55 o
 -16   1   6      48992.05      48822.02      1697.78 o
 -15   1   6         50.93        107.60       445.07 o
 -14   1   6      81355.11      81857.88      2164.58 o
 -13   1   6      34820.61      36281.24      1304.72 o
 -12   1   6      43666.67      41803.21      1130.81 o
 -11   1   6      18348.57      17962.05       615.72 o
 -10   1   6      34565.66      33599.59       824.81 o
  -9   1   6      80677.48      83596.02      1437.85 o
  -8   1   6      18896.31      19108.41       564.12 o
  -7   1   6       9493.11       9812.67       393.96 o
  -6   1   6       3525.28       3501.52       237.43 o
  -5   1   6      16184.20      15922.10       458.27 o
  -4   1   6      43968.23      41992.27       769.47 o
  -3   1   6     289404.50     329102.66      4131.34 o
  -2   1   6     976463.94    1037851.19     14735.06 o
  -1   1   6      50876.50      55108.71       827.19 o
   0   1   6     110832.81     124164.94      1629.92 o
   1   1   6     244201.94     259051.72      3233.66 o
   2   1   6      40553.18      43826.85       705.94 o
   3   1   6     112542.57     126075.32      1718.54 o
   4   1   6      53635.64      51931.78       862.94 o
   5   1   6      81032.32      83616.30      1282.28 o
   6   1   6      20145.78      18529.80       474.34 o
   7   1   6      44041.69      42184.58       805.75 o
   8   1   6      44578.62      46787.60       882.66 o
   9   1   6      14000.21      14611.92       443.63 o
  10   1   6       7602.39       7557.49       419.36 o
  11   1   6     107792.56      99264.62      2256.74 o
  12   1   6      43547.66      40534.77      1282.25 o
  13   1   6       2174.78       3489.68       600.23 o
  14   1   6      33125.41      33116.93      1302.91 o
  15   1   6      50443.88      48918.45      1600.31 o
  16   1   6      16545.73      15901.98      1006.86 o
  17   1   6       6762.27       6257.38       735.37 o
  18   1   6       7457.06       7320.72       769.69 o
  19   1   6       7213.79       8037.31       889.58 o
  20   1   6       9914.86      10897.67      1072.89 o
  21   1   6       5207.20       5139.79       949.79 o
  22   1   6       9328.98       8530.39       981.67 o
 -23   2   6         58.47         21.50       705.30 o
 -22   2   6       4334.91       5347.85       914.00 o
 -21   2   6      13845.14      14935.11      1211.97 o
 -20   2   6      21158.40      24312.37      1418.03 o
 -19   2   6         30.98        198.53       474.70 o
 -18   2   6       2222.67       2971.82       628.61 o
 -17   2   6      47876.73      45667.97      1696.53 o
 -16   2   6       5969.45       6095.01       720.57 o
 -15   2   6      12126.34      11635.92       844.67 o
 -14   2   6      35792.79      32943.07      1298.12 o
 -13   2   6      19507.01      18782.51       938.46 o
 -12   2   6      18886.46      17841.10       748.12 o
 -11   2   6      31311.46      30456.37       795.66 o
 -10   2   6     106796.98     103836.68      1955.22 o
  -9   2   6      54230.46      53581.23      1055.06 o
  -8   2   6      63207.63      68088.23      1216.19 o
  -7   2   6     115967.44     117909.37      1835.72 o
  -6   2   6      88136.04      91844.67      1443.22 o
  -5   2   6      76192.65      81487.57      1288.98 o
  -4   2   6      61150.45      66186.55      1124.69 o
  -3   2   6      29169.05      31134.25       596.59 o
  -2   2   6     224806.05     243576.53      3089.79 o
  -1   2   6      53092.45      58211.45       871.05 o
   0   2   6      21057.83      20305.68       453.96 o
   1   2   6      17166.80      18022.88       361.29 o
   2   2   6     932956.81    1022883.69     14244.90 o
   3   2   6      25431.79      27811.00       541.41 o
   4   2   6     119045.49     130638.02      1803.61 o
   5   2   6     154722.47     177660.22      2389.61 o
   6   2   6      14932.09      13194.68       400.97 o
   7   2   6      25488.01      26224.88       595.71 o
   8   2   6        670.80        771.91       160.32 o
   9   2   6       2686.78       2664.10       301.64 o
  10   2   6      60576.18      60606.08      1304.22 o
  11   2   6      10174.75      10114.44       515.95 o
  12   2   6      36575.85      34126.84      1180.98 o
  13   2   6      39710.15      36280.85      1261.49 o
  14   2   6      18235.45      18454.70       967.72 o
  15   2   6      43489.77      40391.68      1470.57 o
  16   2   6      38782.55      36513.54      1433.22 o
  17   2   6      46884.62      45634.37      1711.79 o
  18   2   6       9476.99       9469.02       881.63 o
  19   2   6       7947.25       6257.77       862.82 o
  20   2   6         29.34       1468.52      1162.75 o
  21   2   6      32303.38      33462.79      1724.48 o
  22   2   6       1770.72       3704.17       760.98 o
 -22   3   6        594.92       1687.06       740.77 o
 -21   3   6       8086.02       8312.92       960.12 o
 -20   3   6       8089.41       9049.97       946.52 o
 -19   3   6       4919.43       5604.47       798.72 o
 -18   3   6       2447.69       1871.61       644.37 o
 -17   3   6       9258.68      10265.11       911.53 o
 -16   3   6       9273.33       9243.61       808.65 o
 -15   3   6      16020.10      16645.42      1017.60 o
 -14   3   6      23175.25      22548.01      1106.11 o
 -13   3   6      48859.83      48758.71      1551.11 o
 -12   3   6       6486.29       6826.01       502.99 o
 -11   3   6      10566.82      10903.34       493.25 o
 -10   3   6       7711.14       7501.01       387.18 o
  -9   3   6      46458.27      44667.45       944.55 o
  -8   3   6      47246.39      48133.61       965.48 o
  -7   3   6       1176.35       1515.65       219.22 o
  -6   3   6     127588.13     136221.14      1976.63 o
  -5   3   6      45814.11      43142.86       813.23 o
  -4   3   6     177786.75     191920.34      2558.52 o
  -3   3   6      52214.72      53473.12       871.87 o
  -2   3   6      23626.47      25941.21       493.99 o
  -1   3   6     118658.98     130933.29      1741.53 o
   0   3   6     246656.33     280567.22      3858.59 o
   1   3   6       3096.02       3102.12       167.07 o
   2   3   6     357362.53     401181.38      4945.16 o
   3   3   6       4829.72       4138.42       223.11 o
   4   3   6      18277.18      20512.00       526.30 o
   5   3   6      11815.18      12354.42       383.28 o
   6   3   6     137417.97     145227.89      2050.08 o
   7   3   6        949.47       1020.81       180.54 o
   8   3   6     324721.53     346886.16      4504.72 o
   9   3   6      33514.13      32990.63       891.64 o
  10   3   6       9615.97       9095.60       494.45 o
  11   3   6      22450.62      19865.68       755.58 o
  12   3   6     122761.88     118411.23      2593.37 o
  13   3   6       6569.09       6087.14       597.26 o
  14   3   6       3724.55       4157.54       541.33 o
  15   3   6      47499.71      42388.75      1517.67 o
  16   3   6       6422.36       6317.66       697.15 o
  17   3   6      10786.72      10617.33       889.47 o
  18   3   6       1706.20       2016.39       561.80 o
  19   3   6      11261.31      11127.84       987.09 o
  20   3   6        856.18       1685.76       643.22 o
  21   3   6       4458.34       4046.55       895.80 o
  22   3   6       1814.64       3445.22       709.12 o
 -22   4   6       6829.29       5238.16      1295.06 o
 -21   4   6      37516.88      41062.69      1866.70 o
 -20   4   6       3304.14       4864.64       771.88 o
 -19   4   6      27234.22      23722.45      1334.92 o
 -18   4   6       3834.19       3906.84       734.70 o
 -17   4   6      34188.91      33369.79      1430.33 o
 -16   4   6      30890.67      30040.71      1342.56 o
 -15   4   6       2336.84       2838.69       531.44 o
 -14   4   6       4022.47       3177.38       549.84 o
 -13   4   6      50812.20      47829.98      1288.72 o
 -12   4   6     194183.33     203338.61      3789.73 o
 -11   4   6     183374.22     182822.08      2828.73 o
 -10   4   6      60842.97      61371.90      1217.25 o
  -9   4   6       4917.47       5414.20       334.41 o
  -8   4   6     214197.61     230793.69      3195.23 o
  -7   4   6      18906.08      19999.88       587.06 o
  -6   4   6      87292.43      88600.94      1417.23 o
  -5   4   6     196902.78     208213.16      2795.16 o
  -4   4   6      26605.80      28155.09       598.65 o
  -3   4   6      13778.17      12776.93       344.84 o
  -2   4   6       2944.72       3724.01       193.87 o
  -1   4   6      21473.55      23250.71       445.52 o
   0   4   6     143297.16     146483.34      2146.52 o
   1   4   6       2628.31       2359.09       191.82 o
   2   4   6      14534.48      14014.64       366.59 o
   3   4   6       7313.69       7832.77       290.62 o
   4   4   6      12055.78      11573.45       373.11 o
   5   4   6      23019.51      21490.15       516.08 o
   6   4   6     103739.45     102773.55      1562.40 o
   7   4   6      57438.66      58707.23      1029.44 o
   8   4   6      73370.04      76732.41      1282.51 o
   9   4   6      60625.50      60497.48      1311.30 o
  10   4   6      15491.36      15270.15       647.66 o
  11   4   6       8521.95       8475.03       519.52 o
  12   4   6      47122.45      45788.40      1399.02 o
  13   4   6      65041.49      61163.98      1723.18 o
  14   4   6      41799.26      39203.02      1393.35 o
  15   4   6      27531.37      26307.06      1214.21 o
  16   4   6       2663.07       2699.14       586.35 o
  17   4   6      13177.62      11084.40       906.40 o
  18   4   6       8317.54       9029.32       858.51 o
  19   4   6      47264.33      46458.35      1802.21 o
  20   4   6       1745.47       1671.74       693.89 o
  21   4   6      43398.61      38517.87      1850.08 o
  22   4   6       6933.11       6250.20      1244.62 o
 -22   5   6      25963.86      26562.80      1799.81 o
 -21   5   6       3405.78       2336.97       909.46 o
 -20   5   6       3517.41       3647.95       718.50 o
 -19   5   6       4241.43       5923.75       780.75 o
 -18   5   6        385.97        518.68       478.09 o
 -17   5   6      78564.72      74682.74      2211.59 o
 -16   5   6       7803.47       8467.16       783.28 o
 -15   5   6        517.14       1268.29       511.45 o
 -14   5   6       1324.69       1771.01       466.53 o
 -13   5   6      47863.01      46921.72      1300.52 o
 -12   5   6       3693.08       3861.76       465.74 o
 -11   5   6      81735.49      79757.22      1705.74 o
 -10   5   6     121889.70     123310.71      1990.51 o
  -9   5   6       1829.85       1995.41       238.82 o
  -8   5   6       7467.98       8112.81       389.14 o
  -7   5   6      50897.89      50640.68       975.93 o
  -6   5   6     149934.45     166122.78      2348.22 o
  -5   5   6      27348.05      27124.04       607.05 o
  -4   5   6      23411.80      24035.08       535.10 o
  -3   5   6     720899.00     742158.44     10082.29 o
  -2   5   6     105796.16     109882.78      1725.26 o
  -1   5   6     137019.45     143085.30      2134.92 o
   0   5   6      33300.67      32388.35       565.69 o
   1   5   6      12789.69      13913.65       357.31 o
   2   5   6     309795.84     334461.28      4192.54 o
   3   5   6      91794.91      92914.50      1384.61 o
   4   5   6      92638.16      99005.37      1486.22 o
   5   5   6      22776.87      24876.23       586.65 o
   6   5   6       2961.53       3806.22       248.03 o
   7   5   6      77445.77      81333.16      1341.79 o
   8   5   6      16537.32      16426.90       564.04 o
   9   5   6      53854.45      53157.22      1226.62 o
  10   5   6       6865.52       6128.79       471.09 o
  11   5   6       2358.18       2191.14       351.32 o
  12   5   6       9629.72       9659.75       568.73 o
  13   5   6       1330.47       2017.63       491.25 o
  14   5   6      15895.90      16199.43       929.10 o
  15   5   6       9829.77       9684.71       785.37 o
  16   5   6      60699.32      58303.86      1875.57 o
  17   5   6       2443.47       2897.51       635.30 o
  18   5   6       2258.14       3195.78       683.18 o
  19   5   6       4879.70       5142.19       766.62 o
  20   5   6       7204.52       7155.76       956.14 o
  21   5   6      10084.61       8962.98      1073.38 o
  22   5   6      17263.11      20655.54      1931.71 o
 -22   6   6       5145.06       7486.41      1309.32 o
 -21   6   6        211.92       1201.31       743.29 o
 -20   6   6       5613.13       8396.53      1145.09 o
 -19   6   6      31711.49      32754.63      1886.83 o
 -18   6   6       6483.61       6455.02       751.19 o
 -17   6   6      13038.05      11752.71       914.25 o
 -16   6   6      24150.95      23389.36      1175.52 o
 -15   6   6      51516.69      51429.94      1683.73 o
 -14   6   6      10551.27      10859.38       777.64 o
 -13   6   6      10506.70      10189.16       633.24 o
 -12   6   6       2526.19       3163.60       420.59 o
 -11   6   6      56824.67      54083.22      1338.64 o
 -10   6   6      43949.74      43307.86       983.10 o
  -9   6   6      26520.14      28053.28       720.63 o
  -8   6   6       7934.61       8937.66       433.42 o
  -7   6   6      75692.71      75748.99      1301.93 o
  -6   6   6      79610.48      83087.94      1359.78 o
  -5   6   6      89856.55      89074.78      1401.31 o
  -4   6   6      81946.90      88845.45      1348.29 o
  -3   6   6       9854.98       8866.69       371.77 o
  -2   6   6       7756.26       7882.52       336.98 o
  -1   6   6     180862.94     192696.41      2820.03 o
   0   6   6      67280.71      68994.90      1048.33 o
   1   6   6        438.01        224.29       196.74 o
   2   6   6      72486.60      75161.95      1158.16 o
   3   6   6      70463.80      77910.45      1219.76 o
   4   6   6      46237.12      43718.31       819.15 o
   5   6   6      43213.25      43306.65       851.73 o
   6   6   6      11550.81      11957.52       436.25 o
   7   6   6     137091.02     143612.58      2121.03 o
   8   6   6      12463.23      12250.52       460.60 o
   9   6   6      18713.07      17715.37       690.15 o
  10   6   6       7436.73       7623.85       512.49 o
  11   6   6      32833.31      31798.04       981.83 o
  12   6   6       1683.79       1626.84       343.47 o
  13   6   6     134050.59     130325.59      2863.95 o
  14   6   6       7626.25       7102.36       679.89 o
  15   6   6       6905.40       7501.50       704.02 o
  16   6   6      68181.52      63895.72      1993.27 o
  17   6   6      78937.39      72697.33      2186.64 o
  18   6   6       1716.98       1769.22       636.26 o
  19   6   6        857.18       1478.50       568.31 o
  20   6   6       8887.56       9663.87      1034.01 o
  21   6   6       1118.68        259.25       747.54 o
  22   6   6       2882.58       3644.54      1164.56 o
 -22   7   6        872.63       2032.04      1602.98 o
 -21   7   6       3443.16       5147.67      1007.30 o
 -20   7   6      12405.70      12096.96      1296.68 o
 -19   7   6      12255.46      13182.15      1304.42 o
 -18   7   6       2045.52       2317.62       762.44 o
 -17   7   6      15172.82      15835.31      1037.13 o
 -16   7   6       1051.99       2274.22       532.46 o
 -15   7   6      26032.19      27046.04      1223.73 o
 -14   7   6       1525.15       2167.02       530.05 o
 -13   7   6      38545.03      36327.53      1150.39 o
 -12   7   6       7518.53       7326.28       547.54 o
 -11   7   6       2121.77       2858.49       382.96 o
 -10   7   6       1105.65       1496.43       255.32 o
  -9   7   6      82532.23      83376.80      1482.94 o
  -8   7   6       6371.32       7061.52       389.77 o
  -7   7   6        626.29        830.47       193.70 o
  -6   7   6      65925.70      67740.93      1178.70 o
  -5   7   6      16519.64      17396.85       521.12 o
  -4   7   6      49338.22      48887.27      1025.43 o
  -3   7   6      39818.04      42510.74       906.41 o
  -2   7   6     348567.19     387720.56      6083.82 o
  -1   7   6      44130.13      43118.75       870.10 o
   0   7   6      28240.18      27838.59       546.65 o
   1   7   6     899876.19     987974.56     11894.45 o
   2   7   6     142356.41     153276.44      2119.59 o
   3   7   6      51618.38      50063.30       908.20 o
   4   7   6       1097.03       1085.41       201.96 o
   5   7   6     295931.66     315824.53      4127.43 o
   6   7   6      13498.38      12609.45       445.31 o
   7   7   6      38489.89      40582.18       859.94 o
   8   7   6      35942.54      36442.00       813.43 o
   9   7   6       6146.69       6877.07       336.48 o
  10   7   6      85480.91      84788.84      1960.91 o
  11   7   6      20551.45      20172.06       806.61 o
  12   7   6      26469.43      25847.54       934.80 o
  13   7   6      74077.76      65775.90      1832.74 o
  14   7   6       5447.62       5601.16       640.79 o
  15   7   6      67629.15      64256.30      1931.05 o
  16   7   6      19019.24      20273.48      1139.19 o
  17   7   6      12540.13      13424.85       984.38 o
  18   7   6       8571.75       7524.42       821.55 o
  19   7   6       3994.26       4523.31       750.94 o
  20   7   6       7666.20       6604.20       899.95 o
  21   7   6       6923.46       6101.61       909.14 o
  22   7   6      25971.65      23860.29      1967.55 o
 -21   8   6       5476.97       5672.09       968.91 o
 -20   8   6       3797.34       5974.92      1035.90 o
 -19   8   6      14035.53      17766.11      1456.73 o
 -18   8   6      16939.29      17690.92      1375.71 o
 -17   8   6       9864.93      10357.00      1089.25 o
 -16   8   6      32318.37      33643.45      1686.44 o
 -15   8   6      53309.97      51724.86      1705.77 o
 -14   8   6       9419.34       9255.40       653.48 o
 -13   8   6       8074.77       9147.28       641.19 o
 -12   8   6      32242.69      33304.23      1059.83 o
 -11   8   6       6005.39       6173.59       497.53 o
 -10   8   6      22122.00      21222.64       716.48 o
  -9   8   6      84328.16      86755.70      1527.32 o
  -8   8   6       7153.33       7130.43       361.45 o
  -7   8   6      55670.90      58688.25      1114.49 o
  -6   8   6      48488.50      49021.93       951.23 o
  -5   8   6       7070.60       7139.78       296.25 o
  -4   8   6      65037.13      68771.72      1324.29 o
  -3   8   6     110278.77     116506.15      1938.70 o
  -2   8   6       8807.62       9107.57       393.20 o
  -1   8   6     228219.66     246898.00      3589.49 o
   0   8   6      55403.52      60559.70       992.56 o
   1   8   6      47856.89      50468.20       885.00 o
   2   8   6      38480.76      38888.65       750.37 o
   3   8   6     325627.72     344206.97      4417.51 o
   4   8   6     287642.78     327114.22      4248.27 o
   5   8   6      35719.96      35169.98       771.14 o
   6   8   6      43518.98      45447.93       927.88 o
   7   8   6     120430.78     122982.68      1786.87 o
   8   8   6      42049.24      41934.20       903.17 o
   9   8   6     175721.33     171739.67      3100.07 o
  10   8   6       4170.42       3837.80       431.78 o
  11   8   6      48760.68      45636.88      1300.44 o
  12   8   6       1487.30       1751.91       370.12 o
  13   8   6       8583.67       9400.42       739.12 o
  14   8   6       6354.95       6932.07       660.84 o
  15   8   6      12000.79      11346.20       839.80 o
  16   8   6      33456.35      30135.04      1329.62 o
  17   8   6       9718.00      10045.74       880.44 o
  18   8   6       2010.47       1687.79       567.34 o
  19   8   6       7832.22       7185.77       831.52 o
  20   8   6      42932.02      42314.20      1832.55 o
  21   8   6       6968.35       6934.42       931.56 o
  22   8   6        401.98       -574.79       727.37 o
 -21   9   6      24157.01      24364.94      1666.72 o
 -20   9   6       6811.73       8775.04      1208.88 o
 -19   9   6      27624.55      24117.43      1674.38 o
 -18   9   6      10398.15      12293.37      1188.75 o
 -17   9   6      10698.11      11356.21      1156.56 o
 -16   9   6      67497.69      62887.39      2361.62 o
 -15   9   6      31820.29      31790.17      1632.16 o
 -14   9   6      27850.42      26552.97      1226.16 o
 -13   9   6      27764.52      26500.93      1013.33 o
 -12   9   6       8302.44       8892.91       587.83 o
 -11   9   6      67946.79      67292.43      1565.96 o
 -10   9   6      18280.35      17802.83       625.26 o
  -9   9   6      14836.28      15807.42       564.39 o
  -8   9   6      12355.12      12970.14       497.62 o
  -7   9   6      29275.71      28973.87       713.69 o
  -6   9   6      32371.98      30145.42       699.39 o
  -5   9   6     376092.62     390379.41      5029.10 o
  -4   9   6       8942.26       8327.45       427.71 o
  -3   9   6      19410.28      19640.16       621.09 o
  -2   9   6       3983.32       4310.76       286.94 o
  -1   9   6      15446.33      14652.77       502.57 o
   0   9   6      68982.45      71034.95      1155.42 o
   1   9   6      18063.48      17531.54       467.45 o
   2   9   6      11322.82      11776.51       407.16 o
   3   9   6      44162.43      45514.26       890.88 o
   4   9   6      45773.69      45635.36       917.19 o
   5   9   6      50386.65      50752.66       991.18 o
   6   9   6      87395.34      88825.95      1497.27 o
   7   9   6      40222.50      39303.98       885.88 o
   8   9   6      34383.59      36040.98       871.09 o
   9   9   6      88429.76      90011.09      1818.68 o
  10   9   6      29402.71      27631.94       927.47 o
  11   9   6      57797.78      54795.38      1705.62 o
  12   9   6        472.36        388.66       347.63 o
  13   9   6      13705.96      12277.46       717.40 o
  14   9   6        821.89        862.50       464.06 o
  15   9   6      23315.37      21954.88      1136.73 o
  16   9   6       4188.87       4007.52       653.63 o
  17   9   6      55358.44      49189.42      1785.22 o
  18   9   6       2907.92       2062.01       584.31 o
  19   9   6       5015.51       4357.47       768.55 o
  20   9   6       6248.58       5894.42       905.10 o
  21   9   6       1986.13        470.66       706.00 o
  22   9   6       1357.64       1345.72      1048.22 o
 -21  10   6       1064.70       1184.46       726.10 o
 -20  10   6      40993.55      37138.87      2350.53 o
 -19  10   6      21881.43      23396.01      1679.30 o
 -18  10   6      44361.24      47967.08      2195.20 o
 -17  10   6       8445.51       8634.17      1068.66 o
 -16  10   6      20962.18      20729.87      1404.12 o
 -15  10   6      19621.08      19786.12      1329.36 o
 -14  10   6        650.79       1100.30       518.75 o
 -13  10   6     106420.58     104985.31      2597.31 o
 -12  10   6      28349.05      27594.97      1183.40 o
 -11  10   6      29008.35      28219.42      1160.72 o
 -10  10   6      12966.19      14569.98       589.24 o
  -9  10   6      23786.47      24442.82       747.13 o
  -8  10   6      62473.84      59976.59      1180.81 o
  -7  10   6     109967.55     109799.66      1779.00 o
  -6  10   6      73009.78      71061.24      1251.05 o
  -5  10   6      94337.75      95069.65      1803.96 o
  -4  10   6      41843.92      41185.38       986.30 o
  -3  10   6      62819.14      63046.38      1281.89 o
  -2  10   6     109764.35     110099.01      1902.57 o
  -1  10   6     250601.09     261403.00      3868.86 o
   0  10   6         25.50        715.41       226.13 o
   1  10   6     127270.77     129457.65      1905.10 o
   2  10   6      40081.39      38203.00       798.11 o
   3  10   6     134883.55     141820.33      2092.03 o
   4  10   6      69096.69      67494.53      1208.40 o
   5  10   6      33288.74      32295.88       767.81 o
   6  10   6      52862.54      54748.41      1086.77 o
   7  10   6     160098.69     159947.48      2420.11 o
   8  10   6      85095.59      84391.63      1503.79 o
   9  10   6      58988.00      57775.00      1385.76 o
  10  10   6      20196.64      19575.21       816.71 o
  11  10   6      66048.39      60838.09      1674.07 o
  12  10   6      22528.52      22921.12       928.00 o
  13  10   6      54235.10      51976.30      1485.17 o
  14  10   6       9455.66      10098.48       794.87 o
  15  10   6      13863.38      13982.37       957.70 o
  16  10   6       6812.18       7083.70       779.51 o
  17  10   6       2801.75       3484.70       668.14 o
  18  10   6       5902.02       6265.22       783.72 o
  19  10   6      22707.27      24025.54      1352.12 o
  20  10   6       3094.22       4776.42       743.39 o
  21  10   6          8.78       4494.11      1785.21 o
 -21  11   6      10803.99      12175.20      2238.45 o
 -20  11   6       7727.37       5245.33      1004.03 o
 -19  11   6       5174.92       7149.82      1139.55 o
 -18  11   6       3786.36       4794.99       940.15 o
 -17  11   6      12050.52      12441.69      1213.71 o
 -16  11   6      17002.69      18449.75      1377.05 o
 -15  11   6       2798.28       2223.75       745.09 o
 -14  11   6        876.32       1870.97       536.08 o
 -13  11   6      47038.47      43635.54      1541.03 o
 -12  11   6      16502.22      17210.10      1001.95 o
 -11  11   6      41838.63      41731.16      1411.27 o
 -10  11   6      72135.08      69715.02      2158.96 o
  -9  11   6      27692.24      28613.78       933.74 o
  -8  11   6     185436.58     188370.58      3155.81 o
  -7  11   6     162559.06     159016.48      2401.48 o
  -6  11   6      38291.51      39252.80       848.99 o
  -5  11   6     134786.31     133398.03      2314.34 o
  -4  11   6       9523.63      10248.64       482.06 o
  -3  11   6     308959.38     316297.69      4659.47 o
  -2  11   6      99109.55      97896.84      1784.02 o
  -1  11   6      70209.91      66068.41      1325.03 o
   0  11   6      15724.38      15541.32       491.43 o
   1  11   6       4355.43       4126.94       269.15 o
   2  11   6     113744.14     119401.05      1835.81 o
   3  11   6      49754.64      49223.92       986.84 o
   4  11   6      56108.39      55705.48      1088.39 o
   5  11   6      31845.19      30507.44       766.91 o
   6  11   6      16607.96      17248.61       586.35 o
   7  11   6      87997.66      89320.84      1640.40 o
   8  11   6       3850.17       4735.29       362.05 o
   9  11   6      52826.21      50056.69      1289.60 o
  10  11   6      41265.01      38547.88      1228.20 o
  11  11   6     112961.62     111810.22      2252.53 o
  12  11   6      11862.79      13602.32       739.78 o
  13  11   6       1389.40       1901.90       406.94 o
  14  11   6       1081.94       1081.29       452.74 o
  15  11   6        483.45        494.90       468.21 o
  16  11   6      14130.32      12770.89       929.24 o
  17  11   6       7706.96       9465.58       863.98 o
  18  11   6       3242.98       4318.86       696.36 o
  19  11   6       2344.38       2748.15       670.62 o
  20  11   6       4009.45       5213.34       907.73 o
  21  11   6       2019.53       4245.11      1382.45 o
 -21  12   6      11036.18      13726.07      2187.07 o
 -20  12   6       1709.09       2289.77       773.29 o
 -19  12   6       9216.93      10039.40      1214.61 o
 -18  12   6       6389.50       5517.30       968.79 o
 -17  12   6        325.65       1782.18       682.91 o
 -16  12   6      19089.33      17882.64      1387.29 o
 -15  12   6       3462.67       4412.12       805.29 o
 -14  12   6      27137.43      27473.91      1307.21 o
 -13  12   6      63153.05      62003.02      1942.95 o
 -12  12   6      13122.60      12727.15       870.40 o
 -11  12   6       7102.13       6712.35       646.55 o
 -10  12   6       3939.08       4128.46       550.31 o
  -9  12   6      10725.91      10942.27       629.75 o
  -8  12   6        561.64       1371.64       348.31 o
  -7  12   6       3714.50       3937.48       381.25 o
  -6  12   6      19412.85      18501.25       722.16 o
  -5  12   6      12767.77      12859.00       585.12 o
  -4  12   6      36576.49      34753.83       938.93 o
  -3  12   6      70865.27      71563.04      1478.62 o
  -2  12   6      47939.47      48848.45      1119.40 o
  -1  12   6     666693.75     719114.81      9867.08 o
   0  12   6      14255.89      14648.03       474.14 o
   1  12   6       1619.52       1967.22       220.70 o
   2  12   6      16108.07      14931.58       526.23 o
   3  12   6      59691.86      60404.46      1155.54 o
   4  12   6      55008.27      55045.50      1115.00 o
   5  12   6      27732.77      27112.48       751.23 o
   6  12   6      28303.20      28008.07       765.41 o
   7  12   6     165884.80     163696.70      2513.76 o
   8  12   6      28702.18      27155.44       789.52 o
   9  12   6      44492.78      42524.14      1185.12 o
  10  12   6      60229.55      60163.64      1576.22 o
  11  12   6      31854.04      29244.89      1015.19 o
  12  12   6     117306.14     113363.82      2597.91 o
  13  12   6      62396.75      60014.26      1609.67 o
  14  12   6        173.51        382.94       482.02 o
  15  12   6        887.46       1230.13       505.50 o
  16  12   6      25172.96      24258.74      1259.17 o
  17  12   6       3117.39       4000.34       661.93 o
  18  12   6      27037.49      25949.67      1369.27 o
  19  12   6      40007.52      40423.85      2074.86 o
  20  12   6       5102.77       6264.84      1044.92 o
  21  12   6       4815.65       4212.85      1587.94 o
 -20  13   6      26205.88      26890.32      2139.08 o
 -19  13   6       3642.47       4454.29       829.74 o
 -18  13   6       2761.05       3002.67       823.38 o
 -17  13   6       5695.64       6031.56       992.24 o
 -16  13   6       7249.95       7743.92      1020.68 o
 -15  13   6     104635.70     104007.56      2761.82 o
 -14  13   6        571.99        -31.19       485.74 o
 -13  13   6       6461.57       6831.11       727.23 o
 -12  13   6       2825.88       3245.64       608.13 o
 -11  13   6      90600.76      87231.21      2274.41 o
 -10  13   6      55656.52      54188.45      1723.28 o
  -9  13   6      32439.82      31566.85      1029.35 o
  -8  13   6       9264.86       9688.25       589.43 o
  -7  13   6     102377.26      99755.09      1993.41 o
  -6  13   6     166439.34     160990.91      2805.05 o
  -5  13   6      25335.45      23131.96       801.02 o
  -4  13   6      34823.60      33744.96       968.50 o
  -3  13   6       7004.79       6422.79       444.15 o
  -2  13   6     168576.78     173471.61      2871.24 o
  -1  13   6      56322.99      55161.33      1052.12 o
   0  13   6      29954.80      31307.68       760.25 o
   1  13   6     179507.53     184487.25      2670.43 o
   2  13   6      44146.23      44488.47       965.53 o
   3  13   6      18101.19      19608.04       614.86 o
   4  13   6      26975.68      26260.87       738.52 o
   5  13   6     141052.69     141382.48      2216.75 o
   6  13   6      19799.03      18466.05       650.87 o
   7  13   6       3145.59       3980.24       362.90 o
   8  13   6      19566.11      19117.58       678.22 o
   9  13   6      43921.18      41648.77      1202.81 o
  10  13   6      26612.81      25459.25       933.07 o
  11  13   6         28.60        762.28       540.73 o
  12  13   6      88245.25      85415.72      1967.15 o
  13  13   6        379.32       1034.63       452.00 o
  14  13   6       1278.48       1538.27       501.16 o
  15  13   6      20340.10      20213.12      1114.31 o
  16  13   6      29017.85      27582.02      1343.67 o
  17  13   6       8423.91       8253.24      1091.13 o
  18  13   6      17966.54      18565.08      1438.66 o
  19  13   6      16165.68      15972.32      1382.62 o
  20  13   6       5722.13      10547.65      2066.53 o
  21  13   6       1593.01       -642.72      1128.46 o
 -20  14   6       3071.81       4675.90      1553.26 o
 -19  14   6       5197.30       6950.29       989.90 o
 -18  14   6       6655.85       7932.85      1084.40 o
 -17  14   6       9023.95      10477.19      1178.24 o
 -16  14   6       1590.65       2415.02       809.89 o
 -15  14   6      40297.25      40507.06      1664.46 o
 -14  14   6      23981.20      25300.64      1282.51 o
 -13  14   6       5571.07       5171.47       690.28 o
 -12  14   6       7073.66       7909.54       782.36 o
 -11  14   6       7453.93       7409.54       729.44 o
 -10  14   6       2080.11       1895.84       487.19 o
  -9  14   6       2322.81       2326.77       395.86 o
  -8  14   6      66238.55      62473.07      1507.81 o
  -7  14   6       6114.72       6385.92       490.72 o
  -6  14   6       4257.19       4376.83       434.75 o
  -5  14   6      34803.82      32147.08       981.29 o
  -4  14   6      13877.43      14143.82       656.01 o
  -3  14   6      97157.50      94920.91      1861.46 o
  -2  14   6      69851.05      68731.62      1518.58 o
  -1  14   6       3725.57       4394.68       375.32 o
   0  14   6      16283.34      17137.12       562.29 o
   1  14   6       2151.64       2307.35       279.75 o
   2  14   6      46919.43      47653.72      1039.42 o
   3  14   6       7982.65       8647.14       466.18 o
   4  14   6      33960.62      35362.15       921.76 o
   5  14   6       5268.02       5568.24       391.55 o
   6  14   6      29085.09      27553.24       797.82 o
   7  14   6      79825.20      80784.66      1545.32 o
   8  14   6      18078.93      18282.22       704.21 o
   9  14   6      20536.30      18406.05       830.17 o
  10  14   6      14742.47      13812.90       741.96 o
  11  14   6      44799.08      40414.19      1258.45 o
  12  14   6       4286.27       4470.92       550.78 o
  13  14   6       1995.21       1886.96       442.01 o
  14  14   6      44551.64      44504.71      1418.16 o
  15  14   6      50084.98      46863.87      1662.98 o
  16  14   6      45508.97      44916.48      2020.31 o
  17  14   6       4420.30       6427.74       983.25 o
  18  14   6       4906.14       5235.18       924.27 o
  19  14   6       1988.32       4830.14       955.49 o
  20  14   6      11662.07       7497.52      1929.26 o
 -20  15   6       4713.32       3229.52      1556.48 o
 -19  15   6      20192.02      20385.90      1569.57 o
 -18  15   6       4015.70       6390.72       951.96 o
 -17  15   6      11741.43      11554.43      1268.52 o
 -16  15   6      13677.98      15163.57      1312.95 o
 -15  15   6      27540.12      26976.45      1418.25 o
 -14  15   6       4914.40       6218.24       782.67 o
 -13  15   6       4303.38       3743.62       669.91 o
 -12  15   6      18728.55      17816.48      1081.16 o
 -11  15   6       9011.55       9193.59       789.06 o
 -10  15   6     108736.20     105846.09      2594.02 o
  -9  15   6      60795.25      58806.03      1506.09 o
  -8  15   6       1150.05       1780.47       414.80 o
  -7  15   6      20646.01      19372.75       816.36 o
  -6  15   6      14495.35      14212.85       697.92 o
  -5  15   6      40575.96      38579.38      1106.86 o
  -4  15   6      13888.75      13424.88       660.35 o
  -3  15   6      92820.80      90943.32      1841.79 o
  -2  15   6      44590.61      41845.51      1111.63 o
  -1  15   6      51908.35      51445.03      1249.21 o
   0  15   6      70694.16      68938.88      1547.79 o
   1  15   6      54481.77      54897.74      1172.08 o
   2  15   6       4432.42       4508.52       356.36 o
   3  15   6      34361.37      36465.46       915.44 o
   4  15   6       2018.89       2269.43       295.65 o
   5  15   6     114834.52     119313.86      2022.89 o
   6  15   6      26996.69      26678.57       811.64 o
   7  15   6       5687.09       5614.36       428.49 o
   8  15   6      14408.76      14283.23       731.64 o
   9  15   6      13666.70      13818.15       675.53 o
  10  15   6       9333.42       9672.12       640.25 o
  11  15   6       4585.79       3795.21       515.23 o
  12  15   6       9345.97       9630.24       728.72 o
  13  15   6       2100.65       1589.75       394.15 o
  14  15   6       1550.43       1187.98       592.74 o
  15  15   6       7830.76       9091.70      1052.53 o
  16  15   6      16903.19      17660.48      1333.55 o
  17  15   6      23932.28      22785.47      1561.79 o
  18  15   6       1270.65       1486.00       843.71 o
  19  15   6       4638.91       5224.77      1915.22 o
 -19  16   6       6842.77       7250.93      1535.78 o
 -18  16   6      11689.32      10001.83      1109.27 o
 -17  16   6      17427.55      17607.03      1900.12 o
 -16  16   6       3774.17       2771.68       814.38 o
 -15  16   6       2872.25       3428.88       728.08 o
 -14  16   6       7978.23       9760.34       945.23 o
 -13  16   6      21780.56      20796.57      1193.43 o
 -12  16   6      23660.61      23348.20      1259.61 o
 -11  16   6      62488.73      59544.75      1885.38 o
 -10  16   6       1727.93       2348.48       512.18 o
  -9  16   6       4177.80       5112.30       650.52 o
  -8  16   6       6739.19       6642.50       576.09 o
  -7  16   6       9824.58      10205.92       646.21 o
  -6  16   6      26086.76      24471.18       919.06 o
  -5  16   6       3060.24       3915.96       402.83 o
  -4  16   6      98482.12      93447.02      1924.31 o
  -3  16   6       6060.35       6056.67       484.26 o
  -2  16   6        768.19        593.26       300.29 o
  -1  16   6      15784.64      15160.00       670.46 o
   0  16   6      32476.11      29638.28       946.27 o
   1  16   6      66355.80      65815.94      1500.18 o
   2  16   6      20893.01      21267.77       802.56 o
   3  16   6      81482.77      82860.45      1703.66 o
   4  16   6       8239.13       7870.74       467.00 o
   5  16   6      10215.80      10266.53       523.02 o
   6  16   6      12791.26      13990.73       607.05 o
   7  16   6     128825.16     125151.23      2174.50 o
   8  16   6      29551.67      27507.07      1013.71 o
   9  16   6       5425.36       5079.09       498.39 o
  10  16   6       9411.06       8621.67       644.36 o
  11  16   6      66260.90      62866.96      1648.80 o
  12  16   6      88096.30      84413.83      2331.90 o
  13  16   6      13312.73      13409.40       946.83 o
  14  16   6       9768.25      10519.37       913.64 o
  15  16   6        228.60        589.04       537.17 o
  16  16   6      23307.71      23029.00      1520.65 o
  17  16   6       5285.41       7249.83      1212.48 o
  18  16   6       9115.75       9927.65      1396.79 o
 -19  17   6       8960.15      10209.74      1892.25 o
 -18  17   6        836.58        -16.02       643.24 o
 -17  17   6       5685.34       5541.97       961.39 o
 -16  17   6      14941.57      14509.21      1254.26 o
 -15  17   6       5722.93       6546.73       859.48 o
 -14  17   6        234.48        533.73       542.48 o
 -13  17   6       4409.97       4480.13       744.04 o
 -12  17   6      44788.81      44425.31      1663.03 o
 -11  17   6       3838.33       4630.14       669.47 o
 -10  17   6        588.52        997.02       542.07 o
  -9  17   6      31794.07      31314.74      1294.28 o
  -8  17   6      12648.98      11801.24       752.84 o
  -7  17   6      41131.81      40256.52      1216.93 o
  -6  17   6      49944.20      46827.02      1311.62 o
  -5  17   6       1985.71       1931.15       377.64 o
  -4  17   6      19307.39      18931.10       799.01 o
  -3  17   6      47279.86      43891.54      1210.25 o
  -2  17   6       3316.66       3266.00       406.81 o
  -1  17   6      70034.39      67048.26      1546.55 o
   0  17   6      12431.97      12739.49       654.57 o
   1  17   6       3692.75       4235.62       403.92 o
   2  17   6      11762.15      13041.53       659.15 o
   3  17   6      37227.29      35639.02      1155.08 o
   4  17   6      27548.91      29790.17       982.17 o
   5  17   6       2361.43       2786.64       330.58 o
   6  17   6       6147.29       6931.83       512.90 o
   7  17   6      11187.17      10460.68       587.78 o
   8  17   6      14489.83      14055.13       731.52 o
   9  17   6      19489.55      18156.95       835.74 o
  10  17   6      11737.84      13161.88       985.42 o
  11  17   6      64253.39      60166.57      1889.89 o
  12  17   6       3130.83       2303.89       626.16 o
  13  17   6       3579.92       3643.26       655.62 o
  14  17   6        370.84        488.54       669.93 o
  15  17   6      78852.03      75888.83      3371.81 o
  16  17   6       1436.33       1214.20       791.36 o
  17  17   6       4417.13       6283.62      1111.65 o
  18  17   6        307.83       -776.86      1188.79 o
 -18  18   6       6331.73       9712.91      1780.38 o
 -17  18   6       1463.20       1759.73       667.09 o
 -16  18   6       6302.80       5791.39       974.93 o
 -15  18   6       3015.87       3505.09       701.96 o
 -14  18   6       2914.23       2550.06       609.84 o
 -13  18   6       1828.83       1224.01       562.62 o
 -12  18   6      11722.44      12165.85       990.56 o
 -11  18   6       3170.56       3123.58       662.72 o
 -10  18   6      15893.63      15393.23       989.10 o
  -9  18   6      21153.62      22377.70      1138.28 o
  -8  18   6      35020.25      33067.38      1138.67 o
  -7  18   6      32623.21      31035.70      1088.29 o
  -6  18   6       4592.77       4295.07       505.98 o
  -5  18   6       6464.09       6890.17       552.01 o
  -4  18   6      18089.41      18560.76       827.02 o
  -3  18   6      42905.91      43553.46      1252.78 o
  -2  18   6       2221.00       2645.46       370.60 o
  -1  18   6       7252.74       7554.55       547.53 o
   0  18   6      45063.85      42892.79      1250.59 o
   1  18   6      25076.86      23336.09       882.71 o
   2  18   6      50657.66      50933.27      1349.85 o
   3  18   6      11382.17      12043.06       672.11 o
   4  18   6      18378.47      19646.83       828.99 o
   5  18   6      64988.87      63174.44      1534.89 o
   6  18   6       5399.22       5727.69       502.76 o
   7  18   6       5086.90       5320.42       477.69 o
   8  18   6        246.62       -136.03       326.88 o
   9  18   6      19893.64      18338.28      1211.31 o
  10  18   6       1040.38       1071.89       645.74 o
  11  18   6       9507.25       9286.37      1044.63 o
  12  18   6      13939.22      12185.11      1148.51 o
  13  18   6       4194.51       4597.49       858.80 o
  14  18   6        510.03        992.34       662.33 o
  15  18   6      30557.48      31603.54      2115.54 o
  16  18   6       9776.56      12031.30      1363.84 o
  17  18   6       9614.87       9683.48      1374.16 o
  18  18   6      10579.54      11950.81      2281.05 o
 -17  19   6       1023.92       2203.90       882.40 o
 -16  19   6       4328.58       4820.66       900.13 o
 -15  19   6      23800.25      22845.95      1290.66 o
 -14  19   6       3086.74       2638.44       649.71 o
 -13  19   6         82.67          2.02       464.29 o
 -12  19   6       2604.89       4035.32       728.63 o
 -11  19   6      43433.96      44625.91      1703.56 o
 -10  19   6       1765.81       1543.46       610.37 o
  -9  19   6      15350.90      13676.76       945.86 o
  -8  19   6      15715.71      15164.95       827.39 o
  -7  19   6      75885.89      73910.94      1800.54 o
  -6  19   6       6987.27       7016.34       590.63 o
  -5  19   6      12875.44      12129.46       716.20 o
  -4  19   6      28796.97      29119.72      1041.45 o
  -3  19   6      21594.46      23566.21       908.99 o
  -2  19   6      28728.30      28571.53      1015.08 o
  -1  19   6      22378.92      22101.53       886.04 o
   0  19   6      83726.26      81734.66      2294.47 o
   1  19   6       3010.02       2545.82       519.51 o
   2  19   6      24166.60      24216.33      1094.33 o
   3  19   6       6365.73       6363.31       635.61 o
   4  19   6      10425.17      11292.70       777.35 o
   5  19   6         50.69        653.30       404.90 o
   6  19   6      66638.77      65074.49      2165.14 o
   7  19   6       8626.80      10999.58       903.30 o
   8  19   6      64482.50      60289.29      2740.73 o
   9  19   6       7486.01       9709.06       990.49 o
  10  19   6       6037.82       7589.89      1010.08 o
  11  19   6       7890.24       8645.06      1024.05 o
  12  19   6      18513.16      19657.90      1443.49 o
  13  19   6      25370.38      22978.14      1551.84 o
  14  19   6       3584.62       4200.30       825.18 o
  15  19   6      28967.83      29754.35      2119.86 o
  16  19   6       8679.61       9171.20      1263.55 o
  17  19   6        156.49       -628.65      1457.44 o
 -16  20   6       5818.81       5675.68      1308.17 o
 -15  20   6       1843.01       1511.57       731.64 o
 -14  20   6      11546.24      12049.83      1266.05 o
 -13  20   6      16764.07      18768.17      1520.06 o
 -12  20   6       4678.27       4501.34       940.10 o
 -11  20   6      35468.08      37543.27      2031.66 o
 -10  20   6       1748.76       1014.75       693.23 o
  -9  20   6       3491.24       3412.95       836.80 o
  -8  20   6       2935.82       3485.02       614.08 o
  -7  20   6       5343.99       5788.73       655.83 o
  -6  20   6      16608.99      15941.06       997.60 o
  -5  20   6       9302.44       9926.01       847.80 o
  -4  20   6      19755.47      20189.17      1056.06 o
  -3  20   6       4433.53       4231.58       632.89 o
  -2  20   6       9135.13      10164.06       800.88 o
  -1  20   6       4223.01       4541.81       634.20 o
   0  20   6      40036.61      39767.14      1488.86 o
   1  20   6       5304.69       5117.84       633.77 o
   2  20   6       4902.54       6834.60       668.63 o
   3  20   6      11861.26      12989.70       828.55 o
   4  20   6      57843.28      53885.67      1985.81 o
   5  20   6      18685.57      19685.34      1200.18 o
   6  20   6      40454.45      40078.22      1680.01 o
   7  20   6       4722.60       4292.70       928.56 o
   8  20   6       1400.56       1515.67       738.92 o
   9  20   6       4742.29       4048.61       942.95 o
  10  20   6       2225.48       2285.44       999.59 o
  11  20   6       4151.69       3410.48      1070.65 o
  12  20   6      27344.78      25479.52      1589.33 o
  13  20   6      12022.77      13016.65      1230.91 o
  14  20   6       8666.14       9728.67      1118.45 o
  15  20   6       7102.12       6449.35      1073.40 o
  16  20   6       6678.62       8809.08      1345.48 o
  17  20   6       6264.77       7755.56      2198.59 o
 -16  21   6       6328.50       6152.84      1763.67 o
 -15  21   6       1458.46       3165.19       782.38 o
 -14  21   6       2997.31       5007.25      1016.20 o
 -13  21   6      11115.39      11896.37      1294.48 o
 -12  21   6       9254.26       8709.41      1126.12 o
 -11  21   6      24691.42      25909.13      1743.14 o
 -10  21   6       7032.93       6177.32       963.60 o
  -9  21   6       3836.38       2402.24       827.11 o
  -8  21   6      20129.25      19459.64      1423.49 o
  -7  21   6      17209.69      18170.54      1112.05 o
  -6  21   6      13756.02      12857.94       921.50 o
  -5  21   6      32167.13      31728.68      1364.87 o
  -4  21   6      18008.62      17910.91      1046.01 o
  -3  21   6      25000.48      24430.93      1196.27 o
  -2  21   6       8579.79       8583.61       776.24 o
  -1  21   6        681.28        410.64       395.18 o
   0  21   6      51028.21      51051.23      1695.02 o
   1  21   6       1711.94       1618.48       546.15 o
   2  21   6      31925.15      30834.02      1488.51 o
   3  21   6       8678.92       8241.51       826.86 o
   4  21   6     182356.59     186129.55      4522.03 o
   5  21   6       2340.08       2922.47       663.76 o
   6  21   6      23947.50      26537.03      1398.36 o
   7  21   6       2963.92       2498.64       831.44 o
   8  21   6      14686.41      13729.71      1396.88 o
   9  21   6       5656.27       4572.17      1051.26 o
  10  21   6       3701.53       3041.57      1117.59 o
  11  21   6        900.97       1051.59       897.23 o
  12  21   6       2591.95       3419.73      1019.72 o
  13  21   6      13819.90      14555.10      1578.87 o
  14  21   6       9775.23      10648.90      1339.57 o
  15  21   6       6961.30       8021.40      1809.73 o
 -16  22   6        750.07       3818.24      1710.36 o
 -15  22   6      26512.78      26358.19      1841.28 o
 -14  22   6       1813.45       3232.31       799.26 o
 -13  22   6       1234.10       1321.43       665.49 o
 -12  22   6      12199.71      16574.60      1419.16 o
 -11  22   6      16936.25      18734.21      1505.49 o
 -10  22   6      10551.12      12250.39      1218.52 o
  -9  22   6      21857.14      22418.04      1533.15 o
  -8  22   6       4399.11       4360.74       872.15 o
  -7  22   6       6408.00       6998.69       748.60 o
  -6  22   6        363.33        966.04       493.90 o
  -5  22   6        153.48        348.96       468.46 o
  -4  22   6      18724.83      19243.96      1103.69 o
  -3  22   6        685.79       1218.88       524.17 o
  -2  22   6       6556.14       6406.06       682.67 o
  -1  22   6       3535.02       4165.96       752.59 o
   0  22   6     107977.03     100393.76      2999.66 o
   1  22   6      31445.14      32520.54      1566.51 o
   2  22   6         85.93        608.49       670.75 o
   3  22   6      11195.11      10985.12       979.61 o
   4  22   6      23259.25      23007.06      1356.90 o
   5  22   6        215.21        463.50       492.32 o
   6  22   6       7979.18       8669.96       904.31 o
   7  22   6      13494.17      13449.49      1505.57 o
   8  22   6       5180.33       5486.13      1064.81 o
   9  22   6      16295.37      16405.87      1587.52 o
  10  22   6       4727.85       5122.58      1198.56 o
  11  22   6      15575.91      19137.69      1798.71 o
  12  22   6       3980.04       3847.99       976.71 o
  13  22   6       7683.33       6894.53      1173.59 o
  14  22   6      31524.48      37611.64      2426.93 o
 -14  23   6       7806.34       9770.86      1202.15 o
 -13  23   6       8903.39      10846.75      1274.45 o
 -12  23   6       4616.22       3693.74       871.48 o
 -11  23   6       4756.00       3530.52       889.60 o
 -10  23   6      36189.52      38498.59      2059.09 o
  -9  23   6       7296.94       7659.11      1076.70 o
  -8  23   6        696.40        673.60       671.11 o
  -7  23   6      13260.87      13650.60      1017.23 o
  -6  23   6       6850.25       7413.34       790.67 o
  -5  23   6       1637.64       1134.37       551.40 o
  -4  23   6       6291.32       7435.98       776.66 o
  -3  23   6       2083.09       3115.36       641.13 o
  -2  23   6      18460.39      19563.69      1279.56 o
  -1  23   6      19310.69      19427.78      1263.80 o
   0  23   6       8687.65       9602.40       950.21 o
   1  23   6      12510.40      12605.37      1110.55 o
   2  23   6       4547.33       5094.51       791.62 o
   3  23   6      35818.20      35409.42      1658.82 o
   4  23   6       4744.63       6935.92       881.86 o
   5  23   6      15524.13      15728.24      1179.50 o
   6  23   6        261.43        665.24       742.60 o
   7  23   6        111.54       -457.47       990.67 o
   8  23   6        890.87       1272.69       796.30 o
   9  23   6       4724.81       5067.02      1156.73 o
  10  23   6       9918.93      10411.73      1450.78 o
  11  23   6       5998.25       5889.36      1090.78 o
  12  23   6       8178.66       8206.49      1343.38 o
  13  23   6       5997.95       4994.38      1216.52 o
  14  23   6      12801.89      16718.48      2765.11 o
 -13  24   6       2673.88       4406.94       936.89 o
 -12  24   6        101.11        362.38       616.46 o
 -11  24   6       1580.52       2102.06       779.31 o
 -10  24   6      11347.93       9905.79      1174.59 o
  -9  24   6       5316.26       6675.78      1029.87 o
  -8  24   6      45013.30      45950.36      2129.06 o
  -7  24   6       6449.45       7258.75       976.71 o
  -6  24   6       3201.60       4013.46       826.45 o
  -5  24   6       8417.80       8804.31       964.45 o
  -4  24   6       8851.66      10640.70      1033.57 o
  -3  24   6       8177.56      10028.87      1012.30 o
  -2  24   6      15142.07      16116.26      1201.85 o
  -1  24   6      29201.32      28542.91      1595.55 o
   0  24   6      31260.05      32403.57      1705.08 o
   1  24   6      16895.18      19794.09      1366.42 o
   2  24   6       2959.39       5204.97       849.37 o
   3  24   6       2326.92       4104.54       788.58 o
   4  24   6        931.99       1159.14       558.11 o
   5  24   6      35257.62      34675.57      1727.09 o
   6  24   6       2451.19       1928.28       902.94 o
   7  24   6      38300.11      41595.80      2489.28 o
   8  24   6       5085.92       6082.93      1151.45 o
   9  24   6        819.80       2249.09       908.50 o
  10  24   6       6642.81       7960.72      1239.97 o
  11  24   6       9418.49      10863.71      1422.60 o
  12  24   6       7952.37      10005.14      1457.01 o
  13  24   6       5526.73       7509.16      2129.90 o
 -13  25   6       2004.52       3989.98      1673.73 o
 -12  25   6       2299.77       3388.84      1169.93 o
 -11  25   6        487.59       1053.76       770.62 o
 -10  25   6       7982.56       9164.05      1416.14 o
  -9  25   6      26469.28      24152.22      2056.13 o
  -8  25   6      16214.15      17819.53      1767.94 o
  -7  25   6      18692.10      15532.41      1635.47 o
  -6  25   6      24138.10      22726.10      1457.33 o
  -5  25   6       6061.25       7209.99       948.98 o
  -4  25   6      17138.55      18266.38      1374.10 o
  -3  25   6      50001.58      49087.65      2081.35 o
  -2  25   6      11493.40      12561.09      1130.50 o
  -1  25   6       8859.37       9843.50      1075.45 o
   0  25   6      12511.22      14006.71      1236.16 o
   1  25   6        113.37        644.15       594.93 o
   2  25   6        830.30       1583.56       654.13 o
   3  25   6       5058.89       6033.17       879.98 o
   4  25   6      14449.69      15193.91      1244.08 o
   5  25   6      11526.23      11173.37      1140.79 o
   6  25   6       1311.37       2621.17      1002.07 o
   7  25   6      51982.85      53171.30      2882.64 o
[truncated: 1,199,460 more chars]
